# Supplementary material for: Resurrected Ancestral Cannabis Enzymes Unveil the Origin and Functional Evolution of Cannabinoid Synthases
Source: Plant Biotechnol J. 2025 Dec 26;24(4):2685–97. doi: 10.1111/pbi.70475 (PMC13140220; doi:10.1111/pbi.70475)
Supplement: Supplementary file 1 — Figure S1: Phylogeny of Cannabaceae‐specific Berberine Bridge‐Like genes. Figure S2: Syntenic blocks comprising cannabinoid synthase genes and closely‐related BBLs. Figure S3: Evaluation of enzyme expression by immunodetection. Figure S4: Determination of the optimal pH and reactional temperature for the activity of Ca. Figure S5: Determination of the optimal pH for the activity of HCa → CaSBR and Ca → CBDASSBR_FAD. Figure S6: Design and structure of the THCAS → CBDAS hybrid. Table S1: Analysis of the reconstructed ancestral sequences. Table S2: Design of the HCa → Ca (a), Ca → CBDAS (b) and Ca → A1A2a (c) hybrids, based on sequence and structural comparison. Table S3: Expression level of candidate enzymes (μg mL−1). Table S4: Comparison of the mutations tested in previous studies with mutations included in our hybrids. Table S5: Quality assessment of the three‐dimensional (3D) enzyme homology models. Data S1: Sequence alignment used to generate the gene‐tree and reconstruct the ancestors. Data S2: Ancestral sequences reconstructed with MrBayes and PAML. Data S3: Sequences of A1A1a, Ca and HCa. Data S4: Domesticated sequences used to express and characterise enzymes. Data S5: Berberine Bridge‐Like dataset. Data S6: Ancestral sequence reconstruction with MrBayes. Data S7: Ancestral sequence reconstruction with PAML. [file PBI-24-2685-s001.zip]

Archive with 11 entries (11 files):
- pbi70475-sup-0001-Supinfo.docx
- pbi70475-sup-0002-TableS1.xlsx
- pbi70475-sup-0003-TableS2.xlsx
- pbi70475-sup-0004-TableS4.xlsx
- pbi70475-sup-0005-Data S1.txt
- pbi70475-sup-0006-DataS2.pdf
- pbi70475-sup-0007-DataS3.pdf
- pbi70475-sup-0008-DataS4.pdf
- pbi70475-sup-0009-DataS5.pdf
- pbi70475-sup-0010-DataS6.docx
- pbi70475-sup-0011-DataS7.docx
