# Supplementary material for: Resurrected Ancestral Cannabis Enzymes Unveil the Origin and Functional Evolution of Cannabinoid Synthases
Source: Plant Biotechnol J. 2025 Dec 26;24(4):2685–97. doi: 10.1111/pbi.70475 (PMC13140220; doi:10.1111/pbi.70475)
Supplement: Supplementary file 1 — Figure S1: Phylogeny of Cannabaceae‐specific Berberine Bridge‐Like genes. Figure S2: Syntenic blocks comprising cannabinoid synthase genes and closely‐related BBLs. Figure S3: Evaluation of enzyme expression by immunodetection. Figure S4: Determination of the optimal pH and reactional temperature for the activity of Ca. Figure S5: Determination of the optimal pH for the activity of HCa → CaSBR and Ca → CBDASSBR_FAD. Figure S6: Design and structure of the THCAS → CBDAS hybrid. Table S1: Analysis of the reconstructed ancestral sequences. Table S2: Design of the HCa → Ca (a), Ca → CBDAS (b) and Ca → A1A2a (c) hybrids, based on sequence and structural comparison. Table S3: Expression level of candidate enzymes (μg mL−1). Table S4: Comparison of the mutations tested in previous studies with mutations included in our hybrids. Table S5: Quality assessment of the three‐dimensional (3D) enzyme homology models. Data S1: Sequence alignment used to generate the gene‐tree and reconstruct the ancestors. Data S2: Ancestral sequences reconstructed with MrBayes and PAML. Data S3: Sequences of A1A1a, Ca and HCa. Data S4: Domesticated sequences used to express and characterise enzymes. Data S5: Berberine Bridge‐Like dataset. Data S6: Ancestral sequence reconstruction with MrBayes. Data S7: Ancestral sequence reconstruction with PAML. [file PBI-24-2685-s001.zip › pbi70475-sup-0002-TableS1.xlsx]

## Sheet: a. Model comparison
To select the best reconstructed ancestors, sequences inferred with the different model were analyzed in the following way:
1) Amino acid identity of the sequences inferred with the four model was calculated, after ancestral gap correction.
	Results showed the sequences obtained with MrBayes and the PAML nucleotide models were almost identical.
	Identities of the PAML codon and amino acid models were lower.
	HCa	MrBayes	PAML Nt	PAML Cod.	PAML AA		Ca	MrBayes	PAML Nt	PAML Cod.	PAML AA		A1A2a	MrBayes	PAML Nt	PAML Cod.	PAML AA
	MrBayes	1	0.991	0.96	0.96		MrBayes	1	0.998	0.96	0.98		MrBayes	1	0.996	0.96	0.99
	PAML Nt		1	0.96	0.96		PAML Nt		1	0.96	0.98		PAML Nt		1	0.96	0.99
	PAML Cod.			1	0.93		PAML Cod.			1	0.95		PAML Cod.			1	0.95
	PAML AA				1		PAML AA				1		PAML AA				1
	Amino acid identity of the four Hca inferences						Amino acid identity of the four Ca inferrences						Amino acid identity of the four A1A2a inferrences
	Nt, nucleotide; Cod, codon; AA, Amino acid.						Nt, nucleotide; Cod, codon; AA, Amino acid.						Nt, nucleotide; Cod, codon; AA, Amino acid.
2) Sequences inferred with the four models were aligned and manually compared.
	Comparisons showed that the sequences inferred with the PAML codon model contained an abnormally high number of lysine, never observed in the three other models.
	Comparisons showed that the sequences inferred with the PAML amino acid models contained many substitutions that were not found in any of the three other models.
	The MrBayes and PAML nucleotide models, which gave almost identical results, were thus identified as the most robust inferences.
	As Bayesian statistics are often considered more powerful than maximum likelihood approaches, sequences inferred with MrBayes were selected as the most accurate ones.
3) Sequences inferred with Bayesian inference were chosen as templates, and their quality was assessed.
	See pannels b-f.

## Sheet: b. Analysis overview
To further assess their quality, Bayesian inferred sequences were analyzed as follows.
1) For each nucleotide position of the alignment, posterior probabilities (Pp) were analysed.
	Pp associated to the three Bayesian inferred sequences were reported in pannel c. and colored as follow to identify ambiguous characters:
			Pp ≥ 0.7 are in green (associated nucleotide is very likely the ancestral character state)
			Pp between 0.6-0.7 are in yellow (associated nucleotide is likely the ancestral character state, but Pp of alternative nucleotides should be checked)
			Pp between 0.25-0.6 are in red (associated nucleotide could, or could not be the ancestral state, i.e., ambiguous character state)
			Pp between 0.1-0.25 are in yellow (associated nucleotide is unlikely the ancestral state, but Pp of alternative should be checked)
			Pp < 0.1 are in white (associated nucleotide is very unlikely the ancestral character state)
	Upon analysis of these Pp, we decided to keep nucleotides with a Pp above 0.6.
	However, positions which highest Pp were below 0.6 were identified as ambiguous and alternative nucleotides were considered as outlines below:
2) Ambiguous characters were analysed based on model comparison and the potential impact of the alternative nucleotides
	For each of the three ancestors, ambiguous characters were reported in pannels d. (Hca), e. (Ca) and f. (A1A2a) and analyzed as follows:
	a)	Column A: ambiiguous position refers to the position in the original sequence obtained after ancestral reconstruction, i.e., before ancestral gap removal
	b)	Column B-N: Pp obtained with both MrBayes and PAML - nucleotide inference were reported.
			1st-best nt: nucleotide of the position associated to the highest Pp.
			1st-best nt associated to a Pp <0.5 are colored in red.
			2nd-best nt: nucleotide of the position associated to the second highest Pp.
			2nd-best nt associated to a Pp >0.4 are colored in red.
			3rd-best nt: nucleotide of the position associated to the third highest Pp, when relevant (three similar alternatives)
	c)		Column P: Positions of the aligment corresponding to an ancestral gap are identified with a blue "GAP" and will not be further studied (the position was removed from final sequence)
			All cells highlighted in blue (e.g., the "GAP" ones) indicate the ambiguous position does not require further analysis.
	d)	Columns R-U: Comparison between the four Bayesian and maximum likelihood models.
			If the 1st-best nt (or AA) obtained with at least one of the three PAML models was different than the MrBayes ones,
			differences were reported and highlighted in yellow and purple.
			If all four models resulted in the same 1st-best nucleotide (or amino acid) at a given position, the cells were left blank.
	e)	Columns W-AA: four criteria were investigated:
			1- Is the Pp associated with the 1st-best nt < 0.5? (i.e., very high incertainty on the 1st-best nt)
			2- Is the Pp associated with the 2nd-best nt > 0.4? (i.e., one clear alternative to the 1st-best nt, not low Pp of all alternative nt such as 0.6 / 0.15 / 0.15 / 0.1)
			3- Is there a 3rd-best nt with a high-enough Pp? (0.1-0.3)
			4- Is the 1st-best nt obtained with the MrBayes model different from the 1st-best nt (AA) of at least one of the three PAML models?
			Positions that did not meet any of the four criteria were considered accurate enough, and the 1st-best nt was chosen (highlighted in blue).
			Positions that met at least one of the four criteria were pushed to the next step of the analysis (highlighted in red)
	f)	Columns AC-AF: missense or silent mutations?
		For each remaining ambiguous nt position, the associated codon was identified.
		The amino acids associated to the 1st-best, 2nd-best (and 3rd-best) nt were thus compared.
			When the 1st-, 2nd- (and 3rd-) best nt led to the same AA (i.e., silent mutation, no impact on the enzyme), the 1st-best nt was chosen (highlighted in blue).
			If the 2nd- (or 3rd-) best nt let to a different AA than the 1st-best nt (i.e., missense mutation, impact the enzyme), the position was pushed to the next step of the analysis (highlighted in red)
	g)	Columns AH-AJ: likeliness of the ambiguous character to affect enzyme activity.
		Column AH: the chemical properties of the 1st-, 2nd- (and 3rd-) best AA were compared.
			Positions substituted with highly similar Aas (e.g., Ile/Leu) are generally unlikely to affect enzyme activity.
			Positions substituted with Aas with different properties (e.g., His/Asp) are more likely to affect enzyme activity.
		Column AI: the spatial location of the ambiguous residue in the enzyme was investigated.
			Residues located outside of the regions of interest, and particularly the ones on the surface of the enzyme (i.e., solvent exposed, as BBL enzymes are monomers) are usually unlikely to affect enzyme activity.
			Residues located within the regions of interest (i.e., SBR, FBS), and particularly the ones that can establish direct contact with the substrate or cofactor, are more likely to affect enzyme activity.
			Particular attention was given to the positions known to impact BBE activity (disulfide bridge, FAD binding site, substrate binding site), but these positions were all associated to high Pp.
		Column AJ: the multiple sequence alignment was manually analyzed at the positions of the ambiguous characters to identify where the ambiguity (low Pp) came from.
			Two distinct phylogenetic patterns were identified for ambiguous characters.
			Pattern 1: clade-specific conservation.
				The best character state was (almost) perfectly conserved within certain clades, while its alternative was found in others.
				This pattern does not bring relevant information about the functional importance of such residues.
				However, this pattern suggests that, if the residue impacts enzyme activity, the best and alternative amino acids may serve distinct functional roles in their respective clades.
				Such ambiguous residues were further discussed in column AK regarding to functional hypothesis to test.
			Pattern 2: variability within clades
				Both the best and alternative character states occurred within given clades and/or subclades.
				This pattern does not bring relevant information about the functional importance of such residues.
				However, this pattern strongly suggests that, even if the residue impacts enzyme activity, both best and alternative amino acids likely fulfill similar functional roles.
				Such ambiguous residues could usually be ignored (column AK).
		Column AK: previous criteria were carefully considered regarding to the functional hypothesis associated with each ancestor.
			Columns AH–AJ help estimate whether a residue might affect enzyme activity, strengthening confidence in ancestral reconstructions, but are not perfect predictions.
			Therefore, when ambiguous character states had a chance of affecting enzyme activity, ambiguity was explicitly considered to optimally test the functional hypothesis associated with each ancestor.
			Functional hypothesese: HCa does not metabolize CBGA. Ca metabolizes CBGA. A1A2 produces THCA and/or CBCA, but not CBDA.
			When the phylogenetic patterns of an ambiguous residue (column AJ) suggested that one character state would favor the hypothesis, and the other state would favor the alternative hypothesis, we selected the character state favoring the alternative hypothesis.
				Example with Hca:
				For a given ambiguous residue, the best amino acid is perfectly conserved within the cannabis-specific clade (which includes all known enzymes metabolizing CBGA), while its alternative is conserved in clade H (no CBGA metabolization).
				Here, the phylogenetic distribution strongly suggests that, if the residue does impact enzyme activity, the best amino acid likely supports CBGA metabolization more effectively than its alternative
				By selecting the best amino acid, the alternative hypothesis "Hca does metabolize CBGA" is favored.
			By applying this logic to all ambiguous residues, the combination of ambiguous character states the most likely to facilitate the alternative hypothesis was selected.
			In other words, this approach ensured that, if any combination of ambiguous character states could have enabled CBGA metabolization in HCa, it would be the reconstructed one.
			If characterization of such an ancestor leads to the validation of the functional hypothesis (e.g., Hca is unable to metabolize CBGA, despite ambiguous characters facilitating CBGA metabolization), reconstruction of alternative ancestor is unnecessary.
			If characterization of such an ancestor leads to the validation of the alternative functional hypothesis (e.g., Hca is able to metabolize CBGA), alternative ancestors should be reconstructed, tested, and discussed.
		Based on this approach, the following modifications were applied, summarized in column AL:
			For HCa, the G (codon GAC, Asp) in position 142 was replaced by an A (AAC, Asn). The A (codon CAT, His) in position 587 was replaced by a C (CCT, Pro).
			For Ca, the CG (codon CCG, Pro) in position 1745-1746 was replaced by AT (codon CAT, His).
			For A1A2a, the A (codon ATA, Ile) in position 919 was replaced by a G (codon GTA, Val)
3) Summary of the ambiguous characters and number of mutations introduced in the MrBayes sequences
					HCa	Ca	A1A2a
			Number of positions in the multiple sequence alignment		1875	1875	1875
			Sequence length after removal of ancestral gaps		1626	1638	1638
			Ambiguous characters	Initial number	62	38	33
				After removal of ancestral gaps	48	28	20
				After model and Pp comparison	31	11	4
				After removal of silent mutations	9	5	3
			Number of codons replaced in the MrBayes sequences, based on potential impact on functional hypotheses		2	1	1

## Sheet: c. Posterior probabilities
HCa							Ca							A1A2a							Posterior probability of the first-best nucleotide				Average posterior probability of the sequence
Position in alignment		Posterior probability associated to each nucleotide					Position in alignment		Posterior probability associated to each nucleotide					Position in alignment		Posterior probability associated to each nucleotide
AA	nt	A	C	G	T		AA	nt	A	C	G	T		AA	nt	A	C	G	T		Hca	Ca	A1A2a		Hca	Ca	A1A2a
1	1	0.999932	1.19745e-05	5.11252e-05	4.99602e-06		1	1	0.999988	2.05814e-06	8.73072e-06	8.4131e-07		1	1	1	8.04266e-08	3.42524e-07	3.00744e-08		0.999932	0.999988	1		0.943972	0.953334	0.958548
1	2	5.06578e-06	3.63327e-05	1.19227e-06	0.999957		1	2	8.8355e-07	6.53429e-06	1.98633e-07	0.999992		1	2	3.30358e-08	2.72922e-07	6.59975e-09	1		0.999957	0.999992	1
1	3	0.000184925	2.85383e-06	0.999807	5.50223e-06		1	3	3.05937e-05	4.50647e-07	0.999968	8.62951e-07		1	3	1.16683e-06	1.44466e-08	0.999999	2.76298e-08		0.999807	0.999968	0.999999
2	4	0.999932	1.19745e-05	5.11252e-05	4.99602e-06		2	4	0.999988	2.05814e-06	8.73072e-06	8.4131e-07		2	4	1	8.04266e-08	3.42524e-07	3.00744e-08		0.999932	0.999988	1
2	5	0.999932	1.19745e-05	5.11252e-05	4.99602e-06		2	5	0.999988	2.05814e-06	8.73072e-06	8.4131e-07		2	5	1	8.04266e-08	3.42524e-07	3.00744e-08		0.999932	0.999988	1
2	6	0.000587482	9.67329e-06	0.999384	1.87e-05		2	6	9.73234e-05	1.66918e-06	0.999893	8.07499e-06		2	6	0.000232269	0.000536231	0.01805	0.981182		0.999384	0.999893	0.981182
3	7	0.046977	0.0536873	0.0222066	0.877129		3	7	0.014589	0.0186059	0.00642728	0.960378		3	7	0.010556	0.0136127	0.00457423	0.971257		0.877129	0.960378	0.971257
3	8	0.857281	0.0368168	0.0651516	0.0407508		3	8	0.952569	0.0122196	0.022494	0.012717		3	8	0.965441	0.00894929	0.0164049	0.00920443		0.857281	0.952569	0.965441
3	9	0.0711637	0.630654	0.0407232	0.257459		3	9	0.0228187	0.86317	0.0130044	0.101006		3	9	0.0165639	0.898843	0.00942267	0.0751708		0.630654	0.86317	0.898843
4	10	5.00797e-05	0.00487008	1.37735e-05	0.995066		4	10	3.37756e-06	3.36429e-05	7.88369e-07	0.999962		4	10	1.14629e-07	9.42217e-07	2.29812e-08	0.999999		0.995066	0.999962	0.999999
4	11	0.995335	0.00027676	0.0042845	0.000103382		4	11	0.840905	8.33828e-05	0.158988	2.38602e-05		4	11	0.0269916	4.62287e-05	0.972954	7.80476e-06		0.995335	0.840905	0.972954
4	12	5.5117e-06	0.999708	3.04597e-06	0.000282926		4	12	8.47787e-07	0.999953	4.68737e-07	4.6134e-05		4	12	2.65501e-08	0.999998	1.47128e-08	1.73165e-06		0.999708	0.999953	0.999998
5	13	5.06578e-06	3.63327e-05	1.19227e-06	0.999957		5	13	8.8355e-07	6.53429e-06	1.98633e-07	0.999992		5	13	3.30358e-08	2.72922e-07	6.59975e-09	1		0.999957	0.999992	1
5	14	1.5335e-05	0.999929	9.8548e-06	4.5944e-05		5	14	2.52169e-06	0.999988	1.61604e-06	7.68677e-06		5	14	8.75291e-08	1	5.70862e-08	2.74734e-07		0.999929	0.999988	1
5	15	0.97417	7.80198e-05	0.0256008	0.000150983		5	15	0.999797	3.34756e-06	0.00019319	6.51734e-06		5	15	0.999995	1.02592e-07	4.61636e-06	2.01203e-07		0.97417	0.999797	0.999995
6	16	0.817067	0.0113549	0.14127	0.0303082		6	16	0.999086	7.62535e-05	0.000779218	5.84015e-05		6	16	0.7906	5.11515e-05	0.209337	1.18147e-05		0.817067	0.999086	0.7906
6	17	1.16519e-05	0.999947	7.49233e-06	3.40804e-05		6	17	6.85859e-07	0.999997	4.40204e-07	2.11499e-06		6	17	2.39519e-08	1	1.56132e-08	7.52573e-08		0.999947	0.999997	1
6	18	0.998785	3.35165e-05	0.0011164	6.49161e-05		6	18	0.999919	1.95888e-06	7.47548e-05	3.81386e-06		6	18	0.999997	6.70544e-08	3.02395e-06	1.31441e-07		0.998785	0.999919	0.999997
7	19	0.0108882	0.00350141	0.983383	0.00222705		7	19	0.0795235	0.0278914	0.870493	0.0220923		7	19	0.0911828	0.0324613	0.850145	0.0262108		0.983383	0.870493	0.850145
7	20	0.00412744	0.00621913	0.00171497	0.987939		7	20	0.0358878	0.0429528	0.0166384	0.904521		7	20	0.0421998	0.0492135	0.0197221	0.888865		0.987939	0.904521	0.888865
7	21	0.966424	0.00465273	0.019874	0.00904942		7	21	0.787029	0.0374172	0.102682	0.0728718		7	21	0.75689	0.0434967	0.11488	0.0847329		0.966424	0.787029	0.75689
8	22	6.30517e-06	4.92368e-05	1.45918e-06	0.999943		8	22	9.65358e-07	7.14072e-06	2.17236e-07	0.999992		8	22	3.60225e-08	2.97346e-07	7.19916e-09	1		0.999943	0.999992	1
8	23	0.0011555	0.000753741	7.22975e-05	0.998019		8	23	5.02273e-06	2.99789e-05	9.97067e-07	0.999964		8	23	1.42766e-07	1.17029e-06	2.86e-08	0.999999		0.998019	0.999964	0.999999
8	24	9.48805e-05	0.993035	5.26627e-05	0.00681781		8	24	9.14657e-06	0.999402	5.04811e-06	0.000583885		8	24	1.119e-05	0.923923	6.1446e-06	0.07606		0.993035	0.999402	0.923923
9	25	0.854051	0.0376495	0.0665346	0.041765		9	25	0.782461	0.0559686	0.0959028	0.0656678		9	25	0.769881	0.0593949	0.100484	0.0702397		0.854051	0.782461	0.769881
9	26	0.0480966	0.0547724	0.0227875	0.874344		9	26	0.0752521	0.0785822	0.037594	0.808572		9	26	0.0804765	0.082486	0.0403819	0.796656		0.874344	0.808572	0.796656
9	27	0.736945	0.048054	0.121534	0.0934676		9	27	0.626852	0.0730063	0.157997	0.142145		9	27	0.609073	0.0774124	0.162933	0.150582		0.736945	0.626852	0.609073
10	28	0.072308	0.79074	0.0456823	0.0912692		10	28	0.10712	0.694166	0.0675817	0.131132		10	28	0.113519	0.677455	0.0715717	0.137454		0.79074	0.694166	0.677455
10	29	0.072308	0.79074	0.0456823	0.0912692		10	29	0.10712	0.694166	0.0675817	0.131132		10	29	0.113519	0.677455	0.0715717	0.137454		0.79074	0.694166	0.677455
10	30	0.0727828	0.134471	0.0415849	0.751161		10	30	0.110175	0.173278	0.0631345	0.653412		10	30	0.117488	0.17898	0.066947	0.636585		0.751161	0.653412	0.636585
11	31	0.0262227	0.0322322	0.0118788	0.929666		11	31	0.0539142	0.0601536	0.025991	0.859941		11	31	0.0592633	0.0648004	0.0287154	0.847221		0.929666	0.859941	0.847221
11	32	0.0721458	0.773272	0.0678062	0.0867762		11	32	0.13127	0.617081	0.0976556	0.153994		11	32	0.141679	0.590835	0.103213	0.164273		0.773272	0.617081	0.590835
11	33	0.0423097	0.0907352	0.0241048	0.84285		11	33	0.0837181	0.148535	0.0478497	0.719897		11	33	0.0917607	0.157092	0.0521641	0.698983		0.84285	0.719897	0.698983
12	34	1.78655e-05	0.000125952	4.26015e-06	0.999852		12	34	3.08669e-06	2.24985e-05	7.00778e-07	0.999974		12	34	1.14777e-07	9.43687e-07	2.30129e-08	0.999999		0.999852	0.999974	0.999999
12	35	1.60889e-05	0.999925	1.09299e-05	4.77576e-05		12	35	8.43434e-06	0.999853	0.000126419	1.22654e-05		12	35	9.11979e-08	1	6.62637e-08	2.85189e-07		0.999925	0.999853	1
12	36	0.0142475	0.223091	0.00237069	0.760291		12	36	6.05424e-05	0.957365	2.80816e-05	0.0425466		12	36	2.08689e-07	0.999978	1.15919e-07	2.14594e-05		0.760291	0.957365	0.999978
13	37	1.22811e-05	8.82734e-05	2.96179e-06	0.999896		13	37	1.12227e-06	8.30334e-06	2.52869e-07	0.99999		13	37	4.15544e-08	3.42538e-07	8.30623e-09	1		0.999896	0.99999	1
13	38	0.00602511	0.00227328	0.000197698	0.991504		13	38	9.98567e-06	3.56611e-05	1.4009e-06	0.999953		13	38	1.40039e-07	1.15015e-06	2.81287e-08	0.999999		0.991504	0.999953	0.999999
13	39	0.000266182	0.0296763	0.000146668	0.969911		13	39	1.08109e-05	0.000392371	5.88777e-06	0.999591		13	39	3.33851e-07	1.11861e-05	1.80639e-07	0.999988		0.969911	0.999591	0.999988
14	40	1.90791e-05	0.000136301	4.55292e-06	0.99984		14	40	3.30022e-06	2.34516e-05	7.30204e-07	0.999973		14	40	9.14368e-07	1.26506e-06	3.36363e-08	0.999998		0.99984	0.999973	0.999998
14	41	0.00167064	0.000885285	0.994972	0.00247239		14	41	2.59755e-05	4.8418e-06	0.999968	1.4551e-06		14	41	8.21832e-07	1.26762e-07	0.999999	1.44225e-08		0.994972	0.999968	0.999999
14	42	0.00171859	1.08854e-05	0.99825	2.10249e-05		14	42	6.22633e-05	9.15654e-07	0.999935	1.75523e-06		14	42	2.20043e-06	2.74192e-08	0.999998	5.24316e-08		0.99825	0.999935	0.999998
15	43	2.19068e-05	0.000148057	8.62747e-06	0.999821		15	43	3.20553e-06	2.3338e-05	7.26983e-07	0.999973		15	43	1.19069e-07	9.7778e-07	2.37637e-08	0.999999		0.999821	0.999973	0.999999
15	44	1.88609e-05	0.000125755	4.30855e-06	0.999851		15	44	0.000208203	6.39111e-05	3.57595e-06	0.999724		15	44	1.27192e-07	9.4851e-07	2.29564e-08	0.999999		0.999851	0.999724	0.999999
15	45	2.84452e-05	0.00080346	1.56381e-05	0.999152		15	45	4.66332e-06	0.00013033	2.53814e-06	0.999862		15	45	1.64049e-07	5.51324e-06	8.87335e-08	0.999994		0.999152	0.999862	0.999994
16	46	0.000378908	0.996696	0.00267007	0.000254649		16	46	0.000121576	0.00051871	0.999348	1.15595e-05		16	46	5.46032e-07	8.33045e-08	0.999999	9.71128e-09		0.996696	0.999348	0.999999
16	47	4.97939e-06	3.57307e-05	1.1716e-06	0.999958		16	47	8.68482e-07	6.42578e-06	1.95192e-07	0.999992		16	47	3.24854e-08	2.68414e-07	6.48941e-09	1		0.999958	0.999992	1
16	48	2.84452e-05	0.00080346	1.56381e-05	0.999152		16	48	4.66332e-06	0.00013033	2.53814e-06	0.999862		16	48	1.64049e-07	5.51324e-06	8.87335e-08	0.999994		0.999152	0.999862	0.999994
17	49	0.000890341	0.000402168	4.02262e-05	0.998667		17	49	5.01948e-06	3.1602e-05	1.03871e-06	0.999962		17	49	1.5168e-07	1.25862e-06	3.10099e-08	0.999999		0.998667	0.999962	0.999999
17	50	0.0006109	0.000253826	0.998623	0.000511904		17	50	5.02496e-05	7.72207e-06	0.999941	1.34626e-06		17	50	7.47818e-06	3.03932e-07	0.999992	3.4426e-08		0.998623	0.999941	0.999992
17	51	0.000204809	0.996925	0.000981149	0.00188916		17	51	3.14326e-06	0.999848	2.16513e-06	0.000147193		17	51	7.86816e-08	0.999995	4.34289e-08	5.05741e-06		0.996925	0.999848	0.999995
18	52	0.999954	7.93183e-06	3.50693e-05	3.19722e-06		18	52	0.999991	1.61603e-06	6.86142e-06	6.58332e-07		18	52	1	6.34291e-08	2.70304e-07	2.36798e-08		0.999954	0.999991	1
18	53	0.999954	7.9638e-06	3.52106e-05	3.21031e-06		18	53	0.999991	1.62207e-06	6.88689e-06	6.60829e-07		18	53	1	6.36665e-08	2.71319e-07	2.37693e-08		0.999954	0.999991	1
18	54	0.506053	0.000179334	0.493421	0.000346493		18	54	0.123479	2.07696e-05	0.87646	4.00917e-05		18	54	0.999772	2.23778e-07	0.000227053	4.37871e-07		0.506053	0.87646	0.999772
19	55	0.0321628	0.038686	0.0147782	0.914373		19	55	0.059259	0.064954	0.0288586	0.846928		19	55	0.0646553	0.0694653	0.0316444	0.834235		0.914373	0.846928	0.834235
19	56	0.900662	0.0256034	0.0462629	0.0274717		19	56	0.826377	0.044657	0.0780988	0.0508666		19	56	0.812788	0.0483209	0.0833797	0.0555118		0.900662	0.826377	0.812788
19	57	0.049278	0.725712	0.0281557	0.196854		19	57	0.0880123	0.564207	0.0504197	0.297361		19	57	0.0956522	0.537571	0.0546242	0.312152		0.725712	0.564207	0.537571
20	58	0.0200092	0.0258621	0.00891905	0.94521		20	58	0.0464918	0.05343	0.0221305	0.877948		20	58	0.0518089	0.0582421	0.0247933	0.865156		0.94521	0.877948	0.865156
20	59	0.100164	0.785242	0.0405267	0.074067		20	59	0.146366	0.636455	0.0770943	0.140085		20	59	0.155016	0.610549	0.0836767	0.150758		0.785242	0.636455	0.610549
20	60	0.0451623	0.214094	0.025723	0.71502		20	60	0.0941067	0.22589	0.0538388	0.626164		20	60	0.103444	0.227249	0.058885	0.610422		0.71502	0.626164	0.610422
21	61	0.999649	5.77338e-05	0.000269199	2.3849e-05		21	61	0.999926	1.31394e-05	5.54756e-05	5.45397e-06		21	61	0.999997	5.12705e-07	2.18203e-06	1.93066e-07		0.999649	0.999926	0.999997
21	62	4.3587e-05	0.001949	1.23583e-05	0.997995		21	62	4.42907e-06	3.54745e-05	1.02039e-06	0.999959		21	62	1.57601e-07	1.30128e-06	3.19417e-08	0.999999		0.997995	0.999959	0.999999
21	63	0.991908	0.00122644	0.0037462	0.00311901		21	63	0.999595	1.22418e-05	0.000367893	2.50481e-05		21	63	0.999977	5.16033e-07	1.82576e-05	3.70876e-06		0.991908	0.999595	0.999977
22	64	0.297606	0.00793969	0.00314301	0.691311		22	64	0.998956	0.00018803	0.000198656	0.000657548		22	64	0.999996	6.27095e-07	2.66302e-06	2.35952e-07		0.691311	0.998956	0.999996
22	65	3.19273e-05	0.00025803	7.91322e-06	0.999702		22	65	2.64211e-06	1.94944e-05	5.99272e-07	0.999977		22	65	9.73949e-08	8.01721e-07	1.95126e-08	0.999999		0.999702	0.999977	0.999999
22	66	0.946229	0.0144912	0.0255118	0.0137679		22	66	0.999411	2.98616e-05	0.00051225	4.72552e-05		22	66	0.999983	3.50156e-07	1.56883e-05	6.87568e-07		0.946229	0.999411	0.999983
23	67	0.0245944	0.0302692	0.0110695	0.934067		23	67	0.0549672	0.0612986	0.0264664	0.857268		23	67	0.0611637	0.0666967	0.0296506	0.842489		0.934067	0.857268	0.842489
23	68	0.0245944	0.0302692	0.0110695	0.934067		23	68	0.0549672	0.0612986	0.0264664	0.857268		23	68	0.0611637	0.0666967	0.0296506	0.842489		0.934067	0.857268	0.842489
23	69	0.852657	0.0252817	0.0728869	0.0491743		23	69	0.706248	0.0547167	0.132476	0.10656		23	69	0.681181	0.0602668	0.141226	0.117326		0.852657	0.706248	0.681181
24	70	0.00235913	0.00111326	0.994485	0.00204243		24	70	0.000244675	0.000549522	0.000520886	0.998685		24	70	2.56552e-07	2.09132e-06	5.07782e-08	0.999998		0.994485	0.998685	0.999998
24	71	5.58601e-05	0.00343515	1.67297e-05	0.996492		24	71	3.78904e-06	3.34635e-05	8.794e-07	0.999962		24	71	1.30325e-07	1.07796e-06	2.64725e-08	0.999999		0.996492	0.999962	0.999999
24	72	4.76582e-05	0.0173431	2.61469e-05	0.982583		24	72	6.40945e-06	0.00024045	3.49118e-06	0.99975		24	72	2.09239e-07	7.03254e-06	1.13188e-07	0.999993		0.982583	0.99975	0.999993
25	73	0.0223928	0.0033272	0.000375839	0.973904		25	73	2.82305e-05	6.17535e-05	3.0507e-06	0.999907		25	73	2.24211e-07	1.84071e-06	4.51775e-08	0.999998		0.973904	0.999907	0.999998
25	74	0.704523	0.0381598	0.00471644	0.252601		25	74	0.000708161	0.000461842	4.95819e-05	0.99878		25	74	3.09473e-07	2.53177e-06	6.2249e-08	0.999997		0.704523	0.99878	0.999997
25	75	0.00209313	0.458724	0.000672457	0.538511		25	75	1.88841e-05	0.997887	1.01336e-05	0.00208367		25	75	1.68774e-07	0.999989	9.37853e-08	1.08444e-05		0.538511	0.997887	0.999989
26	76	0.524844	0.0332116	0.0176917	0.424253		26	76	0.472618	0.0699219	0.0627292	0.394731		26	76	0.462607	0.0763573	0.0703107	0.390725		0.524844	0.472618	0.462607
26	77	0.000537271	0.00161756	0.00017362	0.997672		26	77	0.0272922	0.0336255	0.0124539	0.926628		26	77	0.032674	0.0392636	0.015012	0.91305		0.997672	0.926628	0.91305
26	78	0.00810398	0.027338	0.0107346	0.953823		26	78	0.0640967	0.125159	0.0402069	0.770537		26	78	0.0747253	0.138706	0.0456755	0.740893		0.953823	0.770537	0.740893
27	79	0.000221054	0.000881067	6.64827e-05	0.998831		27	79	0.0428871	0.0511453	0.0198907	0.886077		27	79	0.0513397	0.0595605	0.0240406	0.865059		0.998831	0.886077	0.865059
27	80	0.000253168	0.99901	0.000161829	0.000575019		27	80	0.0533923	0.843296	0.033843	0.0694682		27	80	0.0633319	0.815212	0.0401122	0.0813437		0.99901	0.843296	0.815212
27	81	0.181323	0.0200968	0.00869076	0.789889		27	81	0.190859	0.115148	0.054108	0.639885		27	81	0.19087	0.128385	0.0610617	0.619684		0.789889	0.639885	0.619684
28	82	0.000377845	0.858959	0.000152415	0.140511		28	82	4.061e-05	0.00172583	1.20491e-05	0.998221		28	82	1.95831e-07	1.61263e-06	3.9553e-08	0.999998		0.858959	0.998221	0.999998
28	83	9.96214e-06	6.76232e-05	2.14847e-06	0.99992		28	83	2.19457e-06	1.60697e-05	4.96455e-07	0.999981		28	83	8.20252e-08	6.76526e-07	1.64209e-08	0.999999		0.99992	0.999981	0.999999
28	84	0.00011318	0.00257143	0.000229942	0.997085		28	84	1.0115e-05	0.00027381	5.67348e-06	0.99971		28	84	3.39503e-07	1.14634e-05	1.83481e-07	0.999988		0.997085	0.99971	0.999988
29	85	2.32677e-05	0.999741	1.41763e-05	0.000222097		29	85	6.83872e-06	0.999674	3.88168e-06	0.000314918		29	85	1.53812e-07	0.999999	1.00354e-07	4.82298e-07		0.999741	0.999674	0.999999
29	86	2.30336e-06	1.7193e-05	5.2787e-07	0.99998		29	86	5.61075e-07	4.19016e-06	1.25309e-07	0.999995		29	86	2.11562e-08	1.75521e-07	4.21644e-09	1		0.99998	0.999995	1
29	87	5.95519e-05	0.998197	1.24041e-05	0.00173146		29	87	1.89111e-06	0.999897	1.03523e-06	9.96502e-05		29	87	5.41322e-08	0.999996	3.0039e-08	3.50695e-06		0.998197	0.999897	0.999996
30	88	0.0222458	0.0293972	0.0099287	0.938428		30	88	0.0497389	0.0571355	0.0238109	0.869315		30	88	0.0552267	0.0619248	0.0265903	0.856258		0.938428	0.869315	0.856258
30	89	0.925575	0.0189153	0.0362058	0.0193042		30	89	0.849184	0.0386143	0.0693183	0.0428831		30	89	0.835165	0.0423929	0.0748646	0.0475777		0.925575	0.849184	0.835165
30	90	0.0512941	0.332232	0.0292169	0.587257		30	90	0.0974552	0.300987	0.0557673	0.545791		30	90	0.106266	0.29563	0.0605352	0.537569		0.587257	0.545791	0.537569
31	91	2.16638e-05	0.000157578	5.09105e-06	0.999816		31	91	5.16988e-06	3.7415e-05	1.1742e-06	0.999956		31	91	1.9244e-07	1.57848e-06	3.84937e-08	0.999998		0.999816	0.999956	0.999998
31	92	1.39991e-06	0.999993	9.04233e-07	4.3176e-06		31	92	3.36202e-07	0.999998	2.16014e-07	1.04307e-06		31	92	1.21973e-08	1	7.94978e-09	3.84708e-08		0.999993	0.999998	1
31	93	0.99767	0.000101529	0.00209374	0.000135162		31	93	0.999751	6.40756e-06	0.000229793	1.24244e-05		31	93	0.99999	2.10329e-07	9.44487e-06	4.12784e-07		0.99767	0.999751	0.99999
32	94	2.03464e-05	0.000160744	4.78891e-06	0.999814		32	94	4.80949e-06	3.48872e-05	1.09491e-06	0.999959		32	94	1.78986e-07	1.46977e-06	3.591e-08	0.999998		0.999814	0.999959	0.999998
32	95	2.30336e-06	1.7193e-05	5.2787e-07	0.99998		32	95	5.61075e-07	4.19016e-06	1.25309e-07	0.999995		32	95	2.11562e-08	1.75521e-07	4.21644e-09	1		0.99998	0.999995	1
32	96	8.18218e-05	0.973998	4.508e-05	0.0258749		32	96	2.56312e-06	0.99982	1.41556e-06	0.000176387		32	96	6.36503e-08	0.999996	3.53235e-08	4.11589e-06		0.973998	0.99982	0.999996
33	97	0.00299833	0.00124907	0.000168659	0.995584		33	97	0.998708	0.000218187	0.00020872	0.000864946		33	97	0.992553	0.00728941	0.000118325	3.94822e-05		0.995584	0.998708	0.992553
33	98	0.0049262	0.992865	0.00066354	0.00154526		33	98	0.997704	0.00173039	0.000428251	0.000136845		33	98	0.999995	8.89544e-07	3.78297e-06	3.37174e-07		0.992865	0.997704	0.999995
33	99	0.00397735	0.0150354	0.000397236	0.98059		33	99	2.20433e-05	0.000483559	1.01343e-05	0.999484		33	99	5.1864e-07	1.73585e-05	2.80735e-07	0.999982		0.98059	0.999484	0.999982
34	100	0.998479	0.000557618	0.000535652	0.000427657		34	100	0.999879	2.20966e-05	8.93372e-05	9.32996e-06		34	100	0.999995	8.19855e-07	3.4858e-06	3.09081e-07		0.998479	0.999879	0.999995
34	101	2.30875e-06	1.72319e-05	5.29134e-07	0.99998		34	101	5.62389e-07	4.19967e-06	1.25607e-07	0.999995		34	101	2.12066e-08	1.75935e-07	4.2264e-09	1		0.99998	0.999995	1
34	102	3.49489e-05	0.997957	2.05468e-05	0.00198781		34	102	4.9091e-06	0.999747	2.70955e-06	0.000245508		34	102	1.35022e-07	0.999991	7.48826e-08	8.66822e-06		0.997957	0.999747	0.999991
35	103	0.000188001	0.999675	3.48882e-05	0.000101942		35	103	5.67743e-06	0.999974	3.50355e-06	1.64334e-05		35	103	9.91134e-07	0.999998	1.48881e-07	6.37972e-07		0.999675	0.999974	0.999998
35	104	0.792431	0.00144873	0.204295	0.00182487		35	104	0.999199	4.47707e-05	0.000738412	1.73695e-05		35	104	0.999995	9.2506e-07	3.93589e-06	3.49413e-07		0.792431	0.999199	0.999995
35	105	0.998716	0.000183953	0.000991915	0.000107861		35	105	0.999826	4.57593e-06	0.000160662	8.73682e-06		35	105	0.999993	1.49135e-07	6.70856e-06	2.92771e-07		0.998716	0.999826	0.999993
36	106	0.905227	0.00405415	0.0787502	0.0119691		36	106	0.999573	4.29644e-05	0.000356521	2.74866e-05		36	106	0.999994	9.67504e-07	4.05961e-06	6.6972e-07		0.905227	0.999573	0.999994
36	107	6.89652e-05	0.995677	3.50388e-05	0.00421882		36	107	0.000318382	0.845932	0.000136695	0.153613		36	107	1.29638e-07	2.22614e-06	2.6042e-08	0.999998		0.995677	0.845932	0.999998
36	108	7.4037e-05	0.00149607	4.17922e-05	0.998388		36	108	1.09578e-05	0.00029353	5.96482e-06	0.99969		36	108	3.73532e-07	1.25125e-05	2.01882e-07	0.999987		0.998388	0.99969	0.999987
37	109	0.0909675	0.0112899	0.0281407	0.869602		37	109	0.00011385	0.000156998	2.56483e-05	0.999703		37	109	3.48201e-07	2.84273e-06	6.97373e-08	0.999997		0.869602	0.999703	0.999997
37	110	5.74761e-06	0.999972	3.69882e-06	1.85095e-05		37	110	1.34273e-06	0.999994	8.60886e-07	4.12164e-06		37	110	4.74436e-08	1	3.09382e-08	1.49416e-07		0.999972	0.999994	1
37	111	0.064958	0.0117856	0.00669048	0.916566		37	111	0.979788	0.0132786	0.00161514	0.00531851		37	111	0.999981	6.67633e-07	1.7436e-05	7.81202e-07		0.916566	0.979788	0.999981
38	112	0.00550247	0.992314	0.000755989	0.00142757		38	112	0.99744	0.00190448	0.000497485	0.000158301		38	112	0.999994	1.06732e-06	4.49577e-06	6.36457e-07		0.992314	0.99744	0.999994
38	113	0.607379	0.0157582	0.0627107	0.314152		38	113	0.000681332	0.000440252	8.54314e-05	0.998793		38	113	3.48042e-07	2.84412e-06	6.99224e-08	0.999997		0.607379	0.998793	0.999997
38	114	0.997078	0.000159812	0.00143827	0.00132408		38	114	0.967306	0.000975003	0.00268145	0.0290374		38	114	0.999992	1.58966e-07	7.2013e-06	3.18217e-07		0.997078	0.967306	0.999992
39	115	4.09201e-05	6.28573e-06	0.999952	9.32279e-07		39	115	9.85938e-06	1.4918e-06	0.999988	2.12352e-07		39	115	3.72495e-07	5.71945e-08	1	6.48036e-09		0.999952	0.999988	1
39	116	1.24954e-06	0.999994	8.07329e-07	3.85599e-06		39	116	3.01541e-07	0.999999	1.93796e-07	9.37001e-07		39	116	1.0992e-08	1	7.16482e-09	3.46833e-08		0.999994	0.999999	1
39	117	1.44096e-05	0.000433974	7.90962e-06	0.999544		39	117	3.33703e-06	9.48431e-05	1.81607e-06	0.9999		39	117	1.19813e-07	4.03655e-06	6.47985e-08	0.999996		0.999544	0.9999	0.999996
40	118	0.762477	0.0365669	0.199656	0.00129955		40	118	0.999135	0.000109366	0.000733933	2.19799e-05		40	118	0.999995	9.68816e-07	4.12628e-06	3.6721e-07		0.762477	0.999135	0.999995
40	119	0.999856	3.03982e-05	0.000103777	1.01341e-05		40	119	0.999969	5.46443e-06	2.3073e-05	2.24722e-06		40	119	0.999999	2.13332e-07	9.09137e-07	8.00178e-08		0.999856	0.999969	0.999999
40	120	1.51729e-05	0.000456736	8.3298e-06	0.99952		40	120	3.50579e-06	9.93216e-05	1.908e-06	0.999895		40	120	1.25543e-07	4.2278e-06	6.78983e-08	0.999996		0.99952	0.999895	0.999996
41	121	0.0526685	0.0459725	0.0175849	0.883774		41	121	0.0948382	0.0896491	0.0424776	0.773035		41	121	0.102968	0.0966157	0.0473295	0.753087		0.883774	0.773035	0.753087
41	122	0.0685955	0.832728	0.0334723	0.065204		41	122	0.122873	0.670529	0.0710139	0.135584		41	122	0.132594	0.643018	0.0776649	0.146723		0.832728	0.670529	0.643018
41	123	0.0700761	0.0936628	0.028391	0.80787		41	123	0.111634	0.157314	0.0573436	0.673708		41	123	0.119436	0.165907	0.0622697	0.652388		0.80787	0.673708	0.652388
42	124	2.04544e-06	0.99999	1.31972e-06	6.36702e-06		42	124	4.33057e-07	0.999998	2.7813e-07	1.3385e-06		42	124	1.55676e-08	1	1.01463e-08	4.90518e-08		0.99999	0.999998	1
42	125	0.00322905	0.996059	0.000292753	0.000418884		42	125	9.38799e-06	0.999966	4.72076e-06	2.02902e-05		42	125	2.1825e-07	0.999999	1.42738e-07	6.83225e-07		0.996059	0.999966	0.999999
42	126	0.00238391	0.00416098	0.000239975	0.993215		42	126	1.7834e-05	0.000381088	8.50452e-06	0.999593		42	126	4.64854e-07	1.5563e-05	2.51669e-07	0.999984		0.993215	0.999593	0.999984
43	127	1.84616e-05	0.999913	1.18772e-05	5.67987e-05		43	127	4.25229e-06	0.99998	2.72864e-06	1.29366e-05		43	127	1.47125e-07	0.999999	9.59414e-08	4.62276e-07		0.999913	0.99998	0.999999
43	128	0.997071	0.00029257	0.00256588	7.05303e-05		43	128	0.870444	0.0005083	0.128906	0.000141886		43	128	0.929392	4.62601e-05	0.0705506	1.13178e-05		0.997071	0.870444	0.929392
43	129	0.00639567	0.968601	0.000868566	0.0241351		43	129	0.997857	0.000889878	0.000842022	0.000411461		43	129	0.999988	2.59983e-07	1.16663e-05	5.10368e-07		0.968601	0.997857	0.999988
44	130	0.35958	0.478061	0.0750855	0.0872733		44	130	0.354743	0.396409	0.109956	0.138893		44	130	0.353803	0.382877	0.115827	0.147494		0.478061	0.396409	0.382877
44	131	0.126631	0.293964	0.5168	0.0626041		44	131	0.18695	0.261776	0.44613	0.105144		44	131	0.196745	0.256388	0.434327	0.112541		0.5168	0.44613	0.434327
44	132	0.0389965	0.0962162	0.0221915	0.842596		44	132	0.0810819	0.151254	0.0463261	0.721338		44	132	0.089436	0.159653	0.0508236	0.700088		0.842596	0.721338	0.700088
45	133	0.0459526	0.0156868	0.92694	0.011421		45	133	0.0970243	0.0344104	0.839992	0.0285733		45	133	0.105891	0.0380658	0.823992	0.0320512		0.92694	0.839992	0.823992
45	134	0.74912	0.0348553	0.182899	0.033126		45	134	0.663213	0.0667584	0.197096	0.0729333		45	134	0.647807	0.0726695	0.198746	0.0807771		0.74912	0.663213	0.647807
45	135	0.0697111	0.109706	0.0867447	0.733838		45	135	0.119646	0.161911	0.0954264	0.623017		45	135	0.128719	0.169175	0.0971129	0.604994		0.733838	0.623017	0.604994
46	136	0.0594091	0.687619	0.0353605	0.217612		46	136	0.116569	0.56424	0.0707051	0.248486		46	136	0.127101	0.543328	0.0772155	0.252355		0.687619	0.56424	0.543328
46	137	0.931647	0.0174416	0.033014	0.0178974		46	137	0.856309	0.0368464	0.0659862	0.040858		46	137	0.842435	0.0405749	0.0715495	0.0454404		0.931647	0.856309	0.842435
46	138	0.0365899	0.089283	0.02082	0.853307		46	138	0.0782189	0.146568	0.0446791	0.730534		46	138	0.0865191	0.155368	0.049153	0.70896		0.853307	0.730534	0.70896
47	139	0.000153641	7.69706e-06	0.999838	1.09923e-06		47	139	1.00752e-05	1.51316e-06	0.999988	2.15782e-07		47	139	3.75954e-07	5.77596e-08	1	6.547e-09		0.999838	0.999988	1
47	140	0.996305	0.00296622	0.000627932	0.000100691		47	140	0.999924	1.70799e-05	5.29636e-05	5.44458e-06		47	140	0.999997	4.6675e-07	1.98789e-06	1.75738e-07		0.996305	0.999924	0.999997
47	141	0.287175	0.267632	0.273799	0.171395		47	141	0.997232	0.000348613	0.00202453	0.000394711		47	141	0.999982	3.80127e-07	1.70677e-05	7.46449e-07		0.287175	0.997232	0.999982
48	142	0.453875	0.000426779	0.54561	8.86027e-05		48	142	0.998844	3.50186e-05	0.00111009	1.11308e-05		48	142	0.999998	4.25903e-07	1.81294e-06	1.61192e-07		0.54561	0.998844	0.999998
48	143	0.999971	5.11029e-06	2.20141e-05	2.07168e-06		48	143	0.999993	1.21506e-06	5.16422e-06	4.92358e-07		48	143	1	4.78677e-08	2.04041e-07	1.78255e-08		0.999971	0.999993	1
48	144	3.89494e-05	0.988269	2.15633e-05	0.0116706		48	144	4.52094e-06	0.999661	2.49591e-06	0.000331812		48	144	1.73806e-07	0.999839	9.60648e-08	0.000160751		0.988269	0.999661	0.999839
49	145	2.30336e-06	1.7193e-05	5.2787e-07	0.99998		49	145	5.61075e-07	4.19016e-06	1.25309e-07	0.999995		49	145	2.11562e-08	1.75521e-07	4.21644e-09	1		0.99998	0.999995	1
49	146	1.01723e-05	7.15426e-05	2.2856e-06	0.999916		49	146	2.29338e-06	1.68282e-05	5.21842e-07	0.99998		49	146	8.56475e-08	7.08208e-07	1.72517e-08	0.999999		0.999916	0.99998	0.999999
49	147	0.000169774	0.715133	8.53299e-05	0.284612		49	147	1.07241e-05	0.998826	5.88747e-06	0.00115704		49	147	1.47161e-07	0.99999	8.1789e-08	9.46134e-06		0.715133	0.998826	0.99999
50	148	5.81842e-06	0.999973	3.65064e-06	1.72032e-05		50	148	1.31918e-06	0.999994	8.46109e-07	4.05572e-06		50	148	4.65992e-08	1	3.03921e-08	1.47013e-07		0.999973	0.999994	1
50	149	2.30336e-06	1.7193e-05	5.2787e-07	0.99998		50	149	5.61075e-07	4.19016e-06	1.25309e-07	0.999995		50	149	2.11562e-08	1.75521e-07	4.21644e-09	1		0.99998	0.999995	1
50	150	5.0456e-05	0.00137484	2.64665e-05	0.998548		50	150	1.1043e-05	0.00028416	5.74787e-06	0.999699		50	150	3.06932e-06	1.51305e-05	3.15367e-07	0.999981		0.998548	0.999699	0.999981
51	151	0.00155652	0.998172	0.000111965	0.000159184		51	151	0.999229	0.000666063	7.96452e-05	2.57229e-05		51	151	0.999999	1.13346e-07	4.87635e-07	4.33566e-08		0.998172	0.999229	0.999999
51	152	0.999971	5.11029e-06	2.20141e-05	2.07168e-06		51	152	0.999993	1.21506e-06	5.16422e-06	4.92358e-07		51	152	1	4.78677e-08	2.04041e-07	1.78255e-08		0.999971	0.999993	1
51	153	0.999235	1.67741e-05	0.000715395	3.24716e-05		51	153	0.999851	3.76761e-06	0.000137599	7.35315e-06		51	153	0.999994	1.35837e-07	5.92003e-06	3.80845e-07		0.999235	0.999851	0.999994
52	154	2.30336e-06	1.7193e-05	5.2787e-07	0.99998		52	154	5.61075e-07	4.19016e-06	1.25309e-07	0.999995		52	154	2.11562e-08	1.75521e-07	4.21644e-09	1		0.99998	0.999995	1
52	155	9.59001e-06	1.46832e-06	0.999989	2.0775e-07		52	155	2.33008e-06	3.54404e-07	0.999997	4.84879e-08		52	155	8.97249e-08	1.37544e-08	1	1.53989e-09		0.999989	0.999997	1
52	156	4.7605e-06	0.9997	2.62899e-06	0.000292758		52	156	1.01451e-06	0.999944	5.60817e-07	5.48121e-05		52	156	3.15153e-08	0.999998	1.74787e-08	2.05371e-06		0.9997	0.999944	0.999998
53	157	0.000362764	0.0254164	0.000116464	0.974104		53	157	8.19062e-06	0.000107921	1.97773e-06	0.999882		53	157	2.40515e-07	1.96912e-06	4.83604e-08	0.999998		0.974104	0.999882	0.999998
53	158	2.30336e-06	1.7193e-05	5.2787e-07	0.99998		53	158	5.61075e-07	4.19016e-06	1.25309e-07	0.999995		53	158	2.11562e-08	1.75521e-07	4.21644e-09	1		0.99998	0.999995	1
53	159	4.58296e-06	0.999758	3.2862e-06	0.000233599		53	159	9.4701e-07	0.999947	5.23641e-07	5.12906e-05		53	159	2.95785e-08	0.999998	1.63895e-08	1.92827e-06		0.999758	0.999947	0.999998
54	160	2.30336e-06	1.7193e-05	5.2787e-07	0.99998		54	160	5.61075e-07	4.19016e-06	1.25309e-07	0.999995		54	160	2.11562e-08	1.75521e-07	4.21644e-09	1		0.99998	0.999995	1
54	161	1.24954e-06	0.999994	8.07329e-07	3.85599e-06		54	161	3.01541e-07	0.999999	1.93796e-07	9.37001e-07		54	161	1.0992e-08	1	7.16482e-09	3.46833e-08		0.999994	0.999999	1
54	162	0.00150916	0.98717	0.00330509	0.00801536		54	162	0.0639569	0.00230251	0.932919	0.000821209		54	162	0.0818498	0.000137762	0.91799	2.26781e-05		0.98717	0.932919	0.91799
55	163	0.00367161	0.995667	0.000210638	0.00045106		55	163	2.49999e-05	0.999901	2.48704e-05	4.87075e-05		55	163	0.342865	0.408437	0.247756	0.000942248		0.995667	0.999901	0.408437
55	164	0.999867	2.15254e-05	0.000102674	8.80905e-06		55	164	0.999972	4.97088e-06	2.10474e-05	2.04341e-06		55	164	0.999999	1.94698e-07	8.29243e-07	7.29254e-08		0.999867	0.999972	0.999999
55	165	0.98608	0.00914744	0.00301904	0.00175325		55	165	0.999855	1.01468e-05	0.000124686	1.01142e-05		55	165	0.999995	1.03471e-07	4.65936e-06	2.03085e-07		0.98608	0.999855	0.999995
56	166	0.000635433	0.820587	0.00025877	0.178518		56	166	6.80053e-05	0.00386547	2.01693e-05	0.996046		56	166	3.2121e-05	0.0204763	9.43209e-06	0.979482		0.820587	0.996046	0.979482
56	167	0.999867	2.15254e-05	0.000102674	8.80905e-06		56	167	0.999972	4.97088e-06	2.10474e-05	2.04341e-06		56	167	0.999999	1.94698e-07	8.29243e-07	7.29254e-08		0.999867	0.999972	0.999999
56	168	1.44096e-05	0.000433974	7.90962e-06	0.999544		56	168	3.33703e-06	9.48431e-05	1.81607e-06	0.9999		56	168	1.19813e-07	4.03655e-06	6.47985e-08	0.999996		0.999544	0.9999	0.999996
57	169	0.99884	0.000188359	0.000359575	0.000612099		57	169	0.999921	1.41365e-05	5.82009e-05	6.41442e-06		57	169	0.999997	5.35298e-07	2.27592e-06	2.01332e-07		0.99884	0.999921	0.999997
57	170	2.30336e-06	1.7193e-05	5.2787e-07	0.99998		57	170	5.61075e-07	4.19016e-06	1.25309e-07	0.999995		57	170	2.11562e-08	1.75521e-07	4.21644e-09	1		0.99998	0.999995	1
57	171	3.03714e-05	0.992437	1.67299e-05	0.00751542		57	171	1.29617e-05	0.00299972	7.06536e-06	0.99698		57	171	1.23786e-07	4.20615e-06	6.69615e-08	0.999996		0.992437	0.99698	0.999996
58	172	0.00058983	0.0095575	6.32225e-05	0.989789		58	172	3.85338e-05	0.998757	1.82018e-05	0.00118599		58	172	2.43621e-07	0.999999	1.59338e-07	7.5565e-07		0.989789	0.998757	0.999999
58	173	5.33866e-05	0.999873	1.42817e-05	5.87984e-05		58	173	4.00872e-06	0.999982	2.50596e-06	1.18833e-05		58	173	7.50329e-07	0.999999	1.07712e-07	4.64368e-07		0.999873	0.999982	0.999999
58	174	0.371595	0.597547	0.0085439	0.0223141		58	174	0.000387767	0.99492	8.16415e-05	0.00461019		58	174	9.14082e-06	0.927883	4.99288e-06	0.0721031		0.597547	0.99492	0.927883
59	175	0.994788	0.00117973	0.00321988	0.000812852		59	175	0.907421	0.0237364	0.0435363	0.025306		59	175	0.891304	0.0280051	0.0504749	0.0302161		0.994788	0.907421	0.891304
59	176	0.994788	0.00117973	0.00321988	0.000812852		59	176	0.907421	0.0237364	0.0435363	0.025306		59	176	0.891304	0.0280051	0.0504749	0.0302161		0.994788	0.907421	0.891304
59	177	0.134051	0.761878	0.0255199	0.0785507		59	177	0.156937	0.544874	0.0581667	0.240023		59	177	0.16291	0.510846	0.0641369	0.262107		0.761878	0.544874	0.510846
60	178	0.917712	0.0212413	0.0385031	0.0225437		60	178	0.83184	0.0432825	0.0759147	0.0489625		60	178	0.816227	0.0474645	0.0820966	0.0542118		0.917712	0.83184	0.816227
60	179	0.917712	0.0212413	0.0385031	0.0225437		60	179	0.83184	0.0432825	0.0759147	0.0489625		60	179	0.816227	0.0474645	0.0820966	0.0542118		0.917712	0.83184	0.816227
60	180	0.0404004	0.0854304	0.0230176	0.851152		60	180	0.0842774	0.148308	0.0481702	0.719244		60	180	0.0929522	0.157557	0.0528355	0.696656		0.851152	0.719244	0.696656
61	181	0.999874	2.39102e-05	9.33338e-05	8.99862e-06		61	181	0.999972	5.01141e-06	2.11933e-05	2.06147e-06		61	181	0.999999	1.96069e-07	8.35843e-07	7.35259e-08		0.999874	0.999972	0.999999
61	182	0.998866	0.00071084	0.000355116	6.79686e-05		61	182	0.900982	0.0987004	0.000233604	8.36298e-05		61	182	0.999993	4.81679e-06	2.27943e-06	2.13026e-07		0.998866	0.900982	0.999993
61	183	4.04466e-06	0.999772	2.23267e-06	0.000221599		61	183	1.56312e-06	0.999276	8.61134e-07	0.000721442		61	183	2.81092e-08	0.999998	1.55785e-08	1.8358e-06		0.999772	0.999276	0.999998
62	184	0.991449	0.000818452	0.000703098	0.00702908		62	184	0.999954	8.82171e-06	2.86793e-05	8.61562e-06		62	184	0.999999	2.39469e-07	1.01617e-06	8.93566e-08		0.991449	0.999954	0.999999
62	185	0.911072	0.0331509	0.0549392	0.000837922		62	185	0.99974	6.11894e-05	0.000189874	9.4621e-06		62	185	0.999998	4.10818e-07	1.75802e-06	1.562e-07		0.911072	0.99974	0.999998
62	186	0.000113897	0.00161372	3.80536e-05	0.998234		62	186	1.15235e-05	0.000306805	6.25445e-06	0.999675		62	186	3.89834e-07	1.30624e-05	2.11052e-07	0.999986		0.998234	0.999675	0.999986
63	187	0.55876	0.0228686	0.407317	0.0110545		63	187	0.00216827	0.0052647	0.992517	5.0031e-05		63	187	0.000172778	0.189812	0.809988	2.69476e-05		0.55876	0.992517	0.809988
63	188	0.0098871	0.926593	0.00584723	0.0576728		63	188	8.27822e-05	0.901035	3.81244e-05	0.0988437		63	188	2.62608e-05	0.975396	1.13001e-05	0.0245666		0.926593	0.901035	0.975396
63	189	0.980893	0.00143489	0.0148846	0.00278733		63	189	0.999844	4.28787e-06	0.000143287	8.34541e-06		63	189	0.999996	8.12514e-08	3.66252e-06	1.59329e-07		0.980893	0.999844	0.999996
64	190	0.999247	9.2871e-05	0.000622639	3.79645e-05		64	190	0.983297	8.92152e-05	0.0165891	2.47274e-05		64	190	0.000212643	7.77338e-07	0.999787	1.03992e-07		0.999247	0.983297	0.999787
64	191	3.75888e-05	0.999833	2.25119e-05	0.000107186		64	191	7.90608e-06	0.999963	5.06237e-06	2.39025e-05		64	191	2.72206e-07	0.999999	1.83119e-07	8.51068e-07		0.999833	0.999963	0.999999
64	192	0.984105	0.00883165	0.0049278	0.00213546		64	192	0.999743	1.39428e-05	0.00022598	1.68876e-05		64	192	0.999991	1.89149e-07	8.49771e-06	3.71497e-07		0.984105	0.999743	0.999991
65	193	0.982688	0.0020201	0.00148997	0.0138016		65	193	0.999845	3.02291e-05	9.71986e-05	2.80867e-05		65	193	0.999995	8.20762e-07	3.48992e-06	3.09795e-07		0.982688	0.999845	0.999995
65	194	0.00270655	0.996646	0.000264706	0.000382721		65	194	0.998709	0.00104965	0.000183	5.86937e-05		65	194	0.999998	3.22882e-07	1.38484e-06	1.23456e-07		0.996646	0.998709	0.999998
65	195	0.0220372	0.917969	0.00111213	0.0588812		65	195	6.2021e-05	0.00414235	2.24495e-05	0.995773		65	195	3.94253e-07	1.33511e-05	2.13291e-07	0.999986		0.917969	0.995773	0.999986
66	196	0.305447	0.579086	0.00550229	0.109965		66	196	0.00127871	0.994068	0.00413248	0.000521193		66	196	6.25601e-07	0.999997	5.07163e-07	1.90722e-06		0.579086	0.994068	0.999997
66	197	0.000110565	0.00324472	3.11412e-05	0.996614		66	197	0.00051192	0.271203	0.00016973	0.728115		66	197	8.91151e-07	0.999796	4.85012e-07	0.000202678		0.996614	0.728115	0.999796
66	198	0.0121779	0.0549084	0.0022035	0.93071		66	198	0.997385	0.000298128	0.00109274	0.00122462		66	198	0.999983	3.60789e-07	1.61774e-05	7.08659e-07		0.93071	0.997385	0.999983
67	199	0.0014449	0.0003953	0.998046	0.000113371		67	199	0.125713	0.0445171	0.793552	0.0362172		67	199	0.145514	0.0523892	0.758307	0.04379		0.998046	0.793552	0.758307
67	200	0.000213839	0.998278	0.000133187	0.0013747		67	200	0.0503585	0.851396	0.0319164	0.066329		67	200	0.0598042	0.824665	0.037875	0.0776562		0.998278	0.851396	0.824665
67	201	0.00687583	0.786298	0.0015554	0.205271		67	201	0.0628818	0.567987	0.0345866	0.334545		67	201	0.073401	0.533788	0.0406231	0.352188		0.786298	0.567987	0.533788
68	202	0.998652	7.32442e-05	0.00124716	2.75626e-05		68	202	0.999926	1.27435e-05	5.63572e-05	5.27413e-06		68	202	0.999997	4.92626e-07	2.09656e-06	1.85632e-07		0.998652	0.999926	0.999997
68	203	0.999971	5.10045e-06	2.19718e-05	2.0676e-06		68	203	0.999993	1.21279e-06	5.1546e-06	4.91418e-07		68	203	1	4.77778e-08	2.03655e-07	1.77919e-08		0.999971	0.999993	1
68	204	0.998326	2.86676e-05	0.0015899	5.55075e-05		68	204	0.999761	6.10223e-06	0.000220535	1.18736e-05		68	204	0.99999	2.03843e-07	9.15828e-06	3.99816e-07		0.998326	0.999761	0.99999
69	205	5.38426e-05	0.999752	3.44583e-05	0.000160003		69	205	1.22281e-05	0.999943	7.83296e-06	3.73158e-05		69	205	1.6523e-05	0.996173	7.17852e-06	0.0038036		0.999752	0.999943	0.996173
69	206	2.29953e-06	1.71653e-05	5.26975e-07	0.99998		69	206	5.60164e-07	4.18351e-06	1.25099e-07	0.999995		69	206	2.11221e-08	1.75238e-07	4.20952e-09	1		0.99998	0.999995	1
69	207	4.73563e-06	0.999744	2.58503e-06	0.000248402		69	207	1.54872e-06	0.999916	8.56835e-07	8.14945e-05		69	207	3.18839e-08	0.999998	1.76827e-08	2.07793e-06		0.999744	0.999916	0.999998
70	208	0.985297	0.00047317	0.0140835	0.000146623		70	208	0.00316191	0.000104206	0.996713	2.05373e-05		70	208	0.00516369	2.10185e-05	0.994812	3.50201e-06		0.985297	0.996713	0.994812
70	209	2.46947e-05	0.000188193	5.45475e-06	0.999782		70	209	7.72612e-06	5.49581e-05	1.78123e-06	0.999935		70	209	1.93939e-07	1.59309e-06	3.89891e-08	0.999998		0.999782	0.999935	0.999998
70	210	0.545963	0.437636	0.00600932	0.0103919		70	210	0.99864	0.000518139	0.000617906	0.000223966		70	210	0.999991	1.91473e-07	8.60324e-06	3.75895e-07		0.545963	0.99864	0.999991
71	211	0.000122847	0.0241281	3.65019e-05	0.975713		71	211	6.31821e-06	9.67024e-05	1.55549e-06	0.999895		71	211	1.75417e-07	1.43895e-06	3.51922e-08	0.999998		0.975713	0.999895	0.999998
71	212	0.999867	2.34573e-05	9.88734e-05	1.02469e-05		71	212	0.99997	5.31587e-06	2.24568e-05	2.18021e-06		71	212	0.999999	2.08093e-07	8.85783e-07	7.76982e-08		0.999867	0.99997	0.999999
71	213	2.38774e-06	0.999864	1.31627e-06	0.000131983		71	213	5.40433e-07	0.999969	2.98913e-07	3.0381e-05		71	213	1.77748e-08	0.999999	9.847e-09	1.16703e-06		0.999864	0.999969	0.999999
72	214	0.999971	5.10045e-06	2.19718e-05	2.0676e-06		72	214	0.999993	1.21279e-06	5.1546e-06	4.91418e-07		72	214	1	4.77778e-08	2.03655e-07	1.77919e-08		0.999971	0.999993	1
72	215	1.24659e-06	0.999994	8.05424e-07	3.84702e-06		72	215	3.00856e-07	0.999999	1.93356e-07	9.34898e-07		72	215	1.09677e-08	1	7.14881e-09	3.46065e-08		0.999994	0.999999	1
72	216	4.39058e-05	0.00128345	2.41563e-05	0.998649		72	216	1.03071e-05	0.000484265	5.61477e-06	0.9995		72	216	3.41758e-07	1.14687e-05	1.84884e-07	0.999988		0.998649	0.9995	0.999988
73	217	1.24659e-06	0.999994	8.05424e-07	3.84702e-06		73	217	3.00856e-07	0.999999	1.93356e-07	9.34898e-07		73	217	1.09677e-08	1	7.14881e-09	3.46065e-08		0.999994	0.999999	1
73	218	0.00428487	0.994339	0.000669982	0.000706638		73	218	0.998113	0.00145843	0.000325171	0.000103498		73	218	0.999996	6.44457e-07	2.7496e-06	2.45213e-07		0.994339	0.998113	0.999996
73	219	0.999586	9.87449e-06	0.00038512	1.90978e-05		73	219	0.999909	2.2579e-06	8.41125e-05	4.40127e-06		73	219	0.999996	7.98281e-08	3.58727e-06	1.69112e-07		0.999586	0.999909	0.999996
74	220	0.998072	0.00131924	0.000495309	0.000113842		74	220	0.81221	0.184698	0.00223038	0.000861231		74	220	1.50125e-06	0.999997	1.85693e-07	8.30502e-07		0.998072	0.81221	0.999997
74	221	0.999971	5.12599e-06	2.20907e-05	2.07776e-06		74	221	0.999993	1.2183e-06	5.17795e-06	4.93693e-07		74	221	1	4.79897e-08	2.0456e-07	1.78719e-08		0.999971	0.999993	1
74	222	0.000314008	0.55559	0.000173119	0.443923		74	222	1.13015e-05	0.998495	6.21204e-06	0.0014873		74	222	1.1296e-07	0.999992	6.26694e-08	8.14907e-06		0.55559	0.998495	0.999992
75	223	0.000341891	2.4209e-05	0.99963	4.01043e-06		75	223	0.0327347	0.000156328	0.967077	3.18813e-05		75	223	1.05328e-06	1.57662e-07	0.999999	1.80666e-08		0.99963	0.967077	0.999999
75	224	0.999971	5.10045e-06	2.19718e-05	2.0676e-06		75	224	0.999993	1.21279e-06	5.1546e-06	4.91418e-07		75	224	1	4.77778e-08	2.03655e-07	1.77919e-08		0.999971	0.999993	1
75	225	8.73713e-05	0.902656	4.81089e-05	0.0972091		75	225	4.40912e-06	0.999574	2.4305e-06	0.000419421		75	225	8.24344e-08	0.999995	4.57428e-08	5.31712e-06		0.902656	0.999574	0.999995
76	226	6.82388e-05	0.997608	5.01158e-05	0.00227348		76	226	9.65793e-06	0.999951	6.15839e-06	3.28163e-05		76	226	3.25417e-07	0.999999	2.12199e-07	1.01513e-06		0.997608	0.999951	0.999999
76	227	0.00333531	0.995664	0.000402464	0.000597943		76	227	0.913564	0.0856916	0.000473	0.00027173		76	227	0.999997	6.51792e-07	2.50744e-06	2.23695e-07		0.995664	0.913564	0.999997
76	228	0.220244	0.000397069	0.777142	0.00221726		76	228	0.996176	2.44575e-05	0.00375135	4.85528e-05		76	228	0.999985	3.67897e-07	1.42434e-05	6.18859e-07		0.777142	0.996176	0.999985
77	229	2.29953e-06	1.71653e-05	5.26975e-07	0.99998		77	229	5.60164e-07	4.18351e-06	1.25099e-07	0.999995		77	229	2.11221e-08	1.75238e-07	4.20952e-09	1		0.99998	0.999995	1
77	230	0.000212559	0.84611	8.57482e-05	0.153592		77	230	2.34879e-05	0.00124687	6.892e-06	0.998723		77	230	1.10417e-07	9.03185e-07	2.20824e-08	0.999999		0.84611	0.998723	0.999999
77	231	0.0268492	3.01512e-05	0.973062	5.87297e-05		77	231	0.000409437	1.3541e-05	0.999364	0.000213129		77	231	4.2799e-06	5.32574e-08	0.999996	1.07295e-07		0.973062	0.999364	0.999996
78	232	2.29953e-06	1.71653e-05	5.26975e-07	0.99998		78	232	5.60164e-07	4.18351e-06	1.25099e-07	0.999995		78	232	2.11221e-08	1.75238e-07	4.20952e-09	1		0.99998	0.999995	1
78	233	0.999046	0.000163188	0.000460052	0.000330447		78	233	0.999884	2.07038e-05	8.64819e-05	8.91389e-06		78	233	0.999996	7.97894e-07	3.39252e-06	3.01252e-07		0.999046	0.999884	0.999996
78	234	1.43901e-05	0.000433413	7.89897e-06	0.999544		78	234	3.33269e-06	9.47276e-05	1.81372e-06	0.9999		78	234	1.19663e-07	4.03151e-06	6.47175e-08	0.999996		0.999544	0.9999	0.999996
79	235	0.99961	6.97077e-05	0.000253147	6.7547e-05		79	235	0.999927	1.30216e-05	5.47529e-05	5.42482e-06		79	235	0.999997	5.06727e-07	2.15526e-06	1.90098e-07		0.99961	0.999927	0.999997
79	236	8.90242e-06	6.90533e-05	2.07782e-06	0.99992		79	236	2.12748e-06	1.55922e-05	4.81306e-07	0.999982		79	236	7.95523e-08	6.5597e-07	1.59277e-08	0.999999		0.99992	0.999982	0.999999
79	237	0.00074413	0.991277	0.00256595	0.00541276		79	237	0.000573018	0.000434958	0.998837	0.000155201		79	237	4.05715e-06	4.88812e-08	0.999996	9.36513e-08		0.991277	0.998837	0.999996
80	238	9.1664e-06	7.62821e-05	2.1543e-06	0.999912		80	238	7.74105e-06	0.0012259	2.24819e-06	0.998764		80	238	8.03333e-08	6.66152e-07	1.60867e-08	0.999999		0.999912	0.998764	0.999999
80	239	5.35882e-06	0.999975	3.45401e-06	1.63704e-05		80	239	1.26188e-06	0.999994	8.09252e-07	3.88023e-06		80	239	4.47244e-08	1	2.99898e-08	1.40942e-07		0.999975	0.999994	1
80	240	0.000430066	0.364702	0.000248847	0.634619		80	240	3.58015e-05	0.00263594	1.95364e-05	0.997309		80	240	1.32596e-06	2.52722e-05	4.19855e-07	0.999973		0.634619	0.997309	0.999973
81	241	0.0441802	0.00480079	0.950902	0.000116478		81	241	0.00561144	4.92537e-05	0.994333	6.24141e-06		81	241	0.0139308	3.88144e-05	0.986017	1.35368e-05		0.950902	0.994333	0.986017
81	242	9.10071e-06	6.66396e-05	2.11952e-06	0.999922		81	242	2.19659e-06	1.6656e-05	4.97756e-07	0.999981		81	242	8.19818e-08	6.76543e-07	1.64241e-08	0.999999		0.999922	0.999981	0.999999
81	243	1.87186e-05	0.997607	9.90176e-06	0.00236436		81	243	3.13279e-06	0.999832	1.73283e-06	0.000163075		81	243	8.82442e-08	0.999994	4.90298e-08	5.69271e-06		0.997607	0.999832	0.999994
82	244	0.000681217	0.977263	0.000265	0.0217912		82	244	1.91177e-05	0.999875	1.18054e-05	9.4221e-05		82	244	5.78793e-07	0.999997	3.78241e-07	1.85124e-06		0.977263	0.999875	0.999997
82	245	9.92716e-06	6.69708e-05	2.17296e-06	0.999921		82	245	0.000231461	4.37442e-05	3.7559e-06	0.999721		82	245	8.17443e-08	6.74003e-07	1.6373e-08	0.999999		0.999921	0.999721	0.999999
82	246	0.754198	0.000231005	0.245124	0.000447028		82	246	0.598511	0.000109636	0.401167	0.000212177		82	246	5.7865e-05	1.44382e-07	0.999942	2.3346e-07		0.754198	0.598511	0.999942
83	247	0.99988	2.10631e-05	9.06269e-05	8.67209e-06		83	247	0.999972	4.94535e-06	2.08762e-05	2.02893e-06		83	247	0.999999	2.10298e-07	8.27125e-07	7.26982e-08		0.99988	0.999972	0.999999
83	248	0.999552	5.82966e-05	0.00036632	2.36928e-05		83	248	0.999927	1.28181e-05	5.46108e-05	5.31902e-06		83	248	0.999997	5.01579e-07	2.34369e-06	1.88642e-07		0.999552	0.999927	0.999997
83	249	0.000139228	0.0549813	7.65948e-05	0.944803		83	249	1.87948e-05	0.000744242	1.02344e-05	0.999227		83	249	6.00132e-07	1.91346e-05	3.0909e-07	0.99998		0.944803	0.999227	0.99998
84	250	2.29953e-06	1.71653e-05	5.26975e-07	0.99998		84	250	5.60164e-07	4.18351e-06	1.25099e-07	0.999995		84	250	2.11221e-08	1.75238e-07	4.20952e-09	1		0.99998	0.999995	1
84	251	3.48898e-05	0.999838	2.2924e-05	0.000104578		84	251	7.99501e-06	0.999959	5.11241e-06	2.80703e-05		84	251	3.20801e-07	0.999983	1.98709e-07	1.68918e-05		0.999838	0.999959	0.999983
84	252	0.256546	0.0243986	0.71243	0.00662473		84	252	0.00106262	2.23844e-05	0.99889	2.53702e-05		84	252	9.06666e-06	1.01314e-07	0.999991	1.9411e-07		0.71243	0.99889	0.999991
85	253	0.99961	6.97077e-05	0.000253147	6.7547e-05		85	253	0.999927	1.30216e-05	5.47529e-05	5.42482e-06		85	253	0.999997	5.06727e-07	2.15526e-06	1.90098e-07		0.99961	0.999927	0.999997
85	254	2.17274e-05	0.99991	1.22153e-05	5.5831e-05		85	254	4.19822e-06	0.99998	2.68525e-06	1.27458e-05		85	254	1.54469e-07	0.999999	9.51992e-08	4.57155e-07		0.99991	0.99998	0.999999
85	255	0.0146282	0.563315	0.00235541	0.419702		85	255	0.93707	0.0568944	0.00173382	0.00430172		85	255	0.999984	1.27517e-06	1.41957e-05	6.96029e-07		0.563315	0.93707	0.999984
86	256	0.999881	2.07508e-05	8.92791e-05	8.54017e-06		86	256	0.999973	4.86221e-06	2.05802e-05	1.99816e-06		86	256	0.999999	1.90529e-07	8.11737e-07	7.13427e-08		0.999881	0.999973	0.999999
86	257	8.90242e-06	6.90533e-05	2.07782e-06	0.99992		86	257	2.12748e-06	1.55922e-05	4.81306e-07	0.999982		86	257	7.95523e-08	6.5597e-07	1.59277e-08	0.999999		0.99992	0.999982	0.999999
86	258	0.999767	5.46354e-06	0.000217148	1.05571e-05		86	258	0.999948	1.26124e-06	4.83236e-05	2.45604e-06		86	258	0.999998	4.52191e-08	2.04566e-06	8.86027e-08		0.999767	0.999948	0.999998
87	259	6.23663e-06	0.999972	3.88738e-06	1.82524e-05		87	259	1.39285e-06	0.999993	8.93875e-07	4.28148e-06		87	259	4.91289e-08	1	3.20714e-08	1.5504e-07		0.999972	0.999993	1
87	260	0.999971	5.10045e-06	2.19718e-05	2.0676e-06		87	260	0.999993	1.21279e-06	5.1546e-06	4.91418e-07		87	260	1	4.77778e-08	2.03655e-07	1.77919e-08		0.999971	0.999993	1
87	261	0.978428	0.000295745	0.021023	0.000253562		87	261	0.951315	0.0395412	0.00572666	0.00341749		87	261	0.999984	3.45111e-07	1.49621e-05	6.47557e-07		0.978428	0.951315	0.999984
88	262	0.999971	5.10045e-06	2.19718e-05	2.0676e-06		88	262	0.999993	1.21279e-06	5.1546e-06	4.91418e-07		88	262	1	4.77778e-08	2.03655e-07	1.77919e-08		0.999971	0.999993	1
88	263	0.999971	5.10045e-06	2.19718e-05	2.0676e-06		88	263	0.999993	1.21279e-06	5.1546e-06	4.91418e-07		88	263	1	4.77778e-08	2.03655e-07	1.77919e-08		0.999971	0.999993	1
88	264	5.69568e-05	0.986388	3.142e-05	0.013524		88	264	2.17501e-05	0.00373817	1.18628e-05	0.996228		88	264	2.47664e-07	8.40513e-06	1.33981e-07	0.999991		0.986388	0.996228	0.999991
89	265	0.000265381	0.999681	1.57904e-05	3.80373e-05		89	265	1.49245e-06	0.999994	8.63462e-07	4.04412e-06		89	265	4.57785e-08	1	2.98555e-08	1.44435e-07		0.999681	0.999994	1
89	266	0.0199738	0.102368	0.000928194	0.87673		89	266	3.51145e-05	0.000328205	5.73866e-06	0.999631		89	266	3.11028e-07	2.54225e-06	6.2486e-08	0.999997		0.87673	0.999631	0.999997
89	267	0.000203624	0.0620334	0.000120132	0.937643		89	267	2.52063e-05	0.000949494	1.37469e-05	0.999012		89	267	7.574e-07	2.53252e-05	4.09724e-07	0.999973		0.937643	0.999012	0.999973
90	268	0.984127	0.0139322	0.00144976	0.000491268		90	268	0.999916	2.96285e-05	4.7945e-05	5.90464e-06		90	268	0.999998	3.73343e-07	1.59857e-06	1.42059e-07		0.984127	0.999916	0.999998
90	269	9.54889e-06	1.46199e-06	0.999989	2.06796e-07		90	269	2.32017e-06	3.52881e-07	0.999997	4.82676e-08		90	269	8.93469e-08	1.3696e-08	1	1.53328e-09		0.999989	0.999997	1
90	270	0.999767	5.45551e-06	0.000216845	1.05416e-05		90	270	0.999948	1.25939e-06	4.82568e-05	2.45245e-06		90	270	0.999998	4.51574e-08	2.04282e-06	8.84819e-08		0.999767	0.999948	0.999998
91	271	9.24199e-06	6.75223e-05	2.14793e-06	0.999921		91	271	2.21516e-06	1.62386e-05	5.02244e-07	0.999981		91	271	8.28196e-08	6.83784e-07	1.66164e-08	0.999999		0.999921	0.999981	0.999999
91	272	2.29562e-06	1.7137e-05	5.26057e-07	0.99998		91	272	5.59177e-07	4.17639e-06	1.24877e-07	0.999995		91	272	2.10862e-08	1.74941e-07	4.20231e-09	1		0.99998	0.999995	1
91	273	8.91041e-05	0.976287	4.73482e-05	0.0235763		91	273	1.79289e-05	0.989796	9.84513e-06	0.0101766		91	273	3.66546e-07	0.99964	2.02465e-07	0.000359168		0.976287	0.989796	0.99964
92	274	0.328065	0.0134336	0.0307419	0.62776		92	274	0.998579	0.000264718	0.000378345	0.000778078		92	274	0.999994	1.01355e-06	4.30515e-06	3.83072e-07		0.62776	0.998579	0.999994
92	275	3.44217e-05	0.99984	2.21637e-05	0.000103495		92	275	8.35241e-06	0.99996	7.18673e-06	2.4998e-05		92	275	4.74438e-05	0.993694	7.82567e-06	0.00625064		0.99984	0.99996	0.993694
92	276	0.000155219	0.0470453	8.5478e-05	0.952714		92	276	1.71065e-05	0.997263	9.40337e-06	0.00271025		92	276	1.13794e-07	0.999992	6.31971e-08	7.33527e-06		0.952714	0.997263	0.999992
93	277	9.49948e-06	6.85844e-05	2.18251e-06	0.99992		93	277	2.2341e-06	1.6384e-05	5.07125e-07	0.999981		93	277	8.35038e-08	6.89827e-07	1.6775e-08	0.999999		0.99992	0.999981	0.999999
93	278	1.60599e-05	0.999925	1.03382e-05	4.87903e-05		93	278	3.7189e-06	0.999983	2.38186e-06	1.13451e-05		93	278	1.29088e-07	0.999999	8.41778e-08	4.05914e-07		0.999925	0.999983	0.999999
93	279	4.43869e-05	0.00132826	2.43702e-05	0.998603		93	279	9.99176e-06	0.00026967	5.44323e-06	0.999715		93	279	3.43412e-07	1.15054e-05	1.85776e-07	0.999988		0.998603	0.999715	0.999988
94	280	0.000657162	0.995502	0.00338449	0.000456237		94	280	0.00193456	0.00108511	0.996944	3.63331e-05		94	280	1.52584e-06	2.33096e-07	0.999998	2.73294e-08		0.995502	0.996944	0.999998
94	281	0.00259257	0.99677	0.000258762	0.000378605		94	281	0.998718	0.00104294	0.000180617	5.79392e-05		94	281	0.999998	3.17883e-07	1.36292e-06	1.21489e-07		0.99677	0.998718	0.999998
94	282	0.002089	0.0407706	0.000433794	0.956707		94	282	0.000254212	0.777883	7.15474e-05	0.221791		94	282	1.42785e-06	0.000862536	7.69702e-07	0.999135		0.956707	0.777883	0.999135
95	283	0.0189479	0.00324347	0.000442321	0.977366		95	283	0.998013	0.000364335	0.000398817	0.00122414		95	283	0.99998	1.10433e-06	1.82094e-05	3.98896e-07		0.977366	0.998013	0.99998
95	284	1.7157e-05	0.999917	1.10254e-05	5.47356e-05		95	284	3.94235e-06	0.999981	2.52502e-06	1.19956e-05		95	284	1.36809e-07	0.999999	8.92545e-08	4.29635e-07		0.999917	0.999981	0.999999
95	285	0.997747	3.39162e-05	0.00215704	6.18329e-05		95	285	0.999753	6.28987e-06	0.000228916	1.22409e-05		95	285	0.99999	2.09322e-07	9.39929e-06	4.10842e-07		0.997747	0.999753	0.99999
96	286	0.999876	2.17011e-05	9.32308e-05	8.98302e-06		96	286	0.999971	5.06652e-06	2.14198e-05	2.08079e-06		96	286	0.999999	1.98497e-07	8.4539e-07	7.42597e-08		0.999876	0.999971	0.999999
96	287	4.01383e-05	0.999818	2.57746e-05	0.000116507		96	287	8.53332e-06	0.99996	5.46679e-06	2.58016e-05		96	287	2.92938e-07	0.999999	1.91291e-07	9.17147e-07		0.999818	0.99996	0.999999
96	288	0.011302	0.975146	0.000843066	0.0127091		96	288	1.67981e-05	0.999639	5.82465e-06	0.000338547		96	288	1.53605e-07	0.99999	8.53351e-08	9.8604e-06		0.975146	0.999639	0.99999
97	289	1.24721e-06	0.999994	8.05838e-07	3.84903e-06		97	289	3.00939e-07	0.999999	1.93403e-07	9.35121e-07		97	289	1.09734e-08	1	7.1524e-09	3.46248e-08		0.999994	0.999999	1
97	290	3.46673e-05	0.999829	2.22491e-05	0.000114077		97	290	7.89114e-06	0.999963	5.05312e-06	2.38823e-05		97	290	2.71323e-07	0.999999	1.7708e-07	8.49407e-07		0.999829	0.999963	0.999999
97	291	0.992206	0.000243423	0.00543141	0.00211904		97	291	0.999749	6.60713e-06	0.000230186	1.40605e-05		97	291	0.999991	1.95065e-07	8.7565e-06	3.82601e-07		0.992206	0.999749	0.999991
98	292	0.999971	5.1022e-06	2.19797e-05	2.06836e-06		98	292	0.999993	1.21301e-06	5.15541e-06	4.91481e-07		98	292	1	4.77954e-08	2.03729e-07	1.77988e-08		0.999971	0.999993	1
98	293	0.999971	5.1022e-06	2.19797e-05	2.06836e-06		98	293	0.999993	1.21301e-06	5.15541e-06	4.91481e-07		98	293	1	4.77954e-08	2.03729e-07	1.77988e-08		0.999971	0.999993	1
98	294	0.999767	5.46453e-06	0.000217186	1.0559e-05		98	294	0.999948	1.2613e-06	4.8326e-05	2.45615e-06		98	294	0.999998	4.52279e-08	2.04597e-06	8.86205e-08		0.999767	0.999948	0.999998
99	295	1.24721e-06	0.999994	8.05838e-07	3.84903e-06		99	295	3.00939e-07	0.999999	1.93403e-07	9.35121e-07		99	295	1.09734e-08	1	7.1524e-09	3.46248e-08		0.999994	0.999999	1
99	296	5.3404e-06	0.999975	3.44242e-06	1.63189e-05		99	296	1.26491e-06	0.999993	8.09395e-07	4.76895e-06		99	296	4.45065e-08	1	2.90131e-08	1.40377e-07		0.999975	0.999993	1
99	297	0.995824	4.97371e-05	0.0040347	9.15149e-05		99	297	0.999658	8.67263e-06	0.000316613	1.68755e-05		99	297	0.999986	2.846e-07	1.27565e-05	5.58624e-07		0.995824	0.999658	0.999986
100	298	1.80828e-05	0.999918	1.12922e-05	5.26068e-05		100	298	3.98457e-06	0.999981	2.55415e-06	1.21406e-05		100	298	1.38084e-07	0.999999	9.0166e-08	4.3448e-07		0.999918	0.999981	0.999999
100	299	2.30032e-06	1.71711e-05	5.27151e-07	0.99998		100	299	5.60243e-07	4.18418e-06	1.25123e-07	0.999995		100	299	2.11295e-08	1.75297e-07	4.21103e-09	1		0.99998	0.999995	1
100	300	0.302256	0.380482	0.152271	0.164992		100	300	0.00170651	0.23859	0.000871774	0.758831		100	300	2.64718e-07	0.999867	1.46427e-07	0.000132465		0.380482	0.758831	0.999867
101	301	0.0230681	0.0063726	0.970389	0.000170659		101	301	0.000108533	1.7684e-05	0.999872	1.94849e-06		101	301	2.17008e-06	3.34363e-07	0.999997	3.87198e-08		0.970389	0.999872	0.999997
101	302	2.30032e-06	1.71711e-05	5.27151e-07	0.99998		101	302	5.60243e-07	4.18418e-06	1.25123e-07	0.999995		101	302	2.11295e-08	1.75297e-07	4.21103e-09	1		0.99998	0.999995	1
101	303	5.75076e-05	0.00344626	3.16379e-05	0.996465		101	303	1.1211e-05	0.00031021	6.10625e-06	0.999672		101	303	3.80541e-07	1.27453e-05	2.05885e-07	0.999987		0.996465	0.999672	0.999987
102	304	0.999971	5.1022e-06	2.19797e-05	2.06836e-06		102	304	0.999993	1.21301e-06	5.15541e-06	4.91481e-07		102	304	1	4.77954e-08	2.03729e-07	1.77988e-08		0.999971	0.999993	1
102	305	2.30032e-06	1.71711e-05	5.27151e-07	0.99998		102	305	5.60243e-07	4.18418e-06	1.25123e-07	0.999995		102	305	2.11295e-08	1.75297e-07	4.21103e-09	1		0.99998	0.999995	1
102	306	6.12469e-05	0.987902	3.37074e-05	0.0120027		102	306	1.00724e-05	0.992283	5.50769e-06	0.00770151		102	306	8.06988e-06	0.0269917	4.37701e-06	0.972996		0.987902	0.992283	0.972996
103	307	0.471296	0.00120655	0.527226	0.000271161		103	307	0.027513	7.9013e-05	0.972394	1.45319e-05		103	307	3.86085e-06	3.64206e-07	0.999996	4.22317e-08		0.527226	0.972394	0.999996
103	308	8.94687e-06	6.55234e-05	2.08329e-06	0.999923		103	308	2.15658e-06	1.58137e-05	4.8805e-07	0.999981		103	308	8.06723e-08	6.65591e-07	1.61533e-08	0.999999		0.999923	0.999981	0.999999
103	309	0.00015743	0.780631	8.67528e-05	0.219125		103	309	9.44112e-06	0.999055	5.20291e-06	0.000930472		103	309	1.4951e-07	0.99999	8.30405e-08	9.59441e-06		0.780631	0.999055	0.99999
104	310	0.999882	2.07152e-05	8.9128e-05	8.52541e-06		104	310	0.999972	4.85461e-06	2.0703e-05	1.99475e-06		104	310	0.999999	1.90163e-07	8.10216e-07	7.12063e-08		0.999882	0.999972	0.999999
104	311	1.24361e-06	0.999994	8.03509e-07	3.83801e-06		104	311	3.00135e-07	0.999999	1.92889e-07	9.32684e-07		104	311	1.09427e-08	1	7.1324e-09	3.45284e-08		0.999994	0.999999	1
104	312	0.993316	0.000573548	0.0024223	0.00368782		104	312	0.00108348	0.000785244	0.000145243	0.997986		104	312	3.51869e-07	1.18171e-05	1.90386e-07	0.999988		0.993316	0.997986	0.999988
105	313	1.24361e-06	0.999994	8.03509e-07	3.83801e-06		105	313	3.00135e-07	0.999999	1.92889e-07	9.32684e-07		105	313	1.09427e-08	1	7.1324e-09	3.45284e-08		0.999994	0.999999	1
105	314	1.24361e-06	0.999994	8.03509e-07	3.83801e-06		105	314	3.00135e-07	0.999999	1.92889e-07	9.32684e-07		105	314	1.09427e-08	1	7.1324e-09	3.45284e-08		0.999994	0.999999	1
105	315	0.0173906	0.0129852	0.000924853	0.968699		105	315	5.17932e-05	0.000682125	1.89287e-05	0.999247		105	315	7.72636e-07	2.58199e-05	4.18402e-07	0.999973		0.968699	0.999247	0.999973
106	316	2.29562e-06	1.7137e-05	5.26057e-07	0.99998		106	316	5.59177e-07	4.17639e-06	1.24877e-07	0.999995		106	316	2.10862e-08	1.74941e-07	4.20231e-09	1		0.99998	0.999995	1
106	317	7.282e-05	0.996758	3.94542e-05	0.00312997		106	317	1.41597e-05	0.999022	7.85404e-06	0.000955791		106	317	2.85469e-07	0.999999	1.86265e-07	1.00014e-06		0.996758	0.999022	0.999999
106	318	0.96844	7.24371e-05	0.0313474	0.00014007		106	318	0.999754	3.92932e-06	0.000234574	7.65008e-06		106	318	0.999994	1.19391e-07	5.37404e-06	2.34243e-07		0.96844	0.999754	0.999994
107	319	0.998998	0.000435888	0.000502022	6.44711e-05		107	319	0.950884	0.0466949	0.00176599	0.000654994		107	319	0.999996	8.12063e-07	3.18301e-06	2.81925e-07		0.998998	0.950884	0.999996
107	320	0.999873	2.09888e-05	9.72676e-05	8.60705e-06		107	320	0.999973	4.87199e-06	2.06207e-05	2.00257e-06		107	320	0.999999	1.90897e-07	8.13029e-07	7.1506e-08		0.999873	0.999973	0.999999
107	321	0.000123267	0.00282197	8.36793e-05	0.996971		107	321	1.6859e-05	0.000446007	9.20221e-06	0.999528		107	321	5.65614e-07	1.89147e-05	3.05977e-07	0.99998		0.996971	0.999528	0.99998
108	322	0.249191	0.00568846	0.732726	0.0123949		108	322	0.000673544	4.07645e-05	0.999274	1.22181e-05		108	322	0.0108009	3.27071e-05	0.989161	5.50389e-06		0.732726	0.999274	0.989161
108	323	0.000215382	0.993514	0.000103136	0.00616794		108	323	4.48768e-05	0.00196534	1.32667e-05	0.997977		108	323	0.00418722	0.000155519	2.10198e-05	0.995636		0.993514	0.997977	0.995636
108	324	0.00178936	0.996901	7.01167e-05	0.00123921		108	324	2.15801e-06	0.999939	7.50853e-07	5.82342e-05		108	324	3.12044e-08	0.999998	1.72983e-08	2.03311e-06		0.996901	0.999939	0.999998
109	325	2.28999e-06	1.70961e-05	5.24741e-07	0.99998		109	325	5.57782e-07	4.16631e-06	1.24568e-07	0.999995		109	325	2.10337e-08	1.74447e-07	4.19191e-09	1		0.99998	0.999995	1
109	326	1.08467e-05	0.99938	5.90093e-06	0.000603152		109	326	1.30141e-06	0.999993	8.29467e-07	4.6727e-06		109	326	4.51156e-08	1	2.94123e-08	1.42243e-07		0.99938	0.999993	1
109	327	4.10948e-05	0.997593	2.35042e-05	0.00234212		109	327	7.10568e-05	0.956438	3.89676e-05	0.0434521		109	327	1.80682e-07	0.999988	1.00345e-07	1.19096e-05		0.997593	0.956438	0.999988
110	328	1.23931e-06	0.999994	8.00744e-07	3.82494e-06		110	328	2.99108e-07	0.999999	1.92227e-07	9.29532e-07		110	328	1.0907e-08	1	7.10938e-09	3.44132e-08		0.999994	0.999999	1
110	329	0.999971	5.07564e-06	2.18653e-05	2.05732e-06		110	329	0.999993	1.20682e-06	5.12934e-06	4.88926e-07		110	329	1	4.75348e-08	2.02568e-07	1.77041e-08		0.999971	0.999993	1
110	330	2.49354e-05	0.000738394	1.37042e-05	0.999223		110	330	5.72977e-06	0.000180501	3.12013e-06	0.999811		110	330	2.10603e-07	2.83571e-05	1.13867e-07	0.999971		0.999223	0.999811	0.999971
111	331	0.00324486	6.14264e-05	0.996682	1.17722e-05		111	331	0.998761	2.28401e-05	0.00120911	6.70717e-06		111	331	0.999999	1.512e-07	6.43799e-07	5.72476e-08		0.996682	0.998761	0.999999
111	332	2.28999e-06	1.70961e-05	5.24741e-07	0.99998		111	332	5.57782e-07	4.16631e-06	1.24568e-07	0.999995		111	332	2.10337e-08	1.74447e-07	4.19191e-09	1		0.99998	0.999995	1
111	333	0.000491221	0.998352	3.79059e-05	0.0011188		111	333	1.93004e-06	0.99991	9.60892e-07	8.71275e-05		111	333	4.81695e-08	0.999997	2.67221e-08	3.12256e-06		0.998352	0.99991	0.999997
112	334	1.23931e-06	0.999994	8.00744e-07	3.82494e-06		112	334	2.99108e-07	0.999999	1.92227e-07	9.29532e-07		112	334	1.0907e-08	1	7.10938e-09	3.44132e-08		0.999994	0.999999	1
112	335	0.999882	2.06784e-05	8.89658e-05	8.51014e-06		112	335	0.999973	4.84521e-06	2.04949e-05	1.99097e-06		112	335	0.999993	2.1267e-07	6.28818e-06	7.62804e-08		0.999882	0.999973	0.999993
112	336	0.996579	3.25271e-05	0.00332515	6.29381e-05		112	336	0.999755	5.93891e-06	0.000227468	1.15559e-05		112	336	0.990466	4.53171e-06	0.0095203	8.80609e-06		0.996579	0.999755	0.990466
113	337	9.51888e-06	1.45739e-06	0.999989	2.06102e-07		113	337	2.3129e-06	3.51762e-07	0.999997	4.81096e-08		113	337	8.90566e-08	1.36535e-08	1	1.52855e-09		0.999989	0.999997	1
113	338	0.000237227	0.998075	0.00151156	0.000176017		113	338	0.000500181	0.348004	0.651362	0.000133865		113	338	2.08514e-07	0.999997	2.66216e-06	4.96316e-07		0.998075	0.651362	0.999997
113	339	1.18084e-05	0.999382	6.53474e-06	0.000599809		113	339	2.73866e-06	0.999865	1.4174e-06	0.000131189		113	339	0.00325083	0.996429	3.38254e-05	0.00028615		0.999382	0.999865	0.996429
114	340	0.00572239	0.0024068	0.000426225	0.991445		114	340	0.997965	0.000410395	0.000369197	0.00125546		114	340	0.999989	5.44068e-06	4.89287e-06	4.56748e-07		0.991445	0.997965	0.999989
114	341	0.000387979	0.993533	0.00574592	0.000332836		114	341	1.01337e-05	0.999952	1.19137e-05	2.63587e-05		114	341	0.000183354	0.998035	0.00175561	2.61257e-05		0.993533	0.999952	0.998035
114	342	0.000274861	0.267295	0.000151242	0.732279		114	342	4.04695e-05	0.00228684	2.0754e-05	0.997652		114	342	5.7954e-06	3.86583e-05	9.933e-06	0.999946		0.732279	0.997652	0.999946
115	343	0.166868	0.000486613	0.832552	9.29718e-05		115	343	0.997701	7.21201e-05	0.00220442	2.2454e-05		115	343	0.999996	6.98116e-07	2.97442e-06	2.64532e-07		0.832552	0.997701	0.999996
115	344	2.28999e-06	1.70961e-05	5.24741e-07	0.99998		115	344	5.57782e-07	4.16631e-06	1.24568e-07	0.999995		115	344	2.10337e-08	1.74447e-07	4.19191e-09	1		0.99998	0.999995	1
115	345	0.000102529	0.0114207	6.89706e-05	0.988408		115	345	1.39119e-05	0.000410261	7.60207e-06	0.999568		115	345	4.57676e-07	1.52706e-05	2.47497e-07	0.999984		0.988408	0.999568	0.999984
116	346	0.000601317	0.288903	0.000205009	0.71029		116	346	5.86753e-05	0.998548	2.88381e-05	0.00136432		116	346	2.80649e-05	0.991442	1.21907e-05	0.00851785		0.71029	0.998548	0.991442
116	347	0.00848155	0.00204536	0.000309451	0.989164		116	347	1.25936e-05	4.3227e-05	1.78278e-06	0.999942		116	347	1.79991e-07	1.4826e-06	3.64672e-08	0.999998		0.989164	0.999942	0.999998
116	348	0.978192	0.012416	0.00575749	0.00363433		116	348	0.999671	1.97723e-05	0.000285479	2.37434e-05		116	348	0.996911	0.00271003	0.000238382	0.000140116		0.978192	0.999671	0.996911
117	349	2.28999e-06	1.70961e-05	5.24741e-07	0.99998		117	349	5.57782e-07	4.16631e-06	1.24568e-07	0.999995		117	349	2.10337e-08	1.74447e-07	4.19191e-09	1		0.99998	0.999995	1
117	350	9.51888e-06	1.45739e-06	0.999989	2.06102e-07		117	350	2.3129e-06	3.51762e-07	0.999997	4.81096e-08		117	350	8.90566e-08	1.36535e-08	1	1.52855e-09		0.999989	0.999997	1
117	351	1.54377e-05	0.997792	8.53706e-06	0.00218416		117	351	2.81801e-06	0.999847	1.55688e-06	0.000148601		117	351	7.97651e-08	0.999995	4.42596e-08	5.14006e-06		0.997792	0.999847	0.999995
118	352	2.28999e-06	1.70961e-05	5.24741e-07	0.99998		118	352	5.57782e-07	4.16631e-06	1.24568e-07	0.999995		118	352	2.10337e-08	1.74447e-07	4.19191e-09	1		0.99998	0.999995	1
118	353	5.58771e-06	0.999974	3.66974e-06	1.70172e-05		118	353	1.30916e-06	0.999994	8.38526e-07	4.02349e-06		118	353	4.62604e-08	1	3.01229e-08	1.45886e-07		0.999974	0.999994	1
118	354	0.000104782	0.998387	4.21754e-05	0.00146551		118	354	5.0904e-06	0.99974	2.80457e-06	0.000252166		118	354	6.8278e-06	0.986627	3.74374e-06	0.0133621		0.998387	0.99974	0.986627
119	355	0.999875	2.24443e-05	9.36149e-05	8.97764e-06		119	355	0.999971	5.07179e-06	2.14388e-05	2.08424e-06		119	355	0.999999	1.98416e-07	8.44753e-07	7.43096e-08		0.999875	0.999971	0.999999
119	356	0.959203	0.000256112	0.0404708	7.01368e-05		119	356	0.999754	2.38922e-05	0.000212504	9.38751e-06		119	356	0.999996	7.76758e-07	3.30323e-06	2.9343e-07		0.959203	0.999754	0.999996
119	357	0.000413977	6.25747e-06	0.999568	1.2077e-05		119	357	8.87466e-05	1.37648e-06	0.999907	2.63991e-06		119	357	3.29363e-06	4.1187e-08	0.999997	7.87487e-08		0.999568	0.999907	0.999997
120	358	0.999971	5.07564e-06	2.18653e-05	2.05732e-06		120	358	0.999993	1.20682e-06	5.12934e-06	4.88926e-07		120	358	1	4.75348e-08	2.02568e-07	1.77041e-08		0.999971	0.999993	1
120	359	0.999877	2.1614e-05	9.28951e-05	8.91425e-06		120	359	0.999972	5.05333e-06	2.13646e-05	2.07489e-06		120	359	0.999999	1.97882e-07	8.42441e-07	7.4022e-08		0.999877	0.999972	0.999999
120	360	0.999768	5.44442e-06	0.000216422	1.05201e-05		120	360	0.999948	1.25683e-06	4.81639e-05	2.44745e-06		120	360	0.999998	4.50667e-08	2.03706e-06	8.83038e-08		0.999768	0.999948	0.999998
121	361	0.0125175	0.253701	0.0370527	0.696728		121	361	0.0200487	0.00130126	0.977536	0.00111386		121	361	2.54285e-06	3.87725e-07	0.999997	4.51386e-08		0.696728	0.977536	0.999997
121	362	0.996868	0.000436605	0.00042046	0.00227507		121	362	0.000455824	0.000143331	1.89991e-05	0.999382		121	362	7.18015e-08	5.94859e-07	1.46427e-08	0.999999		0.996868	0.999382	0.999999
121	363	2.55493e-05	0.000755497	1.40418e-05	0.999205		121	363	5.84846e-06	0.000161549	3.18462e-06	0.999829		121	363	2.04968e-07	6.87302e-06	1.10879e-07	0.999993		0.999205	0.999829	0.999993
122	364	4.16026e-05	6.25291e-06	0.999951	9.27681e-07		122	364	9.65445e-06	1.4759e-06	0.999989	2.10013e-07		122	364	3.6864e-07	5.66489e-08	1	6.41925e-09		0.999951	0.999989	1
122	365	0.000116285	1.718e-05	0.999864	2.62056e-06		122	365	2.69976e-05	3.99546e-06	0.999968	5.8306e-07		122	365	2.5186e-06	1.61218e-07	0.999997	1.82181e-08		0.999864	0.999968	0.999997
122	366	2.13729e-05	0.998862	1.18565e-05	0.00110433		122	366	1.09577e-05	0.995647	6.01255e-06	0.0043362		122	366	4.46685e-06	0.993668	2.4429e-06	0.00632539		0.998862	0.995647	0.993668
123	367	1.01237e-05	7.12081e-05	2.27454e-06	0.999916		123	367	2.28224e-06	1.67484e-05	5.19309e-07	0.999981		123	367	8.5231e-08	7.04489e-07	1.71679e-08	0.999999		0.999916	0.999981	0.999999
123	368	2.28999e-06	1.70961e-05	5.24741e-07	0.99998		123	368	5.57782e-07	4.16631e-06	1.24568e-07	0.999995		123	368	2.10337e-08	1.74447e-07	4.19191e-09	1		0.99998	0.999995	1
123	369	0.00165826	8.86833e-06	0.998316	1.73936e-05		123	369	0.000107356	1.63742e-06	0.999888	3.13806e-06		123	369	3.8311e-06	4.79748e-08	0.999996	9.16318e-08		0.998316	0.999888	0.999996
124	370	3.43691e-05	0.99984	2.2164e-05	0.000103295		124	370	7.8976e-06	0.999962	5.05383e-06	2.48241e-05		124	370	2.80599e-07	0.999997	1.81166e-07	2.23914e-06		0.99984	0.999962	0.999997
124	371	0.999689	5.13122e-05	0.000238481	2.12269e-05		124	371	0.999933	1.18322e-05	4.9953e-05	4.90402e-06		124	371	0.999997	4.62031e-07	1.96573e-06	1.73847e-07		0.999689	0.999933	0.999997
124	372	0.013984	3.04771e-05	0.985927	5.89921e-05		124	372	0.00535739	8.47716e-06	0.994618	1.63358e-05		124	372	7.28978e-06	9.13114e-08	0.999992	1.74645e-07		0.985927	0.994618	0.999992
125	373	0.999971	5.07564e-06	2.18653e-05	2.05732e-06		125	373	0.999993	1.20682e-06	5.12934e-06	4.88926e-07		125	373	1	4.75348e-08	2.02568e-07	1.77041e-08		0.999971	0.999993	1
125	374	2.28999e-06	1.70961e-05	5.24741e-07	0.99998		125	374	5.57782e-07	4.16631e-06	1.24568e-07	0.999995		125	374	2.10337e-08	1.74447e-07	4.19191e-09	1		0.99998	0.999995	1
125	375	7.96348e-05	0.00578172	4.38501e-05	0.994095		125	375	1.48031e-05	0.000410564	8.06664e-06	0.999567		125	375	4.97274e-07	1.65942e-05	2.69047e-07	0.999983		0.994095	0.999567	0.999983
126	376	6.19669e-06	0.999972	3.8625e-06	1.81372e-05		126	376	1.3839e-06	0.999993	8.88103e-07	4.25426e-06		126	376	4.88225e-08	1	3.18719e-08	1.54063e-07		0.999972	0.999993	1
126	377	3.98708e-05	6.12618e-06	0.999953	9.07468e-07		126	377	9.52451e-06	1.45349e-06	0.999989	2.06655e-07		126	377	3.63266e-07	5.58004e-08	1	6.31947e-09		0.999953	0.999989	1
126	378	0.999768	5.44442e-06	0.000216422	1.05201e-05		126	378	0.999948	1.25683e-06	4.81639e-05	2.44745e-06		126	378	0.999998	4.50667e-08	2.03706e-06	8.83038e-08		0.999768	0.999948	0.999998
127	379	0.999882	2.06618e-05	8.88985e-05	8.50302e-06		127	379	0.999973	4.84186e-06	2.06488e-05	1.98939e-06		127	379	0.999999	1.89612e-07	8.0761e-07	7.10122e-08		0.999882	0.999973	0.999999
127	380	1.23931e-06	0.999994	8.00744e-07	3.82494e-06		127	380	2.99108e-07	0.999999	1.92227e-07	9.29532e-07		127	380	1.0907e-08	1	7.10938e-09	3.44132e-08		0.999994	0.999999	1
127	381	0.0276336	0.136967	0.00271426	0.832685		127	381	6.11584e-05	0.00116626	2.11257e-05	0.998752		127	381	5.63732e-07	1.88744e-05	3.05249e-07	0.99998		0.832685	0.998752	0.99998
128	382	1.60416e-05	0.999925	1.03286e-05	4.85578e-05		128	382	3.71971e-06	0.999982	2.38168e-06	1.17443e-05		128	382	1.33324e-07	0.999999	8.60853e-08	1.11879e-06		0.999925	0.999982	0.999999
128	383	3.98375e-05	6.11913e-06	0.999953	9.06644e-07		128	383	9.50234e-06	1.45173e-06	0.999989	2.06456e-07		128	383	3.62966e-07	5.57334e-08	1	6.31407e-09		0.999953	0.999989	1
128	384	0.999523	1.21982e-05	0.000435668	2.92637e-05		128	384	0.999903	2.41427e-06	8.95426e-05	4.70321e-06		128	384	0.999996	8.37807e-08	3.77125e-06	1.64216e-07		0.999523	0.999903	0.999996
129	385	0.999882	2.06468e-05	8.88289e-05	8.49708e-06		129	385	0.999973	4.83752e-06	2.04611e-05	1.98787e-06		129	385	0.999999	1.89507e-07	8.07072e-07	7.09762e-08		0.999882	0.999973	0.999999
129	386	3.98708e-05	6.12618e-06	0.999953	9.07468e-07		129	386	9.52451e-06	1.45349e-06	0.999989	2.06655e-07		129	386	3.63266e-07	5.58004e-08	1	6.31947e-09		0.999953	0.999989	1
129	387	9.30749e-06	0.999356	5.14405e-06	0.000629913		129	387	3.22437e-06	0.998822	1.77547e-06	0.0011727		129	387	5.46787e-08	0.999996	3.03288e-08	3.54276e-06		0.999356	0.998822	0.999996
130	388	3.96921e-05	6.09851e-06	0.999953	9.03127e-07		130	388	9.50129e-06	1.44699e-06	0.999989	2.05666e-07		130	388	3.61648e-07	5.5549e-08	1	6.28994e-09		0.999953	0.999989	1
130	389	9.51888e-06	1.45739e-06	0.999989	2.06102e-07		130	389	2.3129e-06	3.51762e-07	0.999997	4.81096e-08		130	389	8.90566e-08	1.36535e-08	1	1.52855e-09		0.999989	0.999997	1
130	390	0.000354114	0.586234	0.000194988	0.413217		130	390	2.53528e-05	0.00292593	1.38301e-05	0.997035		130	390	3.96057e-07	1.33543e-05	2.14139e-07	0.999986		0.586234	0.997035	0.999986
131	391	4.0327e-05	6.19756e-06	0.999953	9.18843e-07		131	391	9.97846e-06	1.47214e-06	0.999988	2.09425e-07		131	391	9.96144e-07	5.97287e-08	0.999999	6.68302e-09		0.999953	0.999988	0.999999
131	392	9.51888e-06	1.45739e-06	0.999989	2.06102e-07		131	392	2.3129e-06	3.51762e-07	0.999997	4.81096e-08		131	392	8.90566e-08	1.36535e-08	1	1.52855e-09		0.999989	0.999997	1
131	393	0.00011862	0.988726	6.68534e-05	0.0110884		131	393	0.000105068	0.427799	5.74095e-05	0.572038		131	393	2.31669e-07	0.999906	1.28255e-07	9.38929e-05		0.988726	0.572038	0.999906
132	394	1.23931e-06	0.999994	8.00744e-07	3.82494e-06		132	394	2.99108e-07	0.999999	1.92227e-07	9.29532e-07		132	394	1.0907e-08	1	7.10938e-09	3.44132e-08		0.999994	0.999999	1
132	395	0.999971	5.07564e-06	2.18653e-05	2.05732e-06		132	395	0.999993	1.20682e-06	5.12934e-06	4.88926e-07		132	395	1	4.75348e-08	2.02568e-07	1.77041e-08		0.999971	0.999993	1
132	396	4.3908e-05	0.0014633	2.41563e-05	0.998469		132	396	9.78974e-06	0.000303232	5.33285e-06	0.999682		132	396	3.53441e-07	4.60171e-05	1.91118e-07	0.999953		0.998469	0.999682	0.999953
133	397	9.51888e-06	1.45739e-06	0.999989	2.06102e-07		133	397	2.3129e-06	3.51762e-07	0.999997	4.81096e-08		133	397	8.90566e-08	1.36535e-08	1	1.52855e-09		0.999989	0.999997	1
133	398	0.999971	5.07564e-06	2.18653e-05	2.05732e-06		133	398	0.999993	1.20682e-06	5.12934e-06	4.88926e-07		133	398	1	4.75348e-08	2.02568e-07	1.77041e-08		0.999971	0.999993	1
133	399	0.0001274	0.912973	7.02838e-05	0.0868296		133	399	2.80583e-05	0.00401698	1.53239e-05	0.99594		133	399	3.55049e-07	1.19937e-05	1.9195e-07	0.999988		0.912973	0.99594	0.999988
134	400	0.000207733	0.000657651	0.000351402	0.998783		134	400	0.00381307	0.00698519	0.122258	0.866944		134	400	2.30102e-06	3.61865e-07	0.999997	5.57378e-08		0.998783	0.866944	0.999997
134	401	0.000140422	0.00685323	4.30282e-05	0.992963		134	401	3.73167e-05	0.99877	1.77613e-05	0.00117462		134	401	2.36988e-07	0.999999	1.55024e-07	7.3479e-07		0.992963	0.99877	0.999999
134	402	9.32357e-05	0.00813529	5.13341e-05	0.99172		134	402	1.58122e-05	0.000447017	8.61647e-06	0.999529		134	402	5.26789e-07	1.75791e-05	2.85012e-07	0.999982		0.99172	0.999529	0.999982
135	403	9.51888e-06	1.45739e-06	0.999989	2.06102e-07		135	403	2.3129e-06	3.51762e-07	0.999997	4.81096e-08		135	403	8.90566e-08	1.36535e-08	1	1.52855e-09		0.999989	0.999997	1
135	404	0.999971	5.07564e-06	2.18653e-05	2.05732e-06		135	404	0.999993	1.20682e-06	5.12934e-06	4.88926e-07		135	404	1	4.75348e-08	2.02568e-07	1.77041e-08		0.999971	0.999993	1
135	405	0.00118936	1.22473e-05	0.998775	2.36658e-05		135	405	0.00357403	5.8679e-06	0.996409	1.13049e-05		135	405	5.39901e-06	6.75463e-08	0.999994	1.29188e-07		0.998775	0.996409	0.999994
136	406	9.51888e-06	1.45739e-06	0.999989	2.06102e-07		136	406	2.3129e-06	3.51762e-07	0.999997	4.81096e-08		136	406	8.90566e-08	1.36535e-08	1	1.52855e-09		0.999989	0.999997	1
136	407	4.00041e-05	6.14442e-06	0.999953	9.10357e-07		136	407	1.1943e-05	1.47646e-06	0.999986	2.10453e-07		136	407	3.64253e-07	5.5953e-08	1	6.33756e-09		0.999953	0.999986	1
136	408	0.000184611	0.0267127	0.000101696	0.973001		136	408	7.66753e-05	0.785086	4.18522e-05	0.214795		136	408	8.63283e-07	0.000530552	4.67164e-07	0.999468		0.973001	0.785086	0.999468
137	409	0.0903669	0.0971271	0.808621	0.00388522		137	409	0.975578	0.00221035	0.00709495	0.0151163		137	409	0.160247	0.00031539	6.02679e-05	0.839377		0.808621	0.975578	0.839377
137	410	1.09189e-05	0.000370099	2.62198e-06	0.999616		137	410	2.15114e-06	1.63965e-05	4.88192e-07	0.999981		137	410	7.96985e-08	6.56934e-07	1.59556e-08	0.999999		0.999616	0.999981	0.999999
137	411	0.000637951	0.992998	0.0023349	0.00402944		137	411	0.000514926	0.000416621	0.998928	0.000140376		137	411	3.36803e-06	4.20497e-08	0.999996	8.05914e-08		0.992998	0.998928	0.999996
138	412	2.28999e-06	1.70961e-05	5.24741e-07	0.99998		138	412	5.57782e-07	4.16631e-06	1.24568e-07	0.999995		138	412	2.10337e-08	1.74447e-07	4.19191e-09	1		0.99998	0.999995	1
138	413	1.23931e-06	0.999994	8.00744e-07	3.82494e-06		138	413	2.99108e-07	0.999999	1.92227e-07	9.29532e-07		138	413	1.0907e-08	1	7.10938e-09	3.44132e-08		0.999994	0.999999	1
138	414	0.000280823	0.968796	8.94531e-05	0.0308341		138	414	4.67476e-06	0.999705	2.5479e-06	0.000287692		138	414	1.10067e-07	0.999993	6.10982e-08	7.07512e-06		0.968796	0.999705	0.999993
139	415	8.88831e-06	6.50958e-05	2.06945e-06	0.999924		139	415	2.14345e-06	1.57892e-05	4.85028e-07	0.999982		139	415	8.0137e-08	6.60822e-07	1.60447e-08	0.999999		0.999924	0.999982	0.999999
139	416	0.999881	2.07372e-05	8.92214e-05	8.534e-06		139	416	0.999973	4.85817e-06	2.05493e-05	1.99627e-06		139	416	0.999999	1.90302e-07	8.10499e-07	7.12689e-08		0.999881	0.999973	0.999999
139	417	0.000161459	0.634962	8.88578e-05	0.364788		139	417	4.35593e-06	0.999193	2.39265e-06	0.000800339		139	417	4.04742e-08	0.999997	2.2429e-08	2.63162e-06		0.634962	0.999193	0.999997
140	418	0.00324486	6.14264e-05	0.996682	1.17722e-05		140	418	0.998761	2.28401e-05	0.00120911	6.70717e-06		140	418	0.999999	1.512e-07	6.43799e-07	5.72476e-08		0.996682	0.998761	0.999999
140	419	8.80105e-06	6.44628e-05	2.04858e-06	0.999925		140	419	2.12618e-06	1.6946e-05	4.81321e-07	0.99998		140	419	9.11643e-08	5.90472e-06	1.87747e-08	0.999994		0.999925	0.99998	0.999994
140	420	0.0159187	8.1926e-05	0.983846	0.000153618		140	420	0.995177	2.77933e-05	0.00474129	5.39704e-05		140	420	0.999985	3.16198e-07	1.42736e-05	6.21072e-07		0.983846	0.995177	0.999985
141	421	2.28999e-06	1.70961e-05	5.24741e-07	0.99998		141	421	5.57782e-07	4.16631e-06	1.24568e-07	0.999995		141	421	2.10337e-08	1.74447e-07	4.19191e-09	1		0.99998	0.999995	1
141	422	1.23931e-06	0.999994	8.00744e-07	3.82494e-06		141	422	2.99108e-07	0.999999	1.92227e-07	9.29532e-07		141	422	1.0907e-08	1	7.10938e-09	3.44132e-08		0.999994	0.999999	1
141	423	0.000203847	0.0510507	0.000112148	0.948633		141	423	1.36294e-05	0.000558699	7.42989e-06	0.99942		141	423	4.13813e-07	1.38219e-05	2.23862e-07	0.999985		0.948633	0.99942	0.999985
142	424	0.133379	0.021861	0.843904	0.000856895		142	424	0.000354003	0.998586	0.000887715	0.000172673		142	424	5.03191e-07	0.999998	3.28419e-07	1.56079e-06		0.843904	0.998586	0.999998
142	425	0.999971	5.07564e-06	2.18653e-05	2.05732e-06		142	425	0.999993	1.20682e-06	5.12934e-06	4.88926e-07		142	425	1	4.75348e-08	2.02568e-07	1.77041e-08		0.999971	0.999993	1
142	426	0.999768	5.44442e-06	0.000216422	1.05201e-05		142	426	0.999948	1.25683e-06	4.81639e-05	2.44745e-06		142	426	0.999998	4.50667e-08	2.03706e-06	8.83038e-08		0.999768	0.999948	0.999998
143	427	0.0623589	0.0677589	0.0303644	0.839518		143	427	0.0872026	0.0876177	0.0444409	0.780739		143	427	0.0920993	0.0909563	0.0471076	0.769837		0.839518	0.780739	0.769837
143	428	0.0623589	0.0677589	0.0303644	0.839518		143	428	0.0872026	0.0876177	0.0444409	0.780739		143	428	0.0920993	0.0909563	0.0471076	0.769837		0.839518	0.780739	0.769837
143	429	0.676298	0.0613166	0.143138	0.119248		143	429	0.585244	0.0834239	0.16892	0.162412		143	429	0.570158	0.0874261	0.172413	0.170004		0.676298	0.585244	0.570158
144	430	4.51227e-05	6.95331e-06	0.999947	1.01951e-06		144	430	1.07075e-05	1.64655e-06	0.999987	2.31514e-07		144	430	4.24387e-07	6.55961e-08	1	7.35898e-09		0.999947	0.999987	1
144	431	1.04643e-05	7.6527e-05	2.56822e-06	0.99991		144	431	2.44576e-06	1.78425e-05	5.48042e-07	0.999979		144	431	9.1531e-08	7.51961e-07	1.80968e-08	0.999999		0.99991	0.999979	0.999999
144	432	4.05732e-06	0.999768	2.23974e-06	0.000225734		144	432	8.95032e-07	0.99995	4.94886e-07	4.87141e-05		144	432	2.81421e-08	0.999998	1.55964e-08	1.83526e-06		0.999768	0.99995	0.999998
145	433	1.23931e-06	0.999994	8.00744e-07	3.82494e-06		145	433	2.99108e-07	0.999999	1.92227e-07	9.29532e-07		145	433	1.0907e-08	1	7.10938e-09	3.44132e-08		0.999994	0.999999	1
145	434	1.23931e-06	0.999994	8.00744e-07	3.82494e-06		145	434	2.99108e-07	0.999999	1.92227e-07	9.29532e-07		145	434	1.0907e-08	1	7.10938e-09	3.44132e-08		0.999994	0.999999	1
145	435	0.999163	1.7893e-05	0.000783002	3.56412e-05		145	435	0.999848	3.86262e-06	0.000141088	7.51515e-06		145	435	0.999994	1.31492e-07	5.90716e-06	2.5776e-07		0.999163	0.999848	0.999994
146	436	2.28999e-06	1.70961e-05	5.24741e-07	0.99998		146	436	5.57782e-07	4.16631e-06	1.24568e-07	0.999995		146	436	2.10337e-08	1.74447e-07	4.19191e-09	1		0.99998	0.999995	1
146	437	2.28999e-06	1.70961e-05	5.24741e-07	0.99998		146	437	5.57782e-07	4.16631e-06	1.24568e-07	0.999995		146	437	2.10337e-08	1.74447e-07	4.19191e-09	1		0.99998	0.999995	1
146	438	0.000148875	0.0156941	8.20217e-05	0.984075		146	438	2.20759e-05	0.000734302	1.20313e-05	0.999232		146	438	7.59697e-07	9.58467e-05	4.11133e-07	0.999903		0.984075	0.999232	0.999903
147	439	4.06129e-05	6.23968e-06	0.999952	9.24932e-07		147	439	9.69987e-06	1.48026e-06	0.999989	2.10521e-07		147	439	3.89596e-07	5.69263e-08	1	6.44444e-09		0.999952	0.999989	1
147	440	8.74545e-06	6.40441e-05	2.03527e-06	0.999925		147	440	2.10922e-06	1.56058e-05	4.77198e-07	0.999982		147	440	5.98191e-06	0.00308333	1.72994e-06	0.996909		0.999925	0.999982	0.996909
147	441	0.00189731	0.919135	0.0208188	0.0581489		147	441	3.93492e-05	0.00406	4.15392e-05	0.995859		147	441	3.72377e-07	1.25766e-05	2.01563e-07	0.999987		0.919135	0.995859	0.999987
148	442	0.999194	0.000111374	0.000648215	4.60287e-05		148	442	0.999856	2.49893e-05	0.000108399	1.04302e-05		148	442	0.984213	4.59582e-05	0.0157301	1.14432e-05		0.999194	0.999856	0.984213
148	443	2.28999e-06	1.70961e-05	5.24741e-07	0.99998		148	443	5.57782e-07	4.16631e-06	1.24568e-07	0.999995		148	443	2.10337e-08	1.74447e-07	4.19191e-09	1		0.99998	0.999995	1
148	444	0.999768	5.44442e-06	0.000216422	1.05201e-05		148	444	0.999948	1.25683e-06	4.81639e-05	2.44745e-06		148	444	0.999998	4.50667e-08	2.03706e-06	8.83038e-08		0.999768	0.999948	0.999998
149	445	0.107325	0.00462417	0.861872	0.0261783		149	445	0.000238964	2.25646e-05	0.999725	1.37269e-05		149	445	1.33416e-06	2.06102e-07	0.999999	2.37619e-08		0.861872	0.999725	0.999999
149	446	2.28003e-06	1.70237e-05	5.22389e-07	0.99998		149	446	5.5546e-07	4.14935e-06	1.24032e-07	0.999995		149	446	2.09486e-08	1.73749e-07	4.17474e-09	1		0.99998	0.999995	1
149	447	0.99566	0.00244205	0.00134589	0.000551849		149	447	0.999887	4.60405e-06	0.000101964	6.40451e-06		149	447	0.999996	9.25651e-08	4.17944e-06	1.8188e-07		0.99566	0.999887	0.999996
150	448	3.94768e-05	6.06544e-06	0.999954	8.9795e-07		150	448	9.43225e-06	1.43946e-06	0.999989	2.0453e-07		150	448	3.59853e-07	5.52719e-08	1	6.25797e-09		0.999954	0.999989	1
150	449	0.999971	5.05014e-06	2.1755e-05	2.04671e-06		150	449	0.999993	1.20103e-06	5.10469e-06	4.86529e-07		150	449	1	4.73117e-08	2.0162e-07	1.76204e-08		0.999971	0.999993	1
150	450	0.000107031	0.67753	5.87874e-05	0.322304		150	450	7.77171e-06	0.998974	4.2632e-06	0.00101402		150	450	9.54651e-08	0.999994	5.30691e-08	6.16013e-06		0.67753	0.998974	0.999994
151	451	0.573442	0.187642	0.00628233	0.232633		151	451	0.000601394	0.000771992	4.60392e-05	0.998581		151	451	3.08486e-07	2.5224e-06	6.20294e-08	0.999997		0.573442	0.998581	0.999997
151	452	2.28003e-06	1.70237e-05	5.22389e-07	0.99998		151	452	5.5546e-07	4.14935e-06	1.24032e-07	0.999995		151	452	2.09486e-08	1.73749e-07	4.17474e-09	1		0.99998	0.999995	1
151	453	0.000149039	2.1555e-06	0.999845	4.15375e-06		151	453	3.30897e-05	4.87871e-07	0.999965	9.34453e-07		151	453	1.26363e-06	1.56516e-08	0.999999	2.9928e-08		0.999845	0.999965	0.999999
152	454	0.999971	5.05014e-06	2.1755e-05	2.04671e-06		152	454	0.999993	1.20103e-06	5.10469e-06	4.86529e-07		152	454	1	4.73117e-08	2.0162e-07	1.76204e-08		0.999971	0.999993	1
152	455	4.92212e-05	7.65256e-06	0.999942	1.1781e-06		152	455	1.14972e-05	1.75984e-06	0.999987	2.49343e-07		152	455	4.38976e-07	6.75719e-08	1	7.58048e-09		0.999942	0.999987	1
152	456	0.999598	9.56436e-06	0.000373481	1.84971e-05		152	456	0.999912	2.18817e-06	8.16465e-05	4.25915e-06		152	456	0.999996	7.64514e-08	3.44456e-06	1.49834e-07		0.999598	0.999912	0.999996
153	457	0.999971	5.05014e-06	2.1755e-05	2.04671e-06		153	457	0.999993	1.20103e-06	5.10469e-06	4.86529e-07		153	457	1	4.73117e-08	2.0162e-07	1.76204e-08		0.999971	0.999993	1
153	458	0.999971	5.05014e-06	2.1755e-05	2.04671e-06		153	458	0.999993	1.20103e-06	5.10469e-06	4.86529e-07		153	458	1	4.73117e-08	2.0162e-07	1.76204e-08		0.999971	0.999993	1
153	459	3.47521e-05	0.97642	2.0184e-05	0.0235253		153	459	2.51696e-06	0.999818	1.38698e-06	0.000178042		153	459	6.18692e-08	0.999996	3.42581e-08	3.99876e-06		0.97642	0.999818	0.999996
154	460	0.00155046	0.998181	0.000111112	0.000157917		154	460	0.999232	0.000663849	7.90543e-05	2.55332e-05		154	460	0.999999	1.12133e-07	4.82312e-07	4.2901e-08		0.998181	0.999232	0.999999
154	461	2.28003e-06	1.70237e-05	5.22389e-07	0.99998		154	461	5.5546e-07	4.14935e-06	1.24032e-07	0.999995		154	461	2.09486e-08	1.73749e-07	4.17474e-09	1		0.99998	0.999995	1
154	462	0.98248	7.85704e-05	0.0172854	0.000155929		154	462	0.00251461	1.01522e-05	0.997456	1.95736e-05		154	462	1.15314e-05	6.21411e-08	0.999988	1.18943e-07		0.98248	0.997456	0.999988
155	463	0.00476016	0.994743	0.000213232	0.000283294		155	463	4.91615e-06	0.999987	1.6849e-06	6.53948e-06		155	463	6.63985e-08	1	4.34484e-08	2.08185e-07		0.994743	0.999987	1
155	464	0.00908886	0.000427805	0.99038	0.000103578		155	464	0.919207	0.000182628	0.0805637	4.68318e-05		155	464	0.999994	9.50958e-07	4.48954e-06	3.60016e-07		0.99038	0.919207	0.999994
155	465	2.54908e-05	0.000850282	1.40096e-05	0.99911		155	465	5.74344e-06	0.000159278	3.12752e-06	0.999832		155	465	2.01321e-07	6.75033e-06	1.08888e-07	0.999993		0.99911	0.999832	0.999993
156	466	8.92028e-06	6.53553e-05	2.07878e-06	0.999924		156	466	2.15376e-06	1.57692e-05	4.87107e-07	0.999982		156	466	0.00123448	5.15651e-05	6.79465e-06	0.998707		0.999924	0.999982	0.998707
156	467	1.60275e-05	0.999925	1.03199e-05	4.85197e-05		156	467	3.71678e-06	0.999982	2.38009e-06	1.17373e-05		156	467	1.33228e-07	0.999999	8.60327e-08	1.11887e-06		0.999925	0.999982	0.999999
156	468	0.449195	0.015465	0.532249	0.00309071		156	468	0.318908	0.000295469	0.680441	0.000355088		156	468	1.00019e-05	1.07302e-07	0.99999	2.05357e-07		0.532249	0.680441	0.99999
157	469	0.995854	0.000214525	0.00385552	7.63599e-05		157	469	0.791094	0.000584355	0.208159	0.000162365		157	469	0.413077	3.62757e-05	0.58688	7.03008e-06		0.995854	0.791094	0.58688
157	470	2.28003e-06	1.70237e-05	5.22389e-07	0.99998		157	470	5.5546e-07	4.14935e-06	1.24032e-07	0.999995		157	470	2.09486e-08	1.73749e-07	4.17474e-09	1		0.99998	0.999995	1
157	471	9.52575e-05	0.999291	1.51585e-05	0.000598073		157	471	1.90266e-06	0.999901	1.0715e-06	9.6022e-05		157	471	8.21332e-08	0.999995	4.42296e-07	4.1182e-06		0.999291	0.999901	0.999995
158	472	0.999971	5.05014e-06	2.1755e-05	2.04671e-06		158	472	0.999993	1.20103e-06	5.10469e-06	4.86529e-07		158	472	1	4.73117e-08	2.0162e-07	1.76204e-08		0.999971	0.999993	1
158	473	0.00741927	0.990375	0.000953444	0.00125237		158	473	0.997474	0.00188106	0.000489489	0.000155332		158	473	0.999994	1.03695e-06	4.40225e-06	3.9256e-07		0.990375	0.997474	0.999994
158	474	0.0488642	0.310204	0.00457177	0.63636		158	474	0.996721	0.000837973	0.00129664	0.00114396		158	474	0.999979	4.45127e-07	1.98918e-05	8.73919e-07		0.63636	0.996721	0.999979
159	475	0.176109	0.000622655	0.823147	0.000121097		159	475	0.997276	9.17232e-05	0.00260349	2.87771e-05		159	475	0.99243	3.11635e-05	0.00753132	7.78453e-06		0.823147	0.997276	0.99243
159	476	2.28003e-06	1.70237e-05	5.22389e-07	0.99998		159	476	5.5546e-07	4.14935e-06	1.24032e-07	0.999995		159	476	2.09486e-08	1.73749e-07	4.17474e-09	1		0.99998	0.999995	1
159	477	0.996648	0.000147448	0.0018115	0.00139289		159	477	0.999839	4.31409e-06	0.000147644	9.15775e-06		159	477	0.999994	1.32543e-07	5.95569e-06	2.59842e-07		0.996648	0.999839	0.999994
160	478	0.000119244	1.72545e-05	0.999861	2.63371e-06		160	478	2.60365e-05	3.99222e-06	0.999969	5.82594e-07		160	478	9.87285e-07	1.52043e-07	0.999999	1.74144e-08		0.999861	0.999969	0.999999
160	479	0.999971	5.05014e-06	2.1755e-05	2.04671e-06		160	479	0.999993	1.20103e-06	5.10469e-06	4.86529e-07		160	479	1	4.73117e-08	2.0162e-07	1.76204e-08		0.999971	0.999993	1
160	480	4.60219e-05	0.990525	2.53847e-05	0.00940378		160	480	1.90803e-05	0.00354392	1.04062e-05	0.996427		160	480	2.07156e-07	7.01331e-06	1.12067e-07	0.999993		0.990525	0.996427	0.999993
161	481	0.000108172	1.6621e-05	0.999873	2.53296e-06		161	481	5.23413e-05	4.02461e-06	0.999943	5.88688e-07		161	481	0.017414	9.82558e-06	0.982575	1.59105e-06		0.999873	0.999943	0.982575
161	482	9.30566e-06	7.04378e-05	2.17092e-06	0.999918		161	482	2.2289e-06	1.63351e-05	5.04815e-07	0.999981		161	482	8.32505e-08	6.86556e-07	1.66741e-08	0.999999		0.999918	0.999981	0.999999
161	483	0.987477	0.000832563	0.00687184	0.00481815		161	483	0.00125425	0.00104836	0.000194144	0.997503		161	483	5.1186e-07	1.71177e-05	2.76891e-07	0.999982		0.987477	0.997503	0.999982
162	484	0.00468051	0.148167	0.846205	0.000947195		162	484	0.000198912	0.99879	0.000866001	0.000145116		162	484	4.81982e-07	0.999998	3.147e-07	1.49625e-06		0.846205	0.99879	0.999998
162	485	0.999591	6.89764e-05	0.000311722	2.87377e-05		162	485	0.998683	2.14636e-05	0.00128786	7.93608e-06		162	485	0.997019	5.75808e-06	0.00297383	1.43236e-06		0.999591	0.998683	0.997019
162	486	2.72323e-05	0.000791457	1.47654e-05	0.999166		162	486	6.0798e-06	0.000167567	3.31096e-06	0.999823		162	486	2.12531e-07	7.12484e-06	1.14971e-07	0.999993		0.999166	0.999823	0.999993
163	487	0.985069	0.00016906	0.0147146	4.79254e-05		163	487	0.999947	5.09312e-06	4.60973e-05	1.97828e-06		163	487	0.999999	1.66947e-07	7.09143e-07	6.29648e-08		0.985069	0.999947	0.999999
163	488	0.980186	0.00254107	0.0171065	0.000166246		163	488	0.00177119	5.71544e-05	0.998161	1.05472e-05		163	488	1.97804e-06	3.05137e-07	0.999998	3.55147e-08		0.980186	0.998161	0.999998
163	489	0.00709538	0.987875	0.000585192	0.00444414		163	489	6.52158e-06	0.999863	2.15169e-06	0.000128313		163	489	6.31337e-08	0.999996	3.50585e-08	4.0844e-06		0.987875	0.999863	0.999996
164	490	0.993991	0.0047926	0.000927757	0.00028887		164	490	0.000669333	0.999155	7.14632e-05	0.000103783		164	490	2.11729e-07	0.999999	1.38759e-07	6.60079e-07		0.993991	0.999155	0.999999
164	491	0.999971	5.05014e-06	2.1755e-05	2.04671e-06		164	491	0.999993	1.20103e-06	5.10469e-06	4.86529e-07		164	491	1	4.73117e-08	2.0162e-07	1.76204e-08		0.999971	0.999993	1
164	492	0.999558	9.61415e-06	0.000413727	1.85933e-05		164	492	0.999912	2.17498e-06	8.13249e-05	4.23365e-06		164	492	0.999996	7.59557e-08	3.42186e-06	1.48867e-07		0.999558	0.999912	0.999996
165	493	0.999971	5.05014e-06	2.1755e-05	2.04671e-06		165	493	0.999993	1.20103e-06	5.10469e-06	4.86529e-07		165	493	1	4.73117e-08	2.0162e-07	1.76204e-08		0.999971	0.999993	1
165	494	3.26246e-05	0.999848	2.0994e-05	9.82142e-05		165	494	7.55641e-06	0.999959	4.82686e-06	2.83787e-05		165	494	2.57967e-07	0.999999	1.68353e-07	8.0833e-07		0.999848	0.999959	0.999999
165	495	4.32963e-05	0.00126569	2.38218e-05	0.998667		165	495	1.01175e-05	0.000451893	5.51189e-06	0.999533		165	495	3.37384e-07	1.12964e-05	1.82516e-07	0.999988		0.998667	0.999533	0.999988
166	496	0.000117969	1.81896e-05	0.999861	2.79485e-06		166	496	3.80791e-05	4.32795e-06	0.999957	6.31782e-07		166	496	1.0486e-06	1.61494e-07	0.999999	1.8396e-08		0.999861	0.999957	0.999999
166	497	1.2317e-06	0.999994	7.95823e-07	3.80168e-06		166	497	2.97378e-07	0.999999	1.91122e-07	9.24211e-07		166	497	1.08472e-08	1	7.07042e-09	3.42256e-08		0.999994	0.999999	1
166	498	0.996347	5.35648e-05	0.00349193	0.000107918		166	498	0.971443	2.68387e-05	0.0284778	5.19716e-05		166	498	0.0077067	1.91181e-06	0.992288	3.67496e-06		0.996347	0.971443	0.992288
167	499	8.94245e-06	6.54892e-05	2.08272e-06	0.999923		167	499	2.8787e-06	1.60668e-05	5.02045e-07	0.999981		167	499	8.05853e-08	6.64792e-07	1.61467e-08	0.999999		0.999923	0.999981	0.999999
167	500	9.46588e-06	1.44925e-06	0.999989	2.04865e-07		167	500	2.30065e-06	3.49908e-07	0.999997	4.78372e-08		167	500	8.86017e-08	1.35835e-08	1	1.52052e-09		0.999989	0.999997	1
167	501	8.71669e-05	1.25526e-06	0.999909	2.41675e-06		167	501	2.02288e-05	2.89672e-07	0.999979	5.54405e-07		167	501	7.86225e-07	9.68195e-09	0.999999	1.85188e-08		0.999909	0.999979	0.999999
168	502	9.46588e-06	1.44925e-06	0.999989	2.04865e-07		168	502	2.30065e-06	3.49908e-07	0.999997	4.78372e-08		168	502	8.86017e-08	1.35835e-08	1	1.52052e-09		0.999989	0.999997	1
168	503	2.28003e-06	1.70237e-05	5.22389e-07	0.99998		168	503	5.5546e-07	4.14935e-06	1.24032e-07	0.999995		168	503	2.09486e-08	1.73749e-07	4.17474e-09	1		0.99998	0.999995	1
168	504	1.42863e-05	0.000430418	7.84197e-06	0.999548		168	504	3.30939e-06	9.41038e-05	1.801e-06	0.999901		168	504	1.18855e-07	3.99893e-06	6.4281e-08	0.999996		0.999548	0.999901	0.999996
169	505	4.26252e-05	7.01535e-06	0.999949	9.79692e-07		169	505	1.00247e-05	1.52832e-06	0.999988	2.18631e-07		169	505	3.82239e-07	5.85261e-08	1	6.66995e-09		0.999949	0.999988	1
169	506	0.999971	5.05014e-06	2.1755e-05	2.04671e-06		169	506	0.999993	1.20103e-06	5.10469e-06	4.86529e-07		169	506	1	4.73117e-08	2.0162e-07	1.76204e-08		0.999971	0.999993	1
169	507	0.996648	0.000147448	0.0018115	0.00139289		169	507	0.999839	4.31409e-06	0.000147644	9.15775e-06		169	507	0.999994	1.32543e-07	5.95569e-06	2.59842e-07		0.996648	0.999839	0.999994
170	508	0.000159021	3.02219e-05	0.999798	1.324e-05		170	508	2.70443e-05	4.1524e-06	0.999968	6.07722e-07		170	508	1.02245e-06	1.57421e-07	0.999999	1.79437e-08		0.999798	0.999968	0.999999
170	509	1.07746e-05	0.999383	5.86151e-06	0.000600344		170	509	1.29315e-06	0.999993	8.24236e-07	4.6433e-06		170	509	4.48421e-08	1	2.9234e-08	1.41387e-07		0.999383	0.999993	1
170	510	0.000386581	0.470999	0.000213224	0.528401		170	510	1.66213e-05	0.99789	9.14079e-06	0.00208449		170	510	1.68184e-07	0.999978	9.32729e-08	2.21547e-05		0.528401	0.99789	0.999978
171	511	3.95174e-05	6.07186e-06	0.999954	8.98969e-07		171	511	9.42775e-06	1.44089e-06	0.999989	2.04752e-07		171	511	3.60224e-07	5.53318e-08	1	6.26487e-09		0.999954	0.999989	1
171	512	9.46588e-06	1.44925e-06	0.999989	2.04865e-07		171	512	2.30065e-06	3.49908e-07	0.999997	4.78372e-08		171	512	8.86017e-08	1.35835e-08	1	1.52052e-09		0.999989	0.999997	1
171	513	0.999768	5.42536e-06	0.000215698	1.04833e-05		171	513	0.999948	1.25267e-06	4.80141e-05	2.43936e-06		171	513	0.999998	4.49284e-08	2.03082e-06	8.80322e-08		0.999768	0.999948	0.999998
172	514	9.46588e-06	1.44925e-06	0.999989	2.04865e-07		172	514	2.30065e-06	3.49908e-07	0.999997	4.78372e-08		172	514	8.86017e-08	1.35835e-08	1	1.52052e-09		0.999989	0.999997	1
172	515	1.2317e-06	0.999994	7.95823e-07	3.80168e-06		172	515	2.97378e-07	0.999999	1.91122e-07	9.24211e-07		172	515	1.08472e-08	1	7.07042e-09	3.42256e-08		0.999994	0.999999	1
172	516	4.89235e-05	0.00158141	2.93817e-05	0.99834		172	516	1.04252e-05	0.000281594	5.67827e-06	0.999702		172	516	3.57005e-07	1.19345e-05	1.92983e-07	0.999988		0.99834	0.999702	0.999988
173	517	0.999971	5.05014e-06	2.1755e-05	2.04671e-06		173	517	0.999993	1.20103e-06	5.10469e-06	4.86529e-07		173	517	1	4.73117e-08	2.0162e-07	1.76204e-08		0.999971	0.999993	1
173	518	5.62948e-06	0.999974	3.58725e-06	1.69589e-05		173	518	1.30305e-06	0.999994	8.35978e-07	4.00738e-06		173	518	4.60613e-08	1	3.00477e-08	1.45332e-07		0.999974	0.999994	1
173	519	2.369e-06	0.999865	1.30593e-06	0.000131026		173	519	5.36386e-07	0.999969	2.96681e-07	3.01712e-05		173	519	1.76567e-08	0.999999	9.78154e-09	1.15902e-06		0.999865	0.999969	0.999999
174	520	0.0348628	0.962746	0.00109947	0.0012913		174	520	4.72198e-05	0.999901	1.24367e-05	3.89512e-05		174	520	3.48682e-07	0.999998	2.28232e-07	1.08643e-06		0.962746	0.999901	0.999998
174	521	2.28003e-06	1.70237e-05	5.22389e-07	0.99998		174	521	5.5546e-07	4.14935e-06	1.24032e-07	0.999995		174	521	2.09486e-08	1.73749e-07	4.17474e-09	1		0.99998	0.999995	1
174	522	2.4394e-05	0.000807545	1.34059e-05	0.999155		174	522	5.51053e-06	0.000153101	3.0008e-06	0.999838		174	522	1.93618e-07	6.49222e-06	1.04729e-07	0.999993		0.999155	0.999838	0.999993
175	523	9.46588e-06	1.44925e-06	0.999989	2.04865e-07		175	523	2.30065e-06	3.49908e-07	0.999997	4.78372e-08		175	523	8.86017e-08	1.35835e-08	1	1.52052e-09		0.999989	0.999997	1
175	524	9.46588e-06	1.44925e-06	0.999989	2.04865e-07		175	524	2.30065e-06	3.49908e-07	0.999997	4.78372e-08		175	524	8.86017e-08	1.35835e-08	1	1.52052e-09		0.999989	0.999997	1
175	525	0.99891	3.20226e-05	0.000923946	0.000134217		175	525	0.999842	4.02567e-06	0.000145972	7.88717e-06		175	525	0.999993	1.35477e-07	6.08566e-06	2.65523e-07		0.99891	0.999842	0.999993
176	526	9.46588e-06	1.44925e-06	0.999989	2.04865e-07		176	526	2.30065e-06	3.49908e-07	0.999997	4.78372e-08		176	526	8.86017e-08	1.35835e-08	1	1.52052e-09		0.999989	0.999997	1
176	527	0.999971	5.05014e-06	2.1755e-05	2.04671e-06		176	527	0.999993	1.20103e-06	5.10469e-06	4.86529e-07		176	527	1	4.73117e-08	2.0162e-07	1.76204e-08		0.999971	0.999993	1
176	528	0.99954	9.81325e-06	0.000431154	1.89814e-05		176	528	0.999911	2.21252e-06	8.26871e-05	4.30652e-06		176	528	0.999996	7.72047e-08	3.47748e-06	1.51305e-07		0.99954	0.999911	0.999996
177	529	0.00844583	0.33131	0.658994	0.00124964		177	529	0.000198611	0.000387582	0.999398	1.56224e-05		177	529	2.01029e-06	3.09347e-07	0.999998	3.59785e-08		0.658994	0.999398	0.999998
177	530	2.28003e-06	1.70237e-05	5.22389e-07	0.99998		177	530	5.5546e-07	4.14935e-06	1.24032e-07	0.999995		177	530	2.09486e-08	1.73749e-07	4.17474e-09	1		0.99998	0.999995	1
177	531	0.000229849	0.00194928	0.00140963	0.996411		177	531	6.82679e-06	0.000173365	4.85037e-06	0.999815		177	531	2.11112e-07	7.07728e-06	1.14111e-07	0.999993		0.996411	0.999815	0.999993
178	532	2.28003e-06	1.70237e-05	5.22389e-07	0.99998		178	532	5.5546e-07	4.14935e-06	1.24032e-07	0.999995		178	532	2.09486e-08	1.73749e-07	4.17474e-09	1		0.99998	0.999995	1
178	533	0.999971	5.05014e-06	2.1755e-05	2.04671e-06		178	533	0.999993	1.20103e-06	5.10469e-06	4.86529e-07		178	533	1	4.73117e-08	2.0162e-07	1.76204e-08		0.999971	0.999993	1
178	534	0.000130214	0.0109786	7.17453e-05	0.988819		178	534	2.20791e-05	0.000708934	1.20326e-05	0.999257		178	534	7.66889e-07	9.66238e-05	4.15027e-07	0.999902		0.988819	0.999257	0.999902
179	535	8.94237e-06	6.54856e-05	2.08105e-06	0.999923		179	535	2.15546e-06	1.57945e-05	4.87518e-07	0.999982		179	535	8.06285e-08	6.64874e-07	1.6133e-08	0.999999		0.999923	0.999982	0.999999
179	536	0.999879	2.12008e-05	9.11827e-05	8.71902e-06		179	536	0.999972	4.99891e-06	2.10532e-05	2.1714e-06		179	536	0.999999	2.37121e-07	8.88358e-07	3.48879e-07		0.999879	0.999972	0.999999
179	537	2.47717e-05	0.000733708	1.36141e-05	0.999228		179	537	5.69403e-06	0.000179448	3.10061e-06	0.999812		179	537	2.09368e-07	2.82273e-05	1.13201e-07	0.999972		0.999228	0.999812	0.999972
180	538	0.994722	0.000861013	0.000854969	0.00356193		180	538	0.000691709	0.000308388	3.72787e-05	0.998963		180	538	1.75195e-07	5.96636e-06	3.58634e-08	0.999994		0.994722	0.998963	0.999994
180	539	4.00859e-05	6.15915e-06	0.999953	9.12392e-07		180	539	9.57081e-06	1.46132e-06	0.999989	2.07721e-07		180	539	3.78384e-07	5.61825e-08	1	6.3596e-09		0.999953	0.999989	1
180	540	0.00014243	2.10978e-06	0.999851	4.06543e-06		180	540	3.2612e-05	4.80426e-07	0.999966	9.20157e-07		180	540	1.24617e-06	1.54321e-08	0.999999	2.95071e-08		0.999851	0.999966	0.999999
181	541	0.999079	6.857e-05	0.000825904	2.60912e-05		181	541	0.945911	0.000273588	0.053739	7.60938e-05		181	541	0.999997	4.69011e-07	2.23471e-06	1.76268e-07		0.999079	0.945911	0.999997
181	542	2.28003e-06	1.70237e-05	5.22389e-07	0.99998		181	542	5.5546e-07	4.14935e-06	1.24032e-07	0.999995		181	542	2.09486e-08	1.73749e-07	4.17474e-09	1		0.99998	0.999995	1
181	543	0.000181132	0.032676	9.98508e-05	0.967043		181	543	0.00028726	0.449897	0.000157147	0.549658		181	543	4.23494e-07	0.999437	2.33727e-07	0.000562474		0.967043	0.549658	0.999437
182	544	0.0199294	0.00151108	0.975014	0.0035457		182	544	0.996791	0.000108542	0.00306299	3.70966e-05		182	544	0.999995	9.30756e-07	3.97031e-06	3.51929e-07		0.975014	0.996791	0.999995
182	545	0.00155046	0.998181	0.000111112	0.000157917		182	545	0.999232	0.000663849	7.90543e-05	2.55332e-05		182	545	0.999999	1.12133e-07	4.82312e-07	4.2901e-08		0.998181	0.999232	0.999999
182	546	0.000305524	0.053904	0.000177416	0.945613		182	546	2.19283e-05	0.000797061	1.19631e-05	0.999169		182	546	6.66625e-07	2.2229e-05	3.60801e-07	0.999977		0.945613	0.999169	0.999977
183	547	9.46588e-06	1.44925e-06	0.999989	2.04865e-07		183	547	2.30065e-06	3.49908e-07	0.999997	4.78372e-08		183	547	8.86017e-08	1.35835e-08	1	1.52052e-09		0.999989	0.999997	1
183	548	0.999971	5.05014e-06	2.1755e-05	2.04671e-06		183	548	0.999993	1.20103e-06	5.10469e-06	4.86529e-07		183	548	1	4.73117e-08	2.0162e-07	1.76204e-08		0.999971	0.999993	1
183	549	8.71669e-05	1.25526e-06	0.999909	2.41675e-06		183	549	2.02288e-05	2.89672e-07	0.999979	5.54405e-07		183	549	7.86225e-07	9.68195e-09	0.999999	1.85188e-08		0.999909	0.999979	0.999999
184	550	0.999971	5.09204e-06	2.19356e-05	2.06405e-06		184	550	0.999993	1.21087e-06	5.14632e-06	4.90606e-07		184	550	1	4.7698e-08	2.03268e-07	1.77658e-08		0.999971	0.999993	1
184	551	0.999879	2.11104e-05	9.08098e-05	8.68531e-06		184	551	0.999972	4.94713e-06	2.09172e-05	2.0369e-06		184	551	0.998666	3.1782e-05	2.42855e-05	0.00127787		0.999879	0.999972	0.998666
184	552	0.994616	7.80315e-05	0.00520468	0.000101056		184	552	0.779194	0.00782912	0.212051	0.000925981		184	552	3.34761e-05	2.46523e-07	0.999966	1.6806e-07		0.994616	0.779194	0.999966
185	553	0.999971	5.09204e-06	2.19356e-05	2.06405e-06		185	553	0.999993	1.21087e-06	5.14632e-06	4.90606e-07		185	553	1	4.7698e-08	2.03268e-07	1.77658e-08		0.999971	0.999993	1
185	554	0.985023	0.000170024	0.0147589	4.82129e-05		185	554	0.999946	5.13103e-06	4.63882e-05	1.99331e-06		185	554	0.999999	1.68197e-07	7.14457e-07	6.34411e-08		0.985023	0.999946	0.999999
185	555	2.45461e-05	0.000812332	1.34894e-05	0.99915		185	555	5.54396e-06	0.000153974	3.01898e-06	0.999838		185	555	1.94749e-07	6.52988e-06	1.05339e-07	0.999993		0.99915	0.999838	0.999993
186	556	0.00139918	6.14595e-05	0.998529	1.02228e-05		186	556	5.35982e-05	7.94444e-06	0.999937	1.18177e-06		186	556	1.92394e-06	2.96621e-07	0.999998	3.43149e-08		0.998529	0.999937	0.999998
186	557	0.948482	0.000322084	0.051103	9.28875e-05		186	557	0.999693	2.80619e-05	0.000268042	1.09592e-05		186	557	0.999995	8.85406e-07	3.76639e-06	3.35049e-07		0.948482	0.999693	0.999995
186	558	0.018413	3.08517e-05	0.981497	5.95531e-05		186	558	7.46501e-05	7.34168e-07	0.999923	1.40835e-06		186	558	1.57764e-06	1.95827e-08	0.999998	3.74542e-08		0.981497	0.999923	0.999998
187	559	0.999874	2.084e-05	9.65721e-05	8.54477e-06		187	559	0.999973	4.83808e-06	2.0477e-05	1.98836e-06		187	559	0.999999	1.89531e-07	8.06968e-07	7.10046e-08		0.999874	0.999973	0.999999
187	560	0.999693	5.39447e-05	0.000229385	2.36625e-05		187	560	0.999891	1.25963e-05	9.10554e-05	5.16717e-06		187	560	0.999997	4.78707e-07	2.0369e-06	1.79987e-07		0.999693	0.999891	0.999997
187	561	2.6182e-05	0.000883775	1.43899e-05	0.999076		187	561	5.88083e-06	0.000162918	3.2022e-06	0.999828		187	561	2.05933e-07	6.90331e-06	1.11375e-07	0.999993		0.999076	0.999828	0.999993
188	562	5.35934e-06	0.999975	3.4548e-06	1.63662e-05		188	562	1.26163e-06	0.999994	8.08913e-07	3.88472e-06		188	562	2.75364e-06	0.998721	1.1879e-06	0.00127498		0.999975	0.999994	0.998721
188	563	2.28003e-06	1.70237e-05	5.22389e-07	0.99998		188	563	5.5546e-07	4.14935e-06	1.24032e-07	0.999995		188	563	2.09486e-08	1.73749e-07	4.17474e-09	1		0.99998	0.999995	1
188	564	0.000545862	0.77603	0.00163866	0.221785		188	564	3.73274e-05	0.00408568	2.18172e-05	0.995855		188	564	5.47758e-07	1.84539e-05	2.9639e-07	0.999981		0.77603	0.995855	0.999981
189	565	0.975742	0.000369428	0.0237812	0.000107499		189	565	0.999876	1.30182e-05	0.000106358	5.10638e-06		189	565	0.999998	4.26959e-07	1.81376e-06	1.61421e-07		0.975742	0.999876	0.999998
189	566	4.10102e-05	6.30022e-06	0.999952	9.34444e-07		189	566	9.79516e-06	1.49424e-06	0.999988	2.12751e-07		189	566	4.04372e-07	5.75626e-08	1	6.5164e-09		0.999952	0.999988	1
189	567	9.70698e-05	0.0373091	5.32812e-05	0.962541		189	567	4.82395e-06	0.00024655	2.62652e-06	0.999746		189	567	1.49556e-07	5.02293e-06	8.0902e-08	0.999995		0.962541	0.999746	0.999995
190	568	2.28003e-06	1.70237e-05	5.22389e-07	0.99998		190	568	5.5546e-07	4.14935e-06	1.24032e-07	0.999995		190	568	2.09486e-08	1.73749e-07	4.17474e-09	1		0.99998	0.999995	1
190	569	2.28003e-06	1.70237e-05	5.22389e-07	0.99998		190	569	5.5546e-07	4.14935e-06	1.24032e-07	0.999995		190	569	2.09486e-08	1.73749e-07	4.17474e-09	1		0.99998	0.999995	1
190	570	5.94771e-05	0.000862014	0.000118498	0.99896		190	570	0.00114351	0.00243626	0.0263019	0.970118		190	570	2.05044e-07	6.93962e-06	1.1785e-07	0.999993		0.99896	0.970118	0.999993
191	571	9.35251e-06	0.999946	2.52968e-05	1.94836e-05		191	571	0.000196258	0.989824	0.00987157	0.00010848		191	571	4.66541e-08	1	3.08649e-08	1.46909e-07		0.999946	0.989824	1
191	572	1.59701e-05	0.999925	1.02842e-05	4.83498e-05		191	572	3.78185e-06	0.999981	3.56854e-06	1.13536e-05		191	572	1.28492e-07	0.999999	8.37776e-08	4.04006e-07		0.999925	0.999981	0.999999
191	573	0.000452374	0.00406038	0.000791275	0.994696		191	573	2.4408e-05	0.000594531	2.25535e-05	0.999359		191	573	7.44773e-07	2.47989e-05	4.02856e-07	0.999974		0.994696	0.999359	0.999974
192	574	9.46588e-06	1.44925e-06	0.999989	2.04865e-07		192	574	2.30065e-06	3.49908e-07	0.999997	4.78372e-08		192	574	8.86017e-08	1.35835e-08	1	1.52052e-09		0.999989	0.999997	1
192	575	5.31716e-05	0.99965	0.000174308	0.000122368		192	575	7.10243e-05	0.997829	0.00203375	6.59029e-05		192	575	2.05706e-06	1.06514e-05	0.999987	5.17415e-08		0.99965	0.997829	0.999987
192	576	5.43803e-05	0.0020031	2.83289e-05	0.997914		192	576	1.06201e-05	0.000288476	5.78618e-06	0.999695		192	576	3.62472e-07	1.21249e-05	1.96223e-07	0.999987		0.997914	0.999695	0.999987
193	577	9.46588e-06	1.44925e-06	0.999989	2.04865e-07		193	577	2.30065e-06	3.49908e-07	0.999997	4.78372e-08		193	577	8.86017e-08	1.35835e-08	1	1.52052e-09		0.999989	0.999997	1
193	578	9.46588e-06	1.44925e-06	0.999989	2.04865e-07		193	578	2.30065e-06	3.49908e-07	0.999997	4.78372e-08		193	578	8.86017e-08	1.35835e-08	1	1.52052e-09		0.999989	0.999997	1
193	579	0.0720226	0.736437	0.169121	0.0224193		193	579	0.0012849	0.000476178	0.99798	0.000259459		193	579	1.09045e-05	1.3742e-07	0.999989	2.63184e-07		0.736437	0.99798	0.999989
194	580	2.32264e-05	0.000115495	4.01544e-05	0.999821		194	580	2.18162e-06	1.59075e-05	5.10071e-07	0.999981		194	580	8.04825e-08	6.6207e-07	1.60441e-08	0.999999		0.999821	0.999981	0.999999
194	581	0.981251	0.00232705	0.00205003	0.0143715		194	581	0.999844	3.0053e-05	9.75648e-05	2.79534e-05		194	581	0.999994	9.97782e-07	3.70678e-06	1.32152e-06		0.981251	0.999844	0.999994
194	582	7.64119e-05	0.00442925	4.20249e-05	0.995452		194	582	2.63266e-05	0.0102335	1.43365e-05	0.989726		194	582	5.52709e-07	3.51205e-05	2.98944e-07	0.999964		0.995452	0.989726	0.999964
195	583	2.28003e-06	1.70237e-05	5.22389e-07	0.99998		195	583	5.5546e-07	4.14935e-06	1.24032e-07	0.999995		195	583	2.09486e-08	1.73749e-07	4.17474e-09	1		0.99998	0.999995	1
195	584	9.46588e-06	1.44925e-06	0.999989	2.04865e-07		195	584	2.30065e-06	3.49908e-07	0.999997	4.78372e-08		195	584	8.86017e-08	1.35835e-08	1	1.52052e-09		0.999989	0.999997	1
195	585	2.39382e-05	0.996704	1.32405e-05	0.00325906		195	585	4.24318e-06	0.999775	2.34417e-06	0.000218716		195	585	1.17093e-07	0.999992	6.49961e-08	7.51888e-06		0.996704	0.999775	0.999992
196	586	1.2317e-06	0.999994	7.95823e-07	3.80168e-06		196	586	2.97378e-07	0.999999	1.91122e-07	9.24211e-07		196	586	1.08472e-08	1	7.07042e-09	3.42256e-08		0.999994	0.999999	1
196	587	0.642666	0.339258	0.0157641	0.00231203		196	587	0.000659558	0.99909	0.000105733	0.000144795		196	587	4.13176e-07	0.999998	2.70072e-07	1.28609e-06		0.642666	0.99909	0.999998
196	588	0.000145544	0.0449208	7.99853e-05	0.954854		196	588	8.39464e-06	0.000382536	4.57343e-06	0.999605		196	588	2.56083e-07	8.57437e-06	1.38535e-07	0.999991		0.954854	0.999605	0.999991
197	589	0.999712	5.0342e-05	0.000216536	2.09194e-05		197	589	0.999934	1.17284e-05	4.94851e-05	4.86272e-06		197	589	0.999992	5.33169e-06	2.14025e-06	2.23542e-07		0.999712	0.999934	0.999992
197	590	4.66209e-05	0.99973	0.000108735	0.00011418		197	590	7.77238e-06	0.999964	5.05426e-06	2.3439e-05		197	590	2.85452e-07	0.999995	1.81802e-07	4.39603e-06		0.99973	0.999964	0.999995
197	591	0.00136895	0.105295	0.00192474	0.891411		197	591	2.8227e-05	0.00114822	1.6668e-05	0.998807		197	591	7.14848e-07	2.38649e-05	3.86715e-07	0.999975		0.891411	0.998807	0.999975
198	592	3.96518e-05	6.09247e-06	0.999953	9.02197e-07		198	592	9.47441e-06	1.4459e-06	0.999989	2.05509e-07		198	592	3.61419e-07	5.55156e-08	1	6.28642e-09		0.999953	0.999989	1
198	593	2.28003e-06	1.70237e-05	5.22389e-07	0.99998		198	593	5.5546e-07	4.14935e-06	1.24032e-07	0.999995		198	593	2.09486e-08	1.73749e-07	4.17474e-09	1		0.99998	0.999995	1
198	594	0.0141209	0.00571897	0.00121652	0.978944		198	594	2.88056e-05	0.000314259	9.8178e-06	0.999647		198	594	3.59234e-07	1.20273e-05	1.94575e-07	0.999987		0.978944	0.999647	0.999987
199	595	0.000156286	3.27622e-05	0.999789	2.16055e-05		199	595	0.00214803	0.00092859	0.986436	0.010487		199	595	1.10507e-06	1.70242e-07	0.999999	1.95817e-08		0.999789	0.986436	0.999999
199	596	9.76029e-06	1.49446e-06	0.999988	2.11677e-07		199	596	2.37039e-06	3.60601e-07	0.999997	4.93741e-08		199	596	9.45147e-08	1.4496e-08	1	1.62438e-09		0.999988	0.999997	1
199	597	0.0176985	0.90066	0.0488515	0.0327896		199	597	3.65373e-05	0.999433	4.3929e-05	0.000486034		199	597	1.64571e-07	0.999989	9.1429e-08	1.0532e-05		0.90066	0.999433	0.999989
200	598	0.000107012	1.64799e-05	0.999874	2.50483e-06		200	598	2.53208e-05	3.87667e-06	0.99997	5.65107e-07		200	598	9.54929e-07	1.46862e-07	0.999999	1.67921e-08		0.999874	0.99997	0.999999
200	599	0.000272487	0.0103735	8.39032e-05	0.98927		200	599	8.29459e-05	0.979935	3.82766e-05	0.0199442		200	599	1.926e-05	0.806132	7.93192e-06	0.193841		0.98927	0.979935	0.806132
200	600	0.902417	0.00568344	0.0136279	0.0782714		200	600	0.986375	6.75445e-05	0.0133378	0.000219235		200	600	0.999965	4.21777e-07	3.38576e-05	8.284e-07		0.902417	0.986375	0.999965
201	601	9.46588e-06	1.44925e-06	0.999989	2.04865e-07		201	601	2.30065e-06	3.49908e-07	0.999997	4.78372e-08		201	601	8.86017e-08	1.35835e-08	1	1.52052e-09		0.999989	0.999997	1
201	602	3.99926e-05	6.87417e-06	0.999952	9.31169e-07		201	602	2.31336e-05	0.000203149	0.999772	1.47563e-06		201	602	3.61484e-07	5.55476e-08	1	6.29584e-09		0.999952	0.999772	1
201	603	1.42863e-05	0.000430418	7.84197e-06	0.999548		201	603	3.30939e-06	9.41038e-05	1.801e-06	0.999901		201	603	1.18855e-07	3.99893e-06	6.4281e-08	0.999996		0.999548	0.999901	0.999996
202	604	9.46588e-06	1.44925e-06	0.999989	2.04865e-07		202	604	2.30065e-06	3.49908e-07	0.999997	4.78372e-08		202	604	8.86017e-08	1.35835e-08	1	1.52052e-09		0.999989	0.999997	1
202	605	9.46588e-06	1.44925e-06	0.999989	2.04865e-07		202	605	2.30065e-06	3.49908e-07	0.999997	4.78372e-08		202	605	8.86017e-08	1.35835e-08	1	1.52052e-09		0.999989	0.999997	1
202	606	0.0156215	5.94952e-05	0.984202	0.000116894		202	606	0.995868	2.08125e-05	0.00407123	4.04229e-05		202	606	0.999989	2.2296e-07	1.00724e-05	4.37694e-07		0.984202	0.995868	0.999989
203	607	1.2317e-06	0.999994	7.95823e-07	3.80168e-06		203	607	2.97378e-07	0.999999	1.91122e-07	9.24211e-07		203	607	1.08472e-08	1	7.07042e-09	3.42256e-08		0.999994	0.999999	1
203	608	0.999971	5.05014e-06	2.1755e-05	2.04671e-06		203	608	0.999993	1.20103e-06	5.10469e-06	4.86529e-07		203	608	1	4.73117e-08	2.0162e-07	1.76204e-08		0.999971	0.999993	1
203	609	1.74448e-05	0.984333	9.583e-06	0.0156395		203	609	1.25415e-06	0.999903	6.92424e-07	9.49169e-05		203	609	3.30825e-08	0.999998	1.8337e-08	2.15356e-06		0.984333	0.999903	0.999998
204	610	2.28003e-06	1.70237e-05	5.22389e-07	0.99998		204	610	5.5546e-07	4.14935e-06	1.24032e-07	0.999995		204	610	2.09486e-08	1.73749e-07	4.17474e-09	1		0.99998	0.999995	1
204	611	2.28003e-06	1.70237e-05	5.22389e-07	0.99998		204	611	5.5546e-07	4.14935e-06	1.24032e-07	0.999995		204	611	2.09486e-08	1.73749e-07	4.17474e-09	1		0.99998	0.999995	1
204	612	0.000112005	0.957662	6.18402e-05	0.0421642		204	612	3.11914e-05	0.00435063	1.70203e-05	0.995601		204	612	3.97119e-07	1.3431e-05	2.149e-07	0.999986		0.957662	0.995601	0.999986
205	613	0.999083	6.82689e-05	0.000822787	2.59756e-05		205	613	0.946029	0.000272564	0.0536221	7.58033e-05		205	613	0.999997	4.6683e-07	2.22437e-06	1.75453e-07		0.999083	0.946029	0.999997
205	614	9.46588e-06	1.44925e-06	0.999989	2.04865e-07		205	614	2.30065e-06	3.49908e-07	0.999997	4.78372e-08		205	614	8.86017e-08	1.35835e-08	1	1.52052e-09		0.999989	0.999997	1
205	615	2.61796e-05	0.000845696	1.43906e-05	0.999114		205	615	5.91766e-06	0.000163728	3.22236e-06	0.999827		205	615	2.07059e-07	6.94305e-06	1.12014e-07	0.999993		0.999114	0.999827	0.999993
206	616	9.46588e-06	1.44925e-06	0.999989	2.04865e-07		206	616	2.30065e-06	3.49908e-07	0.999997	4.78372e-08		206	616	8.86017e-08	1.35835e-08	1	1.52052e-09		0.999989	0.999997	1
206	617	3.94741e-05	6.06496e-06	0.999954	8.97882e-07		206	617	9.45134e-06	1.43944e-06	0.999989	2.04526e-07		206	617	3.5981e-07	5.52655e-08	1	6.25705e-09		0.999954	0.999989	1
206	618	0.978407	0.00860049	0.00671422	0.00627843		206	618	0.999558	2.06106e-05	0.000389103	3.22651e-05		206	618	0.999984	3.30574e-07	1.4793e-05	6.49425e-07		0.978407	0.999558	0.999984
207	619	9.46588e-06	1.44925e-06	0.999989	2.04865e-07		207	619	2.30065e-06	3.49908e-07	0.999997	4.78372e-08		207	619	8.86017e-08	1.35835e-08	1	1.52052e-09		0.999989	0.999997	1
207	620	9.46588e-06	1.44925e-06	0.999989	2.04865e-07		207	620	2.30065e-06	3.49908e-07	0.999997	4.78372e-08		207	620	8.86017e-08	1.35835e-08	1	1.52052e-09		0.999989	0.999997	1
207	621	0.986216	0.00543504	0.00395376	0.00439564		207	621	0.999763	1.10892e-05	0.000208729	1.73771e-05		207	621	0.999992	1.76928e-07	7.94354e-06	3.47286e-07		0.986216	0.999763	0.999992
208	622	9.46588e-06	1.44925e-06	0.999989	2.04865e-07		208	622	2.30065e-06	3.49908e-07	0.999997	4.78372e-08		208	622	8.86017e-08	1.35835e-08	1	1.52052e-09		0.999989	0.999997	1
208	623	9.46588e-06	1.44925e-06	0.999989	2.04865e-07		208	623	2.30065e-06	3.49908e-07	0.999997	4.78372e-08		208	623	8.86017e-08	1.35835e-08	1	1.52052e-09		0.999989	0.999997	1
208	624	3.94472e-06	0.999782	2.17743e-06	0.000211666		208	624	1.11622e-06	0.99995	4.97335e-07	4.82879e-05		208	624	2.77087e-08	0.999998	1.53582e-08	1.80766e-06		0.999782	0.99995	0.999998
209	625	2.28003e-06	1.70237e-05	5.22389e-07	0.99998		209	625	5.5546e-07	4.14935e-06	1.24032e-07	0.999995		209	625	2.09486e-08	1.73749e-07	4.17474e-09	1		0.99998	0.999995	1
209	626	0.999971	5.05014e-06	2.1755e-05	2.04671e-06		209	626	0.999993	1.20103e-06	5.10469e-06	4.86529e-07		209	626	1	4.73117e-08	2.0162e-07	1.76204e-08		0.999971	0.999993	1
209	627	0.000106911	0.0173942	5.87668e-05	0.98244		209	627	1.27452e-05	0.000404477	6.93472e-06	0.999576		209	627	4.19979e-07	1.40473e-05	2.27432e-07	0.999985		0.98244	0.999576	0.999985
210	628	3.94695e-05	6.06413e-06	0.999954	8.9777e-07		210	628	9.41676e-06	1.4391e-06	0.999989	2.04491e-07		210	628	3.59812e-07	5.52612e-08	1	6.25677e-09		0.999954	0.999989	1
210	629	9.46588e-06	1.44925e-06	0.999989	2.04865e-07		210	629	2.30065e-06	3.49908e-07	0.999997	4.78372e-08		210	629	8.86017e-08	1.35835e-08	1	1.52052e-09		0.999989	0.999997	1
210	630	0.999768	5.42536e-06	0.000215698	1.04833e-05		210	630	0.999948	1.25267e-06	4.80141e-05	2.43936e-06		210	630	0.999998	4.49284e-08	2.03082e-06	8.80322e-08		0.999768	0.999948	0.999998
211	631	0.00149765	0.0038307	0.994583	8.81148e-05		211	631	0.00259872	0.0419096	0.95517	0.000321375		211	631	2.85497e-06	4.55855e-07	0.999997	5.12145e-08		0.994583	0.95517	0.999997
211	632	0.000114342	0.999754	2.49913e-05	0.000106778		211	632	5.59282e-06	0.999974	3.53869e-06	1.67386e-05		211	632	1.8923e-07	0.999999	1.23491e-07	5.93378e-07		0.999754	0.999974	0.999999
211	633	0.977277	0.00223668	0.00656716	0.0139189		211	633	0.999598	1.47377e-05	0.000351898	3.58949e-05		211	633	0.999986	2.95741e-07	1.32351e-05	5.80235e-07		0.977277	0.999598	0.999986
212	634	4.95062e-05	0.00241555	1.23382e-05	0.997523		212	634	8.92687e-06	6.90517e-05	2.05047e-06	0.99992		212	634	3.24901e-07	2.65366e-06	6.52171e-08	0.999997		0.997523	0.99992	0.999997
212	635	2.27673e-06	1.69994e-05	5.21618e-07	0.99998		212	635	5.54708e-07	4.14389e-06	1.23861e-07	0.999995		212	635	2.09199e-08	1.7351e-07	4.16891e-09	1		0.99998	0.999995	1
212	636	0.000250124	3.76315e-06	0.999739	7.25792e-06		212	636	5.73987e-05	8.42933e-07	0.99994	1.61564e-06		212	636	8.72851e-06	2.78848e-08	0.999991	5.3449e-08		0.999739	0.99994	0.999991
213	637	0.99931	0.000100112	0.000460156	0.000130055		213	637	0.999926	1.31548e-05	5.56479e-05	5.5541e-06		213	637	0.999997	5.07822e-07	2.16083e-06	1.9121e-07		0.99931	0.999926	0.999997
213	638	2.27673e-06	1.69994e-05	5.21618e-07	0.99998		213	638	5.54708e-07	4.14389e-06	1.23861e-07	0.999995		213	638	2.09199e-08	1.7351e-07	4.16891e-09	1		0.99998	0.999995	1
213	639	0.000649311	1.0384e-05	0.99932	2.03413e-05		213	639	0.000146356	2.23469e-06	0.999847	4.28714e-06		213	639	1.14779e-05	6.73683e-08	0.999988	1.28863e-07		0.99932	0.999847	0.999988
214	640	3.65357e-05	0.999834	2.23908e-05	0.000107272		214	640	0.000490925	0.99892	2.30587e-05	0.00056582		214	640	2.69534e-07	0.999999	1.7587e-07	8.44295e-07		0.999834	0.99892	0.999999
214	641	0.000194801	2.99906e-05	0.999771	4.63708e-06		214	641	5.73168e-05	7.13004e-06	0.999934	1.05641e-06		214	641	2.44648e-06	2.69492e-07	0.999997	3.12241e-08		0.999771	0.999934	0.999997
214	642	0.999769	5.41904e-06	0.000215456	1.0471e-05		214	642	0.999948	1.25133e-06	4.79661e-05	2.43678e-06		214	642	0.999998	4.4881e-08	2.02871e-06	8.79395e-08		0.999769	0.999948	0.999998
215	643	0.999971	5.04154e-06	2.17183e-05	2.04321e-06		215	643	0.999993	1.19915e-06	5.09678e-06	4.85757e-07		215	643	1	4.72356e-08	2.01296e-07	1.75922e-08		0.999971	0.999993	1
215	644	0.99988	2.09225e-05	9.02171e-05	8.60571e-06		215	644	0.999956	5.00853e-06	3.65222e-05	2.03924e-06		215	644	0.999999	1.91246e-07	8.14659e-07	7.16381e-08		0.99988	0.999956	0.999999
215	645	0.990963	0.00083207	0.00381209	0.00439264		215	645	0.00211062	0.0189602	0.000321283	0.978608		215	645	5.24854e-07	1.85154e-05	2.83769e-07	0.999981		0.990963	0.978608	0.999981
216	646	2.27673e-06	1.69994e-05	5.21618e-07	0.99998		216	646	5.54708e-07	4.14389e-06	1.23861e-07	0.999995		216	646	2.09199e-08	1.7351e-07	4.16891e-09	1		0.99998	0.999995	1
216	647	0.999971	5.04154e-06	2.17183e-05	2.04321e-06		216	647	0.999993	1.19915e-06	5.09678e-06	4.85757e-07		216	647	1	4.72356e-08	2.01296e-07	1.75922e-08		0.999971	0.999993	1
216	648	1.42692e-05	0.000429927	7.83264e-06	0.999548		216	648	3.30585e-06	9.4009e-05	1.79907e-06	0.999901		216	648	1.18728e-07	3.99471e-06	6.42123e-08	0.999996		0.999548	0.999901	0.999996
217	649	9.44816e-06	1.4465e-06	0.999989	2.0446e-07		217	649	2.2967e-06	3.4931e-07	0.999997	4.77497e-08		217	649	8.84459e-08	1.35595e-08	1	1.51779e-09		0.999989	0.999997	1
217	650	9.44816e-06	1.4465e-06	0.999989	2.0446e-07		217	650	2.2967e-06	3.4931e-07	0.999997	4.77497e-08		217	650	8.84459e-08	1.35595e-08	1	1.51779e-09		0.999989	0.999997	1
217	651	0.000110325	0.997563	0.000635366	0.00169138		217	651	2.81675e-06	0.999858	1.83925e-06	0.000137031		217	651	7.49424e-08	0.999995	4.15446e-08	4.83333e-06		0.997563	0.999858	0.999995
218	652	6.14107e-06	0.999972	3.82763e-06	1.79756e-05		218	652	1.37221e-06	0.999993	8.80652e-07	4.21872e-06		218	652	4.84215e-08	1	3.16099e-08	1.52808e-07		0.999972	0.999993	1
218	653	2.27673e-06	1.69994e-05	5.21618e-07	0.99998		218	653	5.54708e-07	4.14389e-06	1.23861e-07	0.999995		218	653	2.09199e-08	1.7351e-07	4.16891e-09	1		0.99998	0.999995	1
218	654	0.000367626	0.361164	0.00020173	0.638267		218	654	2.70713e-05	0.996907	1.48974e-05	0.00305052		218	654	9.29895e-06	0.946654	5.09004e-06	0.0533313		0.638267	0.996907	0.946654
219	655	3.98836e-05	6.12813e-06	0.999953	9.07768e-07		219	655	9.51302e-06	1.45397e-06	0.999989	2.06688e-07		219	655	3.76359e-07	5.78341e-08	1	6.55446e-09		0.999953	0.999989	1
219	656	5.2839e-06	0.999975	3.40598e-06	1.61432e-05		219	656	1.24454e-06	0.999994	7.97964e-07	3.82748e-06		219	656	4.56664e-08	1	2.97709e-08	1.43995e-07		0.999975	0.999994	1
219	657	0.979784	0.000100162	0.0199209	0.000194697		219	657	0.00291826	1.32774e-05	0.997043	2.56001e-05		219	657	2.76243e-05	9.31613e-08	0.999972	1.78484e-07		0.979784	0.997043	0.999972
220	658	9.44816e-06	1.4465e-06	0.999989	2.0446e-07		220	658	2.2967e-06	3.4931e-07	0.999997	4.77497e-08		220	658	8.84459e-08	1.35595e-08	1	1.51779e-09		0.999989	0.999997	1
220	659	1.58318e-05	0.999926	1.01912e-05	4.79531e-05		220	659	3.67236e-06	0.999983	2.35047e-06	1.11856e-05		220	659	1.53074e-07	0.999999	9.21652e-07	4.1689e-07		0.999926	0.999983	0.999999
220	660	7.28841e-05	0.00354163	4.00978e-05	0.996345		220	660	1.49486e-05	0.000404249	8.14592e-06	0.999573		220	660	5.0435e-07	1.6831e-05	2.72937e-07	0.999982		0.996345	0.999573	0.999982
221	661	0.000107017	1.64741e-05	0.999874	2.50941e-06		221	661	2.63046e-05	3.88093e-06	0.999969	5.65386e-07		221	661	2.45665e-06	1.56615e-07	0.999997	1.76783e-08		0.999874	0.999969	0.999997
221	662	0.999971	5.04154e-06	2.17183e-05	2.04321e-06		221	662	0.999993	1.19915e-06	5.09678e-06	4.85757e-07		221	662	1	4.72356e-08	2.01296e-07	1.75922e-08		0.999971	0.999993	1
221	663	1.42692e-05	0.000429927	7.83264e-06	0.999548		221	663	3.30585e-06	9.4009e-05	1.79907e-06	0.999901		221	663	1.18728e-07	3.99471e-06	6.42123e-08	0.999996		0.999548	0.999901	0.999996
222	664	0.999879	2.14943e-05	9.07441e-05	8.68771e-06		222	664	0.999972	4.92232e-06	2.08259e-05	2.02485e-06		222	664	0.999999	1.92737e-07	8.21364e-07	7.22656e-08		0.999879	0.999972	0.999999
222	665	0.999971	5.04154e-06	2.17183e-05	2.04321e-06		222	665	0.999993	1.19915e-06	5.09678e-06	4.85757e-07		222	665	1	4.72356e-08	2.01296e-07	1.75922e-08		0.999971	0.999993	1
222	666	4.16632e-05	0.00135321	2.29206e-05	0.998582		222	666	9.3116e-06	0.000253737	5.07281e-06	0.999732		222	666	3.20695e-07	1.07263e-05	1.73488e-07	0.999989		0.998582	0.999732	0.999989
223	667	0.7547	0.000910925	0.244148	0.000241399		223	667	0.999103	4.27357e-05	0.00083987	1.46925e-05		223	667	0.999996	7.95923e-07	3.38826e-06	3.00876e-07		0.7547	0.999103	0.999996
223	668	2.27673e-06	1.69994e-05	5.21618e-07	0.99998		223	668	5.54708e-07	4.14389e-06	1.23861e-07	0.999995		223	668	2.09199e-08	1.7351e-07	4.16891e-09	1		0.99998	0.999995	1
223	669	7.523e-06	0.999603	4.10966e-06	0.000385509		223	669	1.61193e-06	0.999912	8.91489e-07	8.53511e-05		223	669	3.19771e-06	0.991013	1.75149e-06	0.00898243		0.999603	0.999912	0.991013
224	670	0.999861	2.17595e-05	0.000107912	8.89572e-06		224	670	0.998543	1.34151e-05	0.00143912	4.22114e-06		224	670	0.999999	1.95712e-07	8.40143e-07	7.33663e-08		0.999861	0.998543	0.999999
224	671	2.27673e-06	1.69994e-05	5.21618e-07	0.99998		224	671	5.54708e-07	4.14389e-06	1.23861e-07	0.999995		224	671	2.09199e-08	1.7351e-07	4.16891e-09	1		0.99998	0.999995	1
224	672	1.42692e-05	0.000429927	7.83264e-06	0.999548		224	672	3.30585e-06	9.4009e-05	1.79907e-06	0.999901		224	672	1.18728e-07	3.99471e-06	6.42123e-08	0.999996		0.999548	0.999901	0.999996
225	673	9.44816e-06	1.4465e-06	0.999989	2.0446e-07		225	673	2.2967e-06	3.4931e-07	0.999997	4.77497e-08		225	673	8.84459e-08	1.35595e-08	1	1.51779e-09		0.999989	0.999997	1
225	674	0.999971	5.04154e-06	2.17183e-05	2.04321e-06		225	674	0.999993	1.19915e-06	5.09678e-06	4.85757e-07		225	674	1	4.72356e-08	2.01296e-07	1.75922e-08		0.999971	0.999993	1
225	675	0.000145418	0.0449031	7.99158e-05	0.954871		225	675	8.38548e-06	0.000382203	4.56841e-06	0.999605		225	675	2.55798e-07	8.56495e-06	1.38381e-07	0.999991		0.954871	0.999605	0.999991
226	676	4.03964e-05	6.20699e-06	0.999953	9.19493e-07		226	676	9.63832e-06	1.47328e-06	0.999989	2.09421e-07		226	676	3.68174e-07	5.65577e-08	1	6.40173e-09		0.999953	0.999989	1
226	677	5.31918e-06	0.999975	3.42843e-06	1.62577e-05		226	677	1.25308e-06	0.999994	8.03429e-07	3.85359e-06		226	677	4.43575e-08	1	2.8915e-08	1.39903e-07		0.999975	0.999994	1
226	678	0.00651157	0.00762387	0.00124127	0.984623		226	678	0.973134	0.000361119	0.0246495	0.00185561		226	678	0.99997	2.95945e-07	2.93908e-05	5.83976e-07		0.984623	0.973134	0.99997
227	679	7.75204e-06	0.999905	4.73401e-06	8.21881e-05		227	679	1.51646e-06	0.999993	9.71644e-07	4.7218e-06		227	679	5.32635e-08	1	3.47296e-08	1.67445e-07		0.999905	0.999993	1
227	680	0.999874	2.08082e-05	9.64248e-05	8.53174e-06		227	680	0.999973	4.83121e-06	2.04481e-05	1.98551e-06		227	680	0.999999	1.89255e-07	8.05798e-07	7.09018e-08		0.999874	0.999973	0.999999
227	681	0.000103887	0.996341	0.000322772	0.00323274		227	681	3.28827e-06	0.99983	1.95957e-06	0.000165225		227	681	8.76894e-08	0.999994	4.86131e-08	5.64497e-06		0.996341	0.99983	0.999994
228	682	0.000204774	0.000731294	3.07965e-05	0.999033		228	682	9.68551e-06	6.66931e-05	2.11182e-06	0.999922		228	682	1.21119e-06	3.20113e-06	8.03331e-08	0.999996		0.999033	0.999922	0.999996
228	683	2.27673e-06	1.69994e-05	5.21618e-07	0.99998		228	683	5.54708e-07	4.14389e-06	1.23861e-07	0.999995		228	683	2.09199e-08	1.7351e-07	4.16891e-09	1		0.99998	0.999995	1
228	684	0.998374	3.05276e-05	0.00153384	6.14995e-05		228	684	0.999754	6.3042e-06	0.000227052	1.22638e-05		228	684	0.99999	2.10319e-07	9.42911e-06	4.12414e-07		0.998374	0.999754	0.99999
229	685	9.44816e-06	1.4465e-06	0.999989	2.0446e-07		229	685	2.2967e-06	3.4931e-07	0.999997	4.77497e-08		229	685	8.84459e-08	1.35595e-08	1	1.51779e-09		0.999989	0.999997	1
229	686	2.27673e-06	1.69994e-05	5.21618e-07	0.99998		229	686	5.54708e-07	4.14389e-06	1.23861e-07	0.999995		229	686	2.09199e-08	1.7351e-07	4.16891e-09	1		0.99998	0.999995	1
229	687	7.23847e-06	0.99961	4.01582e-06	0.000378471		229	687	1.57997e-06	0.999914	8.72672e-07	8.31354e-05		229	687	4.74407e-08	0.999997	2.62893e-08	3.0744e-06		0.99961	0.999914	0.999997
230	688	0.999971	5.04154e-06	2.17183e-05	2.04321e-06		230	688	0.999993	1.19915e-06	5.09678e-06	4.85757e-07		230	688	1	4.72356e-08	2.01296e-07	1.75922e-08		0.999971	0.999993	1
230	689	0.999971	5.04154e-06	2.17183e-05	2.04321e-06		230	689	0.999993	1.19915e-06	5.09678e-06	4.85757e-07		230	689	1	4.72356e-08	2.01296e-07	1.75922e-08		0.999971	0.999993	1
230	690	0.000117238	0.913273	6.47071e-05	0.0865447		230	690	0.000189386	0.640787	0.000103787	0.35892		230	690	6.07992e-07	4.79837e-05	3.29125e-07	0.999951		0.913273	0.640787	0.999951
231	691	3.94278e-05	6.05787e-06	0.999954	8.96768e-07		231	691	9.40728e-06	1.43765e-06	0.999989	2.04263e-07		231	691	3.59426e-07	5.52053e-08	1	6.25012e-09		0.999954	0.999989	1
231	692	0.000204754	0.191124	7.1979e-05	0.8086		231	692	1.59757e-05	0.000495086	4.47763e-06	0.999484		231	692	1.95894e-07	1.6062e-06	3.93262e-08	0.999998		0.8086	0.999484	0.999998
231	693	2.54948e-05	0.000753062	1.39966e-05	0.999207		231	693	5.82895e-06	0.000161041	3.17424e-06	0.99983		231	693	2.04316e-07	6.85119e-06	1.10516e-07	0.999993		0.999207	0.99983	0.999993
232	694	3.97812e-05	6.42831e-06	0.999953	9.14384e-07		232	694	1.65055e-05	8.97668e-05	0.999893	7.94267e-07		232	694	3.61128e-07	5.54699e-08	1	6.28274e-09		0.999953	0.999893	1
232	695	0.999971	5.04154e-06	2.17183e-05	2.04321e-06		232	695	0.999993	1.19915e-06	5.09678e-06	4.85757e-07		232	695	1	4.72356e-08	2.01296e-07	1.75922e-08		0.999971	0.999993	1
232	696	0.000134477	0.0242368	7.26944e-05	0.975556		232	696	1.31625e-05	0.000443375	7.15657e-06	0.999536		232	696	4.26583e-07	1.42748e-05	2.31034e-07	0.999985		0.975556	0.999536	0.999985
233	697	9.44816e-06	1.4465e-06	0.999989	2.0446e-07		233	697	2.2967e-06	3.4931e-07	0.999997	4.77497e-08		233	697	8.84459e-08	1.35595e-08	1	1.51779e-09		0.999989	0.999997	1
233	698	3.95432e-05	6.07631e-06	0.999954	8.99772e-07		233	698	9.53444e-06	2.10627e-06	0.999988	2.10523e-07		233	698	3.60381e-07	5.53333e-08	1	6.26914e-09		0.999954	0.999988	1
233	699	0.996857	2.67773e-05	0.00306905	4.71246e-05		233	699	0.999837	3.92224e-06	0.000151083	7.63393e-06		233	699	0.999994	1.31702e-07	5.92232e-06	2.58511e-07		0.996857	0.999837	0.999994
234	700	0.559646	0.00118601	0.438843	0.000325324		234	700	0.998684	4.79657e-05	0.00125274	1.53949e-05		234	700	0.999997	5.90582e-07	2.5225e-06	2.23399e-07		0.559646	0.998684	0.999997
234	701	0.999872	2.06926e-05	9.84361e-05	8.45828e-06		234	701	0.999973	4.77462e-06	2.0209e-05	1.96245e-06		234	701	0.999999	1.87103e-07	7.96289e-07	7.01154e-08		0.999872	0.999973	0.999999
234	702	0.998607	2.90772e-05	0.00130575	5.80185e-05		234	702	0.999737	6.07577e-06	0.000245007	1.18186e-05		234	702	0.999964	2.12318e-07	3.52341e-05	4.1626e-07		0.998607	0.999737	0.999964
235	703	0.0968364	0.0670305	0.770949	0.0651844		235	703	0.000359074	0.000123784	0.999474	4.28883e-05		235	703	3.11799e-06	5.42074e-07	0.999996	2.28568e-07		0.770949	0.999474	0.999996
235	704	2.27673e-06	1.69994e-05	5.21618e-07	0.99998		235	704	5.54708e-07	4.14389e-06	1.23861e-07	0.999995		235	704	2.09199e-08	1.7351e-07	4.16891e-09	1		0.99998	0.999995	1
235	705	0.000431446	0.0800659	0.00064579	0.918857		235	705	0.00335356	0.0105642	0.0501658	0.935917		235	705	7.31579e-07	2.50537e-05	4.32672e-07	0.999974		0.918857	0.935917	0.999974
236	706	0.000393439	0.993456	0.00579509	0.000355449		236	706	1.70914e-05	0.999126	1.74267e-05	0.000839617		236	706	2.90025e-07	0.999999	1.89194e-07	1.00728e-06		0.993456	0.999126	0.999999
236	707	2.27673e-06	1.69994e-05	5.21618e-07	0.99998		236	707	5.54708e-07	4.14389e-06	1.23861e-07	0.999995		236	707	2.09199e-08	1.7351e-07	4.16891e-09	1		0.99998	0.999995	1
236	708	0.0038569	0.00251508	0.000443289	0.993185		236	708	0.998842	9.30166e-05	0.000358764	0.000706442		236	708	0.999996	8.45369e-08	3.81042e-06	1.65772e-07		0.993185	0.998842	0.999996
237	709	9.44816e-06	1.4465e-06	0.999989	2.0446e-07		237	709	2.2967e-06	3.4931e-07	0.999997	4.77497e-08		237	709	8.84459e-08	1.35595e-08	1	1.51779e-09		0.999989	0.999997	1
237	710	0.999971	5.04154e-06	2.17183e-05	2.04321e-06		237	710	0.999993	1.19915e-06	5.09678e-06	4.85757e-07		237	710	1	4.72356e-08	2.01296e-07	1.75922e-08		0.999971	0.999993	1
237	711	7.00998e-05	0.987351	3.87077e-05	0.0125401		237	711	2.79809e-05	0.00423026	1.52676e-05	0.995726		237	711	3.37037e-07	1.13952e-05	1.82344e-07	0.999988		0.987351	0.995726	0.999988
238	712	9.15184e-05	0.999759	2.95139e-05	0.000119657		238	712	8.61785e-06	0.99996	5.49942e-06	2.58977e-05		238	712	2.9371e-07	0.999999	1.91997e-07	9.19629e-07		0.999759	0.99996	0.999999
238	713	9.44816e-06	1.4465e-06	0.999989	2.0446e-07		238	713	2.2967e-06	3.4931e-07	0.999997	4.77497e-08		238	713	8.84459e-08	1.35595e-08	1	1.51779e-09		0.999989	0.999997	1
238	714	0.999566	9.77254e-06	0.00040572	1.88989e-05		238	714	0.999911	2.21821e-06	8.28158e-05	4.31814e-06		238	714	0.999996	7.73928e-08	3.48692e-06	1.51688e-07		0.999566	0.999911	0.999996
239	715	0.911783	0.0237241	0.0640176	0.000475051		239	715	0.999728	4.99783e-05	0.00021377	8.69276e-06		239	715	0.999997	4.40675e-07	1.87262e-06	1.66753e-07		0.911783	0.999728	0.999997
239	716	0.999971	5.04154e-06	2.17183e-05	2.04321e-06		239	716	0.999993	1.19915e-06	5.09678e-06	4.85757e-07		239	716	1	4.72356e-08	2.01296e-07	1.75922e-08		0.999971	0.999993	1
239	717	0.999225	1.74727e-05	0.000723152	3.404e-05		239	717	0.999847	3.89438e-06	0.000141958	7.57683e-06		239	717	0.999994	1.32635e-07	5.95819e-06	2.60022e-07		0.999225	0.999847	0.999994
240	718	2.27673e-06	1.69994e-05	5.21618e-07	0.99998		240	718	5.54708e-07	4.14389e-06	1.23861e-07	0.999995		240	718	2.09199e-08	1.7351e-07	4.16891e-09	1		0.99998	0.999995	1
240	719	1.54768e-05	0.999928	9.96363e-06	4.6893e-05		240	719	3.59481e-06	0.999983	2.29824e-06	1.09396e-05		240	719	1.24948e-07	0.999999	8.14203e-08	4.75505e-07		0.999928	0.999983	0.999999
240	720	0.000539399	0.275863	0.000211045	0.723387		240	720	0.000322774	0.588006	0.00017595	0.411495		240	720	2.87399e-07	0.999977	1.5968e-07	2.22904e-05		0.723387	0.588006	0.999977
241	721	0.999971	5.04154e-06	2.17183e-05	2.04321e-06		241	721	0.999993	1.19915e-06	5.09678e-06	4.85757e-07		241	721	1	4.72356e-08	2.01296e-07	1.75922e-08		0.999971	0.999993	1
241	722	2.27673e-06	1.69994e-05	5.21618e-07	0.99998		241	722	5.54708e-07	4.14389e-06	1.23861e-07	0.999995		241	722	2.09199e-08	1.7351e-07	4.16891e-09	1		0.99998	0.999995	1
241	723	8.7062e-05	1.25365e-06	0.999909	2.41363e-06		241	723	2.0207e-05	2.89336e-07	0.999979	5.53763e-07		241	723	7.85376e-07	9.6713e-09	0.999999	1.84985e-08		0.999909	0.999979	0.999999
242	724	4.00122e-05	6.14774e-06	0.999953	9.10652e-07		242	724	9.55445e-06	1.45884e-06	0.999989	2.07349e-07		242	724	3.77722e-07	5.60838e-08	1	6.34826e-09		0.999953	0.999989	1
242	725	9.44816e-06	1.4465e-06	0.999989	2.0446e-07		242	725	2.2967e-06	3.4931e-07	0.999997	4.77497e-08		242	725	8.84459e-08	1.35595e-08	1	1.51779e-09		0.999989	0.999997	1
242	726	0.038047	4.21597e-05	0.961829	8.15019e-05		242	726	0.0121414	6.50925e-06	0.98784	1.25349e-05		242	726	0.967768	6.40283e-06	0.0322132	1.24512e-05		0.961829	0.98784	0.967768
243	727	4.02517e-05	6.18262e-06	0.999953	9.16517e-07		243	727	9.60372e-06	1.47022e-06	0.999989	2.08764e-07		243	727	3.66798e-07	5.63257e-08	1	6.38176e-09		0.999953	0.999989	1
243	728	0.999971	5.04154e-06	2.17183e-05	2.04321e-06		243	728	0.999993	1.19915e-06	5.09678e-06	4.85757e-07		243	728	1	4.72356e-08	2.01296e-07	1.75922e-08		0.999971	0.999993	1
243	729	0.999587	9.65705e-06	0.000384545	1.86785e-05		243	729	0.999911	2.20513e-06	8.22777e-05	4.29228e-06		243	729	0.999996	7.69855e-08	3.46832e-06	1.50887e-07		0.999587	0.999911	0.999996
244	730	9.44816e-06	1.4465e-06	0.999989	2.0446e-07		244	730	2.2967e-06	3.4931e-07	0.999997	4.77497e-08		244	730	8.84459e-08	1.35595e-08	1	1.51779e-09		0.999989	0.999997	1
244	731	0.999971	5.04154e-06	2.17183e-05	2.04321e-06		244	731	0.999993	1.19915e-06	5.09678e-06	4.85757e-07		244	731	1	4.72356e-08	2.01296e-07	1.75922e-08		0.999971	0.999993	1
244	732	1.42692e-05	0.000429927	7.83264e-06	0.999548		244	732	3.30585e-06	9.4009e-05	1.79907e-06	0.999901		244	732	1.18728e-07	3.99471e-06	6.42123e-08	0.999996		0.999548	0.999901	0.999996
245	733	0.00026596	0.968148	0.000128651	0.0314578		245	733	4.54196e-05	0.996507	1.75512e-05	0.00343022		245	733	1.8363e-06	0.999994	4.26889e-07	4.10172e-06		0.968148	0.996507	0.999994
245	734	2.27673e-06	1.69994e-05	5.21618e-07	0.99998		245	734	5.54708e-07	4.14389e-06	1.23861e-07	0.999995		245	734	2.09199e-08	1.7351e-07	4.16891e-09	1		0.99998	0.999995	1
245	735	0.00134472	8.17686e-05	0.998506	6.72647e-05		245	735	0.00893359	0.0237307	0.965411	0.0019244		245	735	0.0289795	3.93378e-06	0.97101	6.93439e-06		0.998506	0.965411	0.97101
246	736	2.27673e-06	1.69994e-05	5.21618e-07	0.99998		246	736	5.54708e-07	4.14389e-06	1.23861e-07	0.999995		246	736	2.09199e-08	1.7351e-07	4.16891e-09	1		0.99998	0.999995	1
246	737	2.27673e-06	1.69994e-05	5.21618e-07	0.99998		246	737	5.54708e-07	4.14389e-06	1.23861e-07	0.999995		246	737	2.09199e-08	1.7351e-07	4.16891e-09	1		0.99998	0.999995	1
246	738	2.77015e-05	0.000892575	1.5226e-05	0.999065		246	738	6.24397e-06	0.000172276	3.40001e-06	0.999818		246	738	2.17765e-07	7.30126e-06	1.178e-07	0.999992		0.999065	0.999818	0.999992
247	739	2.27673e-06	1.69994e-05	5.21618e-07	0.99998		247	739	5.54708e-07	4.14389e-06	1.23861e-07	0.999995		247	739	2.09199e-08	1.7351e-07	4.16891e-09	1		0.99998	0.999995	1
247	740	9.44816e-06	1.4465e-06	0.999989	2.0446e-07		247	740	2.2967e-06	3.4931e-07	0.999997	4.77497e-08		247	740	8.84459e-08	1.35595e-08	1	1.51779e-09		0.999989	0.999997	1
247	741	8.7062e-05	1.25365e-06	0.999909	2.41363e-06		247	741	2.0207e-05	2.89336e-07	0.999979	5.53763e-07		247	741	7.85376e-07	9.6713e-09	0.999999	1.84985e-08		0.999909	0.999979	0.999999
248	742	9.44816e-06	1.4465e-06	0.999989	2.0446e-07		248	742	2.2967e-06	3.4931e-07	0.999997	4.77497e-08		248	742	8.84459e-08	1.35595e-08	1	1.51779e-09		0.999989	0.999997	1
248	743	1.22911e-06	0.999994	7.94161e-07	3.79387e-06		248	743	2.96818e-07	0.999999	1.90767e-07	9.22503e-07		248	743	1.08267e-08	1	7.05708e-09	3.41614e-08		0.999994	0.999999	1
248	744	0.000148451	0.970235	8.20732e-05	0.0295341		248	744	5.02075e-05	0.0056049	2.7411e-05	0.994317		248	744	6.92833e-07	2.34016e-05	3.74896e-07	0.999976		0.970235	0.994317	0.999976
249	745	0.99988	2.11136e-05	9.02085e-05	9.11725e-06		249	745	0.999842	1.37448e-05	2.89168e-05	0.000115048		249	745	0.999999	1.92027e-07	8.17743e-07	7.19227e-08		0.99988	0.999842	0.999999
249	746	2.27673e-06	1.69994e-05	5.21618e-07	0.99998		249	746	5.54708e-07	4.14389e-06	1.23861e-07	0.999995		249	746	2.09199e-08	1.7351e-07	4.16891e-09	1		0.99998	0.999995	1
249	747	0.99699	0.000125692	0.0014289	0.00145513		249	747	0.999825	4.77211e-06	0.000160182	1.02015e-05		249	747	0.999993	1.45631e-07	6.53702e-06	2.85563e-07		0.99699	0.999825	0.999993
250	748	1.22911e-06	0.999994	7.94161e-07	3.79387e-06		250	748	2.96818e-07	0.999999	1.90767e-07	9.22503e-07		250	748	1.08267e-08	1	7.05708e-09	3.41614e-08		0.999994	0.999999	1
250	749	9.44816e-06	1.4465e-06	0.999989	2.0446e-07		250	749	2.2967e-06	3.4931e-07	0.999997	4.77497e-08		250	749	8.84459e-08	1.35595e-08	1	1.51779e-09		0.999989	0.999997	1
250	750	2.81603e-05	0.000812935	1.67957e-05	0.999142		250	750	6.15284e-06	0.000169499	3.34725e-06	0.999821		250	750	2.15087e-07	7.20808e-06	1.16172e-07	0.999992		0.999142	0.999821	0.999992
251	751	3.96935e-05	6.09854e-06	0.999953	9.02629e-07		251	751	9.46857e-06	1.44713e-06	0.999989	2.05551e-07		251	751	3.61788e-07	5.55724e-08	1	6.28777e-09		0.999953	0.999989	1
251	752	9.44816e-06	1.4465e-06	0.999989	2.0446e-07		251	752	2.2967e-06	3.4931e-07	0.999997	4.77497e-08		251	752	8.84459e-08	1.35595e-08	1	1.51779e-09		0.999989	0.999997	1
251	753	1.42692e-05	0.000429927	7.83264e-06	0.999548		251	753	3.30585e-06	9.4009e-05	1.79907e-06	0.999901		251	753	1.18728e-07	3.99471e-06	6.42123e-08	0.999996		0.999548	0.999901	0.999996
252	754	9.44816e-06	1.4465e-06	0.999989	2.0446e-07		252	754	2.2967e-06	3.4931e-07	0.999997	4.77497e-08		252	754	8.84459e-08	1.35595e-08	1	1.51779e-09		0.999989	0.999997	1
252	755	9.44816e-06	1.4465e-06	0.999989	2.0446e-07		252	755	2.2967e-06	3.4931e-07	0.999997	4.77497e-08		252	755	8.84459e-08	1.35595e-08	1	1.51779e-09		0.999989	0.999997	1
252	756	7.74745e-05	0.00208865	4.09525e-05	0.997793		252	756	1.60242e-05	0.000421325	8.66996e-06	0.999554		252	756	0.00338429	0.00032422	7.09252e-05	0.996221		0.997793	0.999554	0.996221
253	757	9.44816e-06	1.4465e-06	0.999989	2.0446e-07		253	757	2.2967e-06	3.4931e-07	0.999997	4.77497e-08		253	757	8.84459e-08	1.35595e-08	1	1.51779e-09		0.999989	0.999997	1
253	758	9.44816e-06	1.4465e-06	0.999989	2.0446e-07		253	758	2.2967e-06	3.4931e-07	0.999997	4.77497e-08		253	758	8.84459e-08	1.35595e-08	1	1.51779e-09		0.999989	0.999997	1
253	759	0.976833	0.00107295	0.00746806	0.0146259		253	759	0.999593	1.43142e-05	0.000354079	3.84609e-05		253	759	0.999986	2.90606e-07	1.30033e-05	5.70185e-07		0.976833	0.999593	0.999986
254	760	4.03395e-05	6.1978e-06	0.999953	9.18545e-07		254	760	9.65547e-06	1.47089e-06	0.999989	2.09182e-07		254	760	3.67483e-07	5.64436e-08	1	6.39391e-09		0.999953	0.999989	1
254	761	0.00124886	0.00879602	0.989815	0.000139775		254	761	4.64589e-05	0.000676895	0.999274	3.07576e-06		254	761	8.43998e-07	1.2901e-07	0.999999	1.49945e-08		0.989815	0.999274	0.999999
254	762	0.999234	1.68084e-05	0.00071687	3.25276e-05		254	762	0.99985	3.78326e-06	0.000138223	7.56574e-06		254	762	0.999991	2.00419e-07	7.0326e-06	1.79851e-06		0.999234	0.99985	0.999991
255	763	9.44816e-06	1.4465e-06	0.999989	2.0446e-07		255	763	2.2967e-06	3.4931e-07	0.999997	4.77497e-08		255	763	8.84459e-08	1.35595e-08	1	1.51779e-09		0.999989	0.999997	1
255	764	0.0015496	0.998182	0.000110991	0.000157739		255	764	0.999232	0.000663551	7.89758e-05	2.55081e-05		255	764	0.999999	1.1197e-07	4.81615e-07	4.28392e-08		0.998182	0.999232	0.999999
255	765	0.999769	5.41904e-06	0.000215456	1.0471e-05		255	765	0.999948	1.25133e-06	4.79661e-05	2.43678e-06		255	765	0.999998	4.4881e-08	2.02871e-06	8.79395e-08		0.999769	0.999948	0.999998
256	766	0.999971	5.04154e-06	2.17183e-05	2.04321e-06		256	766	0.999993	1.19915e-06	5.09678e-06	4.85757e-07		256	766	1	4.72356e-08	2.01296e-07	1.75922e-08		0.999971	0.999993	1
256	767	0.000723361	2.4854e-05	0.999247	4.54482e-06		256	767	0.119882	0.000168634	0.879915	3.36792e-05		256	767	0.99999	2.41873e-07	1.00508e-05	8.27496e-08		0.999247	0.879915	0.99999
256	768	7.30379e-06	0.999593	4.0375e-06	0.000395983		256	768	1.57781e-06	0.999915	8.72034e-07	8.30687e-05		256	768	4.73328e-08	0.999997	2.62403e-08	3.06751e-06		0.999593	0.999915	0.999997
257	769	2.27673e-06	1.69994e-05	5.21618e-07	0.99998		257	769	5.54708e-07	4.14389e-06	1.23861e-07	0.999995		257	769	2.09199e-08	1.7351e-07	4.16891e-09	1		0.99998	0.999995	1
257	770	8.86437e-06	6.493e-05	2.06382e-06	0.999924		257	770	2.13768e-06	1.5797e-05	4.83722e-07	0.999982		257	770	7.99255e-08	6.59202e-07	1.60033e-08	0.999999		0.999924	0.999982	0.999999
257	771	5.46052e-05	0.00379238	3.00413e-05	0.996123		257	771	0.000113983	0.0984427	6.22863e-05	0.901381		257	771	3.38847e-07	1.49968e-05	1.83271e-07	0.999985		0.996123	0.901381	0.999985
258	772	4.01751e-05	6.16949e-06	0.999953	9.14383e-07		258	772	1.32049e-05	1.49167e-06	0.999985	2.12978e-07		258	772	3.65716e-07	5.61811e-08	1	6.36497e-09		0.999953	0.999985	1
258	773	9.44816e-06	1.4465e-06	0.999989	2.0446e-07		258	773	2.2967e-06	3.4931e-07	0.999997	4.77497e-08		258	773	8.84459e-08	1.35595e-08	1	1.51779e-09		0.999989	0.999997	1
258	774	0.999769	5.41904e-06	0.000215456	1.0471e-05		258	774	0.999948	1.25133e-06	4.79661e-05	2.43678e-06		258	774	0.999998	4.4881e-08	2.02871e-06	8.79395e-08		0.999769	0.999948	0.999998
259	775	0.999352	5.72503e-05	0.00056818	2.2699e-05		259	775	0.999933	1.1753e-05	5.04526e-05	4.86784e-06		259	775	0.999997	4.57522e-07	1.94572e-06	1.72271e-07		0.999352	0.999933	0.999997
259	776	8.69949e-06	6.96266e-05	2.03169e-06	0.99992		259	776	2.06506e-06	1.51369e-05	4.66918e-07	0.999982		259	776	7.72278e-08	6.36198e-07	1.54564e-08	0.999999		0.99992	0.999982	0.999999
259	777	1.52323e-05	0.997818	8.42488e-06	0.00215838		259	777	2.87613e-06	0.99985	1.53945e-06	0.000145767		259	777	2.99878e-07	0.999994	5.47153e-08	5.62971e-06		0.997818	0.99985	0.999994
260	778	0.856124	0.000418784	0.14335	0.000107229		260	778	0.999563	2.12831e-05	0.000408085	7.49141e-06		260	778	0.999997	4.53985e-07	1.92945e-06	1.71687e-07		0.856124	0.999563	0.999997
260	779	2.27673e-06	1.69994e-05	5.21618e-07	0.99998		260	779	5.54708e-07	4.14389e-06	1.23861e-07	0.999995		260	779	2.09199e-08	1.7351e-07	4.16891e-09	1		0.99998	0.999995	1
260	780	1.42692e-05	0.000429927	7.83264e-06	0.999548		260	780	3.30585e-06	9.4009e-05	1.79907e-06	0.999901		260	780	1.18728e-07	3.99471e-06	6.42123e-08	0.999996		0.999548	0.999901	0.999996
261	781	0.000368888	0.996996	0.00238286	0.000252457		261	781	0.000172412	0.000639201	0.999173	1.58398e-05		261	781	2.05036e-06	1.26548e-07	0.999998	1.45356e-08		0.996996	0.999173	0.999998
261	782	6.81778e-05	0.00225845	1.99305e-05	0.997653		261	782	0.000357215	0.226395	0.000117512	0.77313		261	782	2.96035e-07	0.999998	1.93491e-07	1.21903e-06		0.997653	0.77313	0.999998
261	783	0.0162867	0.53218	0.00297684	0.448557		261	783	0.997173	0.000708879	0.00120985	0.000908512		261	783	0.999981	4.10051e-07	1.83249e-05	8.0479e-07		0.53218	0.997173	0.999981
262	784	4.01403e-05	6.16843e-06	0.999953	9.13915e-07		262	784	9.57539e-06	1.4667e-06	0.999989	2.08163e-07		262	784	3.6731e-07	6.34174e-08	1	6.39668e-09		0.999953	0.999989	1
262	785	5.41471e-06	0.999975	3.49003e-06	1.65422e-05		262	785	1.27471e-06	0.999994	8.17157e-07	3.92513e-06		262	785	4.51815e-08	1	2.94381e-08	1.52898e-07		0.999975	0.999994	1
262	786	0.00308106	0.00517176	0.00328821	0.988459		262	786	0.378028	0.001857	0.608058	0.0120572		262	786	0.947504	9.58033e-06	0.0524676	1.87259e-05		0.988459	0.608058	0.947504
263	787	2.27673e-06	1.69994e-05	5.21618e-07	0.99998		263	787	5.54708e-07	4.14389e-06	1.23861e-07	0.999995		263	787	2.09199e-08	1.7351e-07	4.16891e-09	1		0.99998	0.999995	1
263	788	9.44816e-06	1.4465e-06	0.999989	2.0446e-07		263	788	2.2967e-06	3.4931e-07	0.999997	4.77497e-08		263	788	8.84459e-08	1.35595e-08	1	1.51779e-09		0.999989	0.999997	1
263	789	8.7062e-05	1.25365e-06	0.999909	2.41363e-06		263	789	2.0207e-05	2.89336e-07	0.999979	5.53763e-07		263	789	7.85376e-07	9.6713e-09	0.999999	1.84985e-08		0.999909	0.999979	0.999999
264	790	0.999971	5.04154e-06	2.17183e-05	2.04321e-06		264	790	0.999993	1.19915e-06	5.09678e-06	4.85757e-07		264	790	1	4.72356e-08	2.01296e-07	1.75922e-08		0.999971	0.999993	1
264	791	0.999971	5.04154e-06	2.17183e-05	2.04321e-06		264	791	0.999993	1.19915e-06	5.09678e-06	4.85757e-07		264	791	1	4.72356e-08	2.01296e-07	1.75922e-08		0.999971	0.999993	1
264	792	0.999769	5.41904e-06	0.000215456	1.0471e-05		264	792	0.999948	1.25133e-06	4.79661e-05	2.43678e-06		264	792	0.999998	4.4881e-08	2.02871e-06	8.79395e-08		0.999769	0.999948	0.999998
265	793	0.999971	5.04154e-06	2.17183e-05	2.04321e-06		265	793	0.999993	1.19915e-06	5.09678e-06	4.85757e-07		265	793	1	4.72356e-08	2.01296e-07	1.75922e-08		0.999971	0.999993	1
265	794	2.27673e-06	1.69994e-05	5.21618e-07	0.99998		265	794	5.54708e-07	4.14389e-06	1.23861e-07	0.999995		265	794	2.09199e-08	1.7351e-07	4.16891e-09	1		0.99998	0.999995	1
265	795	0.000302	0.338986	0.00016637	0.660546		265	795	7.03111e-05	0.132166	3.84054e-05	0.867725		265	795	4.30079e-06	0.988063	2.36056e-06	0.0119305		0.660546	0.867725	0.988063
266	796	0.986138	0.0116969	0.00163941	0.000525787		266	796	0.999884	3.51394e-05	7.27426e-05	8.49271e-06		266	796	0.999997	5.998e-07	2.5593e-06	2.28322e-07		0.986138	0.999884	0.999997
266	797	0.000204769	3.12212e-05	0.999759	4.83882e-06		266	797	7.29595e-05	7.42737e-06	0.999919	1.10074e-06		266	797	0.960032	5.58411e-05	0.0398982	1.37982e-05		0.999759	0.999919	0.960032
266	798	0.999222	2.12654e-05	0.000716964	3.94215e-05		266	798	0.99984	4.07217e-06	0.000147916	7.92179e-06		266	798	0.999993	1.38347e-07	6.21641e-06	2.71264e-07		0.999222	0.99984	0.999993
267	799	0.000296637	0.0175559	9.39024e-05	0.982054		267	799	7.32287e-05	0.998038	3.51907e-05	0.00185393		267	799	5.1103e-07	0.999998	3.34151e-07	1.58533e-06		0.982054	0.998038	0.999998
267	800	2.27673e-06	1.69994e-05	5.21618e-07	0.99998		267	800	5.54708e-07	4.14389e-06	1.23861e-07	0.999995		267	800	2.09199e-08	1.7351e-07	4.16891e-09	1		0.99998	0.999995	1
267	801	0.000893212	1.12133e-05	0.999073	2.21009e-05		267	801	0.000303611	1.44845e-05	0.999455	0.000227136		267	801	0.00021948	3.67076e-05	0.998185	0.00155896		0.999073	0.999455	0.998185
268	802	4.09929e-05	6.47309e-06	0.999952	9.36611e-07		268	802	9.73277e-06	1.48551e-06	0.999989	2.11816e-07		268	802	3.71448e-07	5.6958e-08	1	6.47017e-09		0.999952	0.999989	1
268	803	2.27673e-06	1.69994e-05	5.21618e-07	0.99998		268	803	5.54708e-07	4.14389e-06	1.23861e-07	0.999995		268	803	2.09199e-08	1.7351e-07	4.16891e-09	1		0.99998	0.999995	1
268	804	2.60454e-05	0.000836053	1.43155e-05	0.999124		268	804	5.89167e-06	0.000163021	3.20833e-06	0.999828		268	804	2.06332e-07	6.91808e-06	1.11598e-07	0.999993		0.999124	0.999828	0.999993
269	805	0.000864097	0.984217	0.0144107	0.000508734		269	805	0.000291848	0.000870163	0.99881	2.76959e-05		269	805	1.55646e-06	2.38008e-07	0.999998	2.79105e-08		0.984217	0.99881	0.999998
269	806	7.78466e-05	0.999649	4.87974e-05	0.00022433		269	806	1.77123e-05	0.999919	1.10032e-05	5.23209e-05		269	806	5.87304e-05	0.995201	1.07527e-05	0.00472964		0.999649	0.999919	0.995201
269	807	0.0135406	0.0102816	0.0219912	0.954187		269	807	5.26781e-05	0.000580726	4.34948e-05	0.999323		269	807	6.40864e-07	2.13835e-05	3.46609e-07	0.999978		0.954187	0.999323	0.999978
270	808	3.96107e-05	6.08583e-06	0.999953	9.01058e-07		270	808	9.45346e-06	1.44454e-06	0.999989	2.05277e-07		270	808	3.61158e-07	5.54717e-08	1	6.28018e-09		0.999953	0.999989	1
270	809	2.27673e-06	1.69994e-05	5.21618e-07	0.99998		270	809	5.54708e-07	4.14389e-06	1.23861e-07	0.999995		270	809	2.09199e-08	1.7351e-07	4.16891e-09	1		0.99998	0.999995	1
270	810	0.000148957	0.982894	0.000463808	0.0164929		270	810	5.18908e-06	0.999706	3.09564e-06	0.0002858		270	810	1.27118e-07	0.999992	7.05433e-08	8.16081e-06		0.982894	0.999706	0.999992
271	811	5.35538e-06	0.999975	3.45209e-06	1.63582e-05		271	811	1.26213e-06	0.999994	8.08549e-07	3.87717e-06		271	811	4.69598e-08	1	2.92037e-08	1.41044e-07		0.999975	0.999994	1
271	812	5.41245e-06	0.999975	3.48933e-06	1.65237e-05		271	812	1.27514e-06	0.999994	8.17383e-07	4.06196e-06		271	812	4.6513e-08	1	3.00381e-08	4.2833e-07		0.999975	0.999994	1
271	813	0.998371	2.02974e-05	0.00156916	3.92759e-05		271	813	0.999818	4.07921e-06	0.000169778	7.9369e-06		271	813	0.999975	1.43907e-07	2.44178e-05	2.82141e-07		0.998371	0.999818	0.999975
272	814	4.19978e-05	8.80098e-05	4.33658e-06	0.999866		272	814	0.0109684	0.000825137	0.000134427	0.988072		272	814	8.48655e-08	6.93836e-07	1.68214e-08	0.999999		0.999866	0.988072	0.999999
272	815	1.28751e-06	0.999994	8.31714e-07	3.97187e-06		272	815	4.10215e-07	0.999998	2.63596e-07	1.27031e-06		272	815	1.13069e-08	1	7.37012e-09	3.56704e-08		0.999994	0.999998	1
272	816	0.971213	0.00125976	0.0124863	0.0150413		272	816	0.999338	2.24881e-05	0.000581441	5.82318e-05		272	816	0.999983	3.52018e-07	1.57403e-05	6.91035e-07		0.971213	0.999338	0.999983
273	817	0.999971	5.04154e-06	2.17183e-05	2.04321e-06		273	817	0.999993	1.19915e-06	5.09678e-06	4.85757e-07		273	817	1	4.72356e-08	2.01296e-07	1.75922e-08		0.999971	0.999993	1
273	818	0.977663	0.0191038	0.00236132	0.000871916		273	818	0.998725	0.000209843	0.000285223	0.000780318		273	818	0.999965	9.5148e-07	3.29903e-05	5.7478e-07		0.977663	0.998725	0.999965
273	819	0.00228456	9.55821e-06	0.997687	1.84504e-05		273	819	0.000111642	1.68256e-06	0.999883	3.22776e-06		273	819	3.91236e-06	4.89942e-08	0.999996	9.36631e-08		0.997687	0.999883	0.999996
274	820	0.0021457	0.00104605	0.994933	0.00187517		274	820	0.000259186	0.000565505	0.00300994	0.996165		274	820	0.000136733	0.000283716	0.0287679	0.970812		0.994933	0.996165	0.970812
274	821	6.45922e-05	0.00432365	1.96351e-05	0.995592		274	821	1.71234e-05	0.99925	8.04963e-06	0.000724503		274	821	9.49174e-08	1	6.20853e-08	2.944e-07		0.995592	0.99925	1
274	822	0.00192788	0.00500721	0.0122914	0.980773		274	822	1.50266e-05	0.000262357	1.77078e-05	0.999705		274	822	2.97706e-07	9.95575e-06	1.60659e-07	0.99999		0.980773	0.999705	0.99999
275	823	0.999971	5.04154e-06	2.17183e-05	2.04321e-06		275	823	0.999993	1.19915e-06	5.09678e-06	4.85757e-07		275	823	1	4.72356e-08	2.01296e-07	1.75922e-08		0.999971	0.999993	1
275	824	1.22911e-06	0.999994	7.94161e-07	3.79387e-06		275	824	2.96818e-07	0.999999	1.90767e-07	9.22503e-07		275	824	1.08267e-08	1	7.05708e-09	3.41614e-08		0.999994	0.999999	1
275	825	0.00260014	0.00451878	0.000691066	0.99219		275	825	2.68442e-05	0.000593794	1.38192e-05	0.999366		275	825	7.41011e-07	2.46891e-05	4.0097e-07	0.999974		0.99219	0.999366	0.999974
276	826	0.997228	0.000111297	0.00262043	4.01302e-05		276	826	0.999883	1.95579e-05	8.8995e-05	8.10679e-06		276	826	0.999996	7.5206e-07	3.19708e-06	2.84043e-07		0.997228	0.999883	0.999996
276	827	9.76026e-06	0.00010028	2.31712e-06	0.999888		276	827	2.21686e-06	1.62962e-05	5.01793e-07	0.999981		276	827	8.2809e-08	6.82165e-07	1.658e-08	0.999999		0.999888	0.999981	0.999999
276	828	0.968121	5.65017e-05	0.0317128	0.000109483		276	828	0.879317	0.000102989	0.120381	0.00019965		276	828	0.999984	2.70412e-07	1.56711e-05	5.30699e-07		0.968121	0.879317	0.999984
277	829	7.79675e-05	0.000355939	0.000275762	0.99929		277	829	2.41334e-06	1.74401e-05	6.64487e-07	0.99998		277	829	8.47696e-08	6.98004e-07	1.68742e-08	0.999999		0.99929	0.99998	0.999999
277	830	8.93618e-06	6.69777e-05	2.08263e-06	0.999922		277	830	2.14672e-06	1.57308e-05	4.85722e-07	0.999982		277	830	8.0277e-08	6.61935e-07	1.60763e-08	0.999999		0.999922	0.999982	0.999999
277	831	4.89631e-05	0.998723	9.96816e-06	0.00121851		277	831	4.77607e-05	0.949183	2.60195e-05	0.0507436		277	831	5.15389e-08	0.999996	2.86005e-08	3.47024e-06		0.998723	0.949183	0.999996
278	832	0.608735	0.0108607	0.0193044	0.3611		278	832	0.999117	0.000167734	0.000251685	0.000463276		278	832	0.999995	8.68626e-07	3.69311e-06	3.28691e-07		0.608735	0.999117	0.999995
278	833	0.012588	0.899142	0.0256291	0.0626406		278	833	0.000535186	0.00114858	0.99824	7.61818e-05		278	833	2.94083e-06	4.54096e-07	0.999997	5.28929e-08		0.899142	0.99824	0.999997
278	834	0.00205758	0.0806594	0.000310815	0.916972		278	834	2.25355e-05	0.000876541	1.13747e-05	0.999089		278	834	5.53001e-07	1.84935e-05	2.99358e-07	0.999981		0.916972	0.999089	0.999981
279	835	0.00110446	1.6019e-05	0.998877	2.25265e-06		279	835	1.13225e-05	1.5211e-06	0.999987	2.18368e-07		279	835	3.66052e-07	5.62397e-08	1	6.3705e-09		0.998877	0.999987	1
279	836	2.27673e-06	1.69994e-05	5.21618e-07	0.99998		279	836	5.54708e-07	4.14389e-06	1.23861e-07	0.999995		279	836	2.09199e-08	1.7351e-07	4.16891e-09	1		0.99998	0.999995	1
279	837	0.000880406	0.00531119	0.000324413	0.993484		279	837	1.69561e-05	0.000427155	9.05835e-06	0.999547		279	837	5.21149e-07	1.73869e-05	2.81983e-07	0.999982		0.993484	0.999547	0.999982
280	838	0.994865	0.000243711	0.00483821	5.28927e-05		280	838	0.999912	1.36354e-05	6.85776e-05	5.54071e-06		280	838	0.999997	5.03901e-07	2.14709e-06	1.90683e-07		0.994865	0.999912	0.999997
280	839	0.910705	0.000421618	0.088764	0.000109293		280	839	0.999584	2.91619e-05	0.000375538	1.09123e-05		280	839	0.999996	7.94045e-07	3.37678e-06	3.00118e-07		0.910705	0.999584	0.999996
280	840	0.00623353	0.0068952	0.00107123	0.9858		280	840	0.998052	0.000184301	0.000742968	0.00102103		280	840	0.999989	2.21972e-07	9.96179e-06	4.35758e-07		0.9858	0.998052	0.999989
281	841	0.999971	5.02176e-06	2.16327e-05	2.03498e-06		281	841	0.999993	1.19427e-06	5.07637e-06	4.83768e-07		281	841	1	4.70535e-08	2.00524e-07	1.75239e-08		0.999971	0.999993	1
281	842	0.969297	0.000641364	0.0298687	0.000193051		281	842	0.999726	3.07026e-05	0.000231581	1.22542e-05		281	842	0.999964	1.20194e-06	3.4098e-05	4.21949e-07		0.969297	0.999726	0.999964
281	843	0.00166794	7.85936e-06	0.998309	1.51713e-05		281	843	9.66461e-05	1.46114e-06	0.999899	2.80249e-06		281	843	3.4443e-06	4.30984e-08	0.999996	8.24073e-08		0.998309	0.999899	0.999996
282	844	0.99988	2.0809e-05	9.06843e-05	8.5586e-06		282	844	0.999973	4.86881e-06	2.05938e-05	2.00122e-06		282	844	0.999999	1.90752e-07	8.12281e-07	7.14555e-08		0.99988	0.999973	0.999999
282	845	0.999489	9.3736e-05	0.000270621	0.000146332		282	845	0.972976	0.00113905	0.000876459	0.0250087		282	845	0.999997	4.96293e-07	2.10602e-06	1.91364e-07		0.999489	0.972976	0.999997
282	846	1.69474e-05	0.999115	9.39648e-06	0.000858248		282	846	4.04236e-06	0.999302	2.23335e-06	0.00069177		282	846	4.69048e-07	0.998769	2.57779e-07	0.00123054		0.999115	0.999302	0.998769
283	847	0.00193192	0.000629655	8.46362e-05	0.997354		283	847	0.999225	0.000109819	0.000103693	0.000561725		283	847	0.999999	2.41854e-07	1.0234e-06	9.00227e-08		0.997354	0.999225	0.999999
283	848	8.88433e-06	6.50564e-05	2.06902e-06	0.999924		283	848	3.23673e-06	1.60486e-05	5.05198e-07	0.99998		283	848	8.00621e-08	6.60445e-07	1.60427e-08	0.999999		0.999924	0.99998	0.999999
283	849	8.6819e-05	1.2499e-06	0.99991	2.40639e-06		283	849	2.01507e-05	2.88466e-07	0.999979	5.52094e-07		283	849	7.83342e-07	9.64597e-09	0.999999	1.845e-08		0.99991	0.999979	0.999999
284	850	5.17737e-05	3.7816e-05	0.999909	1.26133e-06		284	850	9.64456e-06	1.50411e-06	0.999989	2.10555e-07		284	850	3.6685e-07	5.62731e-08	1	6.38886e-09		0.999909	0.999989	1
284	851	0.998749	0.000675913	0.000520002	5.46503e-05		284	851	0.999889	2.06158e-05	8.25557e-05	8.2108e-06		284	851	0.999996	7.56415e-07	3.21836e-06	2.85799e-07		0.998749	0.999889	0.999996
284	852	0.000524696	4.34515e-05	0.99941	2.19361e-05		284	852	5.78752e-05	8.91716e-07	0.999939	1.68725e-06		284	852	2.14963e-06	2.67594e-08	0.999998	5.1221e-08		0.99941	0.999939	0.999998
285	853	0.990617	0.00854197	0.000629078	0.000212287		285	853	0.999968	1.25304e-05	1.74519e-05	2.13185e-06		285	853	0.999999	1.35266e-07	5.80407e-07	5.14326e-08		0.990617	0.999968	0.999999
285	854	0.0115039	0.00299452	0.000501921	0.985		285	854	1.87952e-05	6.38292e-05	2.70581e-06	0.999915		285	854	2.63918e-07	2.16304e-06	5.3206e-08	0.999997		0.985	0.999915	0.999997
285	855	0.996141	2.05357e-05	0.00379875	3.9743e-05		285	855	0.999831	3.99551e-06	0.000157333	7.77451e-06		285	855	0.999994	1.33919e-07	6.0172e-06	2.62567e-07		0.996141	0.999831	0.999994
286	856	0.993866	0.00481894	0.00102798	0.000287419		286	856	0.000664019	0.999163	7.04567e-05	0.000102353		286	856	2.08366e-07	0.999999	1.36525e-07	6.49373e-07		0.993866	0.999163	0.999999
286	857	0.999883	2.04511e-05	8.79886e-05	8.41469e-06		286	857	0.999973	4.79217e-06	2.02714e-05	1.96898e-06		286	857	0.999999	1.89077e-07	1.08354e-06	7.07066e-08		0.999883	0.999973	0.999999
286	858	5.28225e-05	0.00176706	2.74158e-05	0.998153		286	858	1.0223e-05	0.000277362	5.5709e-06	0.999707		286	858	3.50059e-07	1.17101e-05	1.89485e-07	0.999988		0.998153	0.999707	0.999988
287	859	9.40692e-06	1.44012e-06	0.999989	2.03514e-07		287	859	2.2865e-06	3.47737e-07	0.999997	4.75273e-08		287	859	8.80725e-08	1.35018e-08	1	1.51122e-09		0.999989	0.999997	1
287	860	0.999496	5.61285e-05	0.000424994	2.25319e-05		287	860	0.988781	5.47945e-05	0.0111491	1.5071e-05		287	860	2.49887e-05	2.68215e-07	0.999975	3.11008e-08		0.999496	0.988781	0.999975
287	861	0.775301	0.000138445	0.224333	0.000226991		287	861	0.00224404	1.09666e-05	0.997724	2.11278e-05		287	861	6.53831e-06	8.20128e-08	0.999993	1.56962e-07		0.775301	0.997724	0.999993
288	862	0.996434	0.0030165	0.000418032	0.000131283		288	862	0.000417886	0.999502	3.28961e-05	4.69972e-05		288	862	8.15938e-08	1	5.35057e-08	2.54989e-07		0.996434	0.999502	1
288	863	0.000139852	0.995272	6.44364e-05	0.00452348		288	863	2.82108e-05	0.00149965	8.34276e-06	0.998464		288	863	1.14603e-07	9.37252e-07	2.29209e-08	0.999999		0.995272	0.998464	0.999999
288	864	0.000114828	0.590346	6.305e-05	0.409476		288	864	1.55218e-05	0.00226252	8.46776e-06	0.997714		288	864	2.39903e-07	8.08167e-06	1.29808e-07	0.999992		0.590346	0.997714	0.999992
289	865	0.0155723	0.00027097	0.984073	8.39035e-05		289	865	5.90578e-05	5.95213e-06	0.999934	9.18978e-07		289	865	1.21296e-06	1.87198e-07	0.999999	2.16266e-08		0.984073	0.999934	0.999999
289	866	1.00474e-05	7.06797e-05	2.25713e-06	0.999917		289	866	2.2653e-06	1.66264e-05	5.15401e-07	0.999981		289	866	8.46143e-08	6.99439e-07	1.70425e-08	0.999999		0.999917	0.999981	0.999999
289	867	0.00231774	0.0018563	0.995192	0.000634428		289	867	0.000141873	0.998239	0.00084843	0.00077116		289	867	8.92968e-08	0.999994	4.95039e-08	5.75536e-06		0.995192	0.998239	0.999994
290	868	0.999971	5.02176e-06	2.16327e-05	2.03498e-06		290	868	0.999993	1.19427e-06	5.07637e-06	4.83768e-07		290	868	1	4.70535e-08	2.00524e-07	1.75239e-08		0.999971	0.999993	1
290	869	0.999971	5.02176e-06	2.16327e-05	2.03498e-06		290	869	0.999993	1.19427e-06	5.07637e-06	4.83768e-07		290	869	1	4.70535e-08	2.00524e-07	1.75239e-08		0.999971	0.999993	1
290	870	0.000512443	2.45215e-06	0.99948	4.72375e-06		290	870	3.42469e-05	4.95399e-07	0.999964	9.48928e-07		290	870	1.2736e-06	1.57761e-08	0.999999	3.01657e-08		0.99948	0.999964	0.999999
291	871	0.0367352	0.936644	0.00116849	0.0254524		291	871	8.48764e-05	0.00197881	1.68767e-05	0.997919		291	871	2.25849e-07	1.84787e-06	4.53185e-08	0.999998		0.936644	0.997919	0.999998
291	872	8.95049e-06	6.55321e-05	2.08204e-06	0.999923		291	872	2.21029e-06	1.61485e-05	7.39662e-07	0.999981		291	872	8.0712e-08	6.65363e-07	1.61338e-08	0.999999		0.999923	0.999981	0.999999
291	873	0.0713779	0.0143016	0.00338879	0.910932		291	873	0.997499	0.000253284	0.00106687	0.00118042		291	873	0.999982	3.67908e-07	1.6467e-05	7.22377e-07		0.910932	0.997499	0.999982
292	874	0.0106073	0.00714666	0.76905	0.213196		292	874	0.000739341	0.00073987	0.943665	0.0548557		292	874	3.97327e-07	2.72686e-06	2.5311e-06	0.999994		0.76905	0.943665	0.999994
292	875	0.185526	0.00490604	0.000979336	0.808589		292	875	0.000142612	8.33615e-05	8.88647e-06	0.999765		292	875	1.01017e-07	8.31125e-07	2.03617e-08	0.999999		0.808589	0.999765	0.999999
292	876	0.00401763	0.118254	0.021063	0.856666		292	876	3.2866e-05	0.00101484	3.56772e-05	0.998917		292	876	5.15767e-07	1.72373e-05	2.78649e-07	0.999982		0.856666	0.998917	0.999982
293	877	0.999699	5.68892e-05	0.000222687	2.16829e-05		293	877	0.999928	1.18485e-05	5.49564e-05	4.9126e-06		293	877	0.999991	4.95986e-07	7.94561e-06	1.79631e-07		0.999699	0.999928	0.999991
293	878	0.999869	2.31339e-05	9.75105e-05	1.01037e-05		293	878	0.99997	5.24293e-06	2.21495e-05	2.14985e-06		293	878	0.999999	2.05224e-07	8.73331e-07	7.66379e-08		0.999869	0.99997	0.999999
293	879	3.5075e-05	0.995378	1.94194e-05	0.00456769		293	879	6.21792e-06	0.999666	3.42308e-06	0.000324175		293	879	1.73216e-07	0.999978	9.61058e-08	2.17582e-05		0.995378	0.999666	0.999978
294	880	0.978491	0.0183331	0.00237703	0.00079872		294	880	0.999852	4.93068e-05	8.82336e-05	1.07891e-05		294	880	0.999996	6.95916e-07	2.96913e-06	2.64366e-07		0.978491	0.999852	0.999996
294	881	0.975743	0.00036869	0.0237814	0.000107248		294	881	0.999876	1.29377e-05	0.000105958	5.07308e-06		294	881	0.999998	4.23929e-07	1.8007e-06	1.60249e-07		0.975743	0.999876	0.999998
294	882	0.0296809	4.27991e-05	0.970194	8.26784e-05		294	882	0.993346	1.49951e-05	0.00660999	2.91213e-05		294	882	0.999993	1.46639e-07	6.68764e-06	2.87783e-07		0.970194	0.993346	0.999993
295	883	2.26898e-06	1.69431e-05	5.19819e-07	0.99998		295	883	5.52771e-07	4.1298e-06	1.23425e-07	0.999995		295	883	2.08503e-08	1.7294e-07	4.15493e-09	1		0.99998	0.999995	1
295	884	9.40692e-06	1.44012e-06	0.999989	2.03514e-07		295	884	2.2865e-06	3.47737e-07	0.999997	4.75273e-08		295	884	8.80725e-08	1.35018e-08	1	1.51122e-09		0.999989	0.999997	1
295	885	0.000141668	2.09806e-06	0.999852	4.0428e-06		295	885	3.24953e-05	4.77847e-07	0.999966	9.15211e-07		295	885	1.24019e-06	1.53571e-08	0.999999	2.93635e-08		0.999852	0.999966	0.999999
296	886	1.22323e-06	0.999994	7.90324e-07	3.77588e-06		296	886	2.95363e-07	0.999999	1.89836e-07	9.18104e-07		296	886	1.07778e-08	1	7.02512e-09	3.40083e-08		0.999994	0.999999	1
296	887	0.999971	5.02176e-06	2.16327e-05	2.03498e-06		296	887	0.999993	1.19427e-06	5.07637e-06	4.83768e-07		296	887	1	4.70535e-08	2.00524e-07	1.75239e-08		0.999971	0.999993	1
296	888	0.999542	9.77121e-06	0.000429357	1.88998e-05		296	888	0.999911	2.20318e-06	8.23554e-05	4.28832e-06		296	888	0.999996	7.68991e-08	3.46384e-06	1.50706e-07		0.999542	0.999911	0.999996
297	889	0.991741	0.000776662	0.000666116	0.00681623		297	889	0.999957	8.26413e-06	2.68562e-05	8.13913e-06		297	889	0.999999	2.24319e-07	9.51392e-07	8.36558e-08		0.991741	0.999957	0.999999
297	890	0.999971	5.02176e-06	2.16327e-05	2.03498e-06		297	890	0.999993	1.19427e-06	5.07637e-06	4.83768e-07		297	890	1	4.70535e-08	2.00524e-07	1.75239e-08		0.999971	0.999993	1
297	891	0.000103	0.015237	5.67054e-05	0.984603		297	891	1.34096e-05	0.000449226	7.31734e-06	0.99953		297	891	4.35138e-07	1.45235e-05	2.35257e-07	0.999985		0.984603	0.99953	0.999985
298	892	0.992443	0.000194257	0.00729982	6.28226e-05		298	892	0.999887	1.70642e-05	8.93506e-05	6.99633e-06		298	892	0.999996	6.39664e-07	2.72107e-06	2.42605e-07		0.992443	0.999887	0.999996
298	893	2.26898e-06	1.69431e-05	5.19819e-07	0.99998		298	893	5.52771e-07	4.1298e-06	1.23425e-07	0.999995		298	893	2.08503e-08	1.7294e-07	4.15493e-09	1		0.99998	0.999995	1
298	894	2.93792e-05	0.000808629	1.53839e-05	0.999147		298	894	6.11101e-06	0.0001685	3.32924e-06	0.999822		298	894	2.13698e-07	7.16802e-06	1.15667e-07	0.999992		0.999147	0.999822	0.999992
299	895	4.05083e-05	6.225e-06	0.999952	9.21993e-07		299	895	9.77884e-06	1.51406e-06	0.999988	3.02397e-07		299	895	3.68987e-07	5.66983e-08	1	6.41417e-09		0.999952	0.999988	1
299	896	1.22323e-06	0.999994	7.90324e-07	3.77588e-06		299	896	2.95363e-07	0.999999	1.89836e-07	9.18104e-07		299	896	1.07778e-08	1	7.02512e-09	3.40083e-08		0.999994	0.999999	1
299	897	2.4291e-05	0.000804282	1.33492e-05	0.999158		299	897	5.4877e-06	0.000152501	2.98831e-06	0.999839		299	897	1.92863e-07	6.46715e-06	1.04321e-07	0.999993		0.999158	0.999839	0.999993
300	898	0.00721987	0.801519	0.0487778	0.142484		300	898	6.02347e-05	0.00174883	3.74855e-05	0.998154		300	898	2.33202e-07	1.90619e-06	4.64877e-08	0.999998		0.801519	0.998154	0.999998
300	899	0.999971	5.02176e-06	2.16327e-05	2.03498e-06		300	899	0.999993	1.19427e-06	5.07637e-06	4.83768e-07		300	899	1	4.70535e-08	2.00524e-07	1.75239e-08		0.999971	0.999993	1
300	900	8.30737e-06	0.999573	4.44344e-06	0.000414163		300	900	1.69524e-06	0.999908	9.37872e-07	8.89071e-05		300	900	5.06245e-08	0.999997	2.81003e-08	3.28138e-06		0.999573	0.999908	0.999997
301	901	0.999971	5.02176e-06	2.16327e-05	2.03498e-06		301	901	0.999993	1.19427e-06	5.07637e-06	4.83768e-07		301	901	1	4.70535e-08	2.00524e-07	1.75239e-08		0.999971	0.999993	1
301	902	0.999878	2.13846e-05	9.09532e-05	9.48731e-06		301	902	0.999764	2.0464e-05	3.71307e-05	0.000177923		301	902	0.999999	1.96353e-07	8.29165e-07	8.44493e-08		0.999878	0.999764	0.999999
301	903	0.000152453	2.16334e-06	0.999841	4.1689e-06		301	903	3.309e-05	4.87798e-07	0.999965	9.3432e-07		301	903	1.26375e-06	1.56552e-08	0.999999	2.99346e-08		0.999841	0.999965	0.999999
302	904	2.26898e-06	1.69431e-05	5.19819e-07	0.99998		302	904	5.52771e-07	4.1298e-06	1.23425e-07	0.999995		302	904	2.08503e-08	1.7294e-07	4.15493e-09	1		0.99998	0.999995	1
302	905	0.00193192	0.000629655	8.46362e-05	0.997354		302	905	0.999225	0.000109819	0.000103693	0.000561725		302	905	0.999999	2.41854e-07	1.0234e-06	9.00227e-08		0.997354	0.999225	0.999999
302	906	0.00534583	0.0270086	0.000868671	0.966777		302	906	3.29328e-05	0.000752444	1.57466e-05	0.999199		302	906	7.77719e-07	2.59231e-05	4.21058e-07	0.999973		0.966777	0.999199	0.999973
303	907	4.23629e-05	6.97206e-06	0.99995	9.73431e-07		303	907	9.96337e-06	1.51892e-06	0.999988	2.17246e-07		303	907	3.79968e-07	5.81761e-08	1	6.62937e-09		0.99995	0.999988	1
303	908	0.999875	2.36341e-05	9.2187e-05	8.88991e-06		303	908	0.999972	4.91853e-06	2.08264e-05	2.02701e-06		303	908	0.999999	1.92392e-07	8.20932e-07	7.23152e-08		0.999875	0.999972	0.999999
303	909	0.000189525	0.961212	0.000109006	0.0384891		303	909	0.000409474	0.998707	2.34932e-05	0.000860477		303	909	1.75084e-07	0.999989	8.92634e-08	1.0357e-05		0.961212	0.998707	0.999989
304	910	0.965413	0.00299057	0.0314362	0.000160175		304	910	0.999847	1.81994e-05	0.000129355	5.67085e-06		304	910	0.999998	4.259e-07	1.81009e-06	1.61222e-07		0.965413	0.999847	0.999998
304	911	0.999881	2.07875e-05	8.94292e-05	8.5535e-06		304	911	0.999973	4.87162e-06	2.05996e-05	2.00947e-06		304	911	0.999999	1.90776e-07	8.12484e-07	7.14351e-08		0.999881	0.999973	0.999999
304	912	0.999232	1.72984e-05	0.000716675	3.35223e-05		304	912	0.999847	3.87641e-06	0.000141356	7.54202e-06		304	912	0.999994	1.32055e-07	5.93303e-06	2.58871e-07		0.999232	0.999847	0.999994
305	913	4.11183e-05	6.17987e-06	0.999952	9.16395e-07		305	913	9.54494e-06	1.45916e-06	0.999989	2.07525e-07		305	913	3.64587e-07	5.60226e-08	1	6.34683e-09		0.999952	0.999989	1
305	914	0.999971	5.02176e-06	2.16327e-05	2.03498e-06		305	914	0.999993	1.19427e-06	5.07637e-06	4.83768e-07		305	914	1	4.70535e-08	2.00524e-07	1.75239e-08		0.999971	0.999993	1
305	915	2.82279e-05	0.000764718	1.45882e-05	0.999193		305	915	0.000452819	0.000325661	1.98546e-05	0.999202		305	915	2.49981e-07	7.12975e-06	1.13745e-07	0.999992		0.999193	0.999202	0.999992
306	916	8.67459e-06	6.9432e-05	2.02583e-06	0.99992		306	916	2.059e-06	1.50933e-05	4.65546e-07	0.999982		306	916	7.70106e-08	6.34432e-07	1.54126e-08	0.999999		0.99992	0.999982	0.999999
306	917	8.91874e-06	6.53129e-05	2.07516e-06	0.999924		306	917	2.15033e-06	1.57567e-05	4.87653e-07	0.999982		306	917	8.04301e-08	6.6323e-07	1.60898e-08	0.999999		0.999924	0.999982	0.999999
306	918	0.16364	6.52979e-05	0.836169	0.000125979		306	918	0.997026	1.32997e-05	0.00293508	2.5834e-05		306	918	0.999993	1.48577e-07	6.70851e-06	2.91596e-07		0.836169	0.997026	0.999993
307	919	0.000108579	0.000392669	4.81061e-05	0.999451		307	919	1.1117e-05	6.58187e-05	2.77967e-06	0.99992		307	919	0.37438	0.00590039	0.353373	0.266346		0.999451	0.99992	0.37438
307	920	9.65202e-06	6.81524e-05	2.17623e-06	0.99992		307	920	2.20967e-06	1.62052e-05	5.01344e-07	0.999981		307	920	8.25828e-08	6.81829e-07	1.65812e-08	0.999999		0.99992	0.999981	0.999999
307	921	0.997219	0.000198234	0.00205321	0.00052991		307	921	0.999656	8.9639e-06	0.000317732	1.7565e-05		307	921	0.988776	6.04695e-06	0.0112062	1.17569e-05		0.997219	0.999656	0.988776
308	922	0.964765	0.033618	0.00121317	0.000403609		308	922	0.000649486	0.999179	6.97444e-05	0.000101958		308	922	2.15859e-07	0.999999	1.41483e-07	6.7328e-07		0.964765	0.999179	0.999999
308	923	8.89671e-06	6.66862e-05	2.07334e-06	0.999922		308	923	2.13706e-06	1.56617e-05	4.83554e-07	0.999982		308	923	7.99311e-08	6.59128e-07	1.60073e-08	0.999999		0.999922	0.999982	0.999999
308	924	1.33289e-05	0.999419	2.99795e-05	0.000538099		308	924	1.68521e-06	0.999909	9.42077e-07	8.81349e-05		308	924	4.99243e-08	0.999997	2.76385e-08	3.23355e-06		0.999419	0.999909	0.999997
309	925	0.00785568	0.00499357	0.002203	0.984948		309	925	0.912847	0.00150035	0.000651847	0.0850012		309	925	0.999992	1.2808e-06	4.88473e-06	2.00788e-06		0.984948	0.912847	0.999992
309	926	1.96977e-05	0.000146221	4.62036e-06	0.99983		309	926	4.71179e-06	3.45113e-05	1.07244e-06	0.99996		309	926	1.17777e-05	0.00473606	3.41311e-06	0.995249		0.99983	0.99996	0.995249
309	927	0.0220695	0.0137396	0.0306978	0.933493		309	927	0.00263111	0.00100285	0.962688	0.0336781		309	927	1.12635e-05	1.49042e-07	0.999988	4.83241e-07		0.933493	0.962688	0.999988
310	928	0.0168812	0.00632905	0.976528	0.000262096		310	928	0.996765	0.000117068	0.00308434	3.40203e-05		310	928	0.999995	9.42104e-07	4.02312e-06	3.57311e-07		0.976528	0.996765	0.999995
310	929	6.41822e-05	0.00430983	1.95083e-05	0.995606		310	929	1.70105e-05	0.999253	7.9954e-06	0.000722		310	929	9.41463e-08	1	6.15818e-08	2.92056e-07		0.995606	0.999253	1
310	930	0.0034187	0.00851817	0.000339332	0.987724		310	930	2.05722e-05	0.000438185	9.59613e-06	0.999532		310	930	5.07712e-07	1.69447e-05	2.74755e-07	0.999982		0.987724	0.999532	0.999982
311	931	0.993934	0.00481144	0.000964942	0.000290108		311	931	0.000669878	0.999155	7.14628e-05	0.00010396		311	931	2.12214e-07	0.999999	1.39072e-07	6.61688e-07		0.993934	0.999155	0.999999
311	932	0.00322957	6.08816e-05	0.996698	1.16627e-05		311	932	0.998767	2.26444e-05	0.00120396	6.64647e-06		311	932	0.999999	1.49501e-07	6.36612e-07	5.66026e-08		0.996698	0.998767	0.999999
311	933	0.00445306	0.00957989	0.984604	0.00136324		311	933	0.000184708	0.998185	0.000581304	0.00104887		311	933	1.38229e-07	0.999991	7.66213e-08	8.8728e-06		0.984604	0.998185	0.999991
312	934	8.66074e-06	6.93228e-05	2.02254e-06	0.99992		312	934	2.05571e-06	1.507e-05	4.64818e-07	0.999982		312	934	7.68927e-08	6.33481e-07	1.53896e-08	0.999999		0.99992	0.999982	0.999999
312	935	2.26465e-06	1.69113e-05	5.18802e-07	0.99998		312	935	5.51723e-07	4.12228e-06	1.23194e-07	0.999995		312	935	2.08125e-08	1.72634e-07	4.14757e-09	1		0.99998	0.999995	1
312	936	8.19682e-06	0.999554	4.78726e-06	0.00043288		312	936	2.93089e-06	0.998353	1.60925e-06	0.00164223		312	936	5.12683e-08	0.999996	2.83857e-08	3.74961e-06		0.999554	0.998353	0.999996
313	937	0.998844	0.000358328	0.000518972	0.000279055		313	937	0.999884	2.09164e-05	8.60403e-05	8.82598e-06		313	937	0.999996	7.90634e-07	3.36067e-06	2.98479e-07		0.998844	0.999884	0.999996
313	938	0.000140151	0.0233124	4.48364e-05	0.976503		313	938	1.1725e-05	0.000134804	2.80622e-06	0.999851		313	938	0.000130904	0.000285962	0.00194072	0.997642		0.976503	0.999851	0.997642
313	939	0.980553	0.000103261	0.0191485	0.000195098		313	939	0.999562	9.57197e-06	0.000409394	1.86274e-05		313	939	0.999986	2.99592e-07	1.34224e-05	5.8837e-07		0.980553	0.999562	0.999986
314	940	0.999971	5.01056e-06	2.15846e-05	2.03039e-06		314	940	0.999993	1.19171e-06	5.06554e-06	4.82693e-07		314	940	1	4.69545e-08	2.00111e-07	1.74871e-08		0.999971	0.999993	1
314	941	5.14489e-06	0.999976	3.31628e-06	1.57249e-05		314	941	1.2125e-06	0.999994	7.77421e-07	3.73078e-06		314	941	4.29682e-08	1	2.80097e-08	1.35563e-07		0.999976	0.999994	1
314	942	0.00016004	0.0155129	8.81805e-05	0.984239		314	942	0.000275591	0.414546	0.000144771	0.585033		314	942	0.0940639	0.596377	0.00138365	0.308175		0.984239	0.585033	0.596377
315	943	0.824732	0.000634946	0.17447	0.000163801		315	943	0.999355	3.44504e-05	0.000598655	1.22406e-05		315	943	0.999996	7.53442e-07	3.20317e-06	2.8522e-07		0.824732	0.999355	0.999996
315	944	0.00127449	0.00314005	0.00265827	0.992927		315	944	0.00134644	0.000320494	0.997827	0.000505668		315	944	0.0251421	3.18453e-05	0.974821	5.2732e-06		0.992927	0.997827	0.974821
315	945	0.00033078	6.00696e-06	0.99964	2.28023e-05		315	945	6.02342e-05	8.84124e-07	0.999937	1.69892e-06		315	945	5.07276e-06	2.79672e-08	0.999995	5.34565e-08		0.99964	0.999937	0.999995
316	946	0.999971	5.01056e-06	2.15846e-05	2.03039e-06		316	946	0.999993	1.19171e-06	5.06554e-06	4.82693e-07		316	946	1	4.69545e-08	2.00111e-07	1.74871e-08		0.999971	0.999993	1
316	947	0.999971	5.01056e-06	2.15846e-05	2.03039e-06		316	947	0.999993	1.19171e-06	5.06554e-06	4.82693e-07		316	947	1	4.69545e-08	2.00111e-07	1.74871e-08		0.999971	0.999993	1
316	948	2.5955e-05	0.000824256	1.4266e-05	0.999135		316	948	9.87732e-06	0.00341832	5.38111e-06	0.996566		316	948	2.05304e-07	7.00767e-06	1.1106e-07	0.999993		0.999135	0.996566	0.999993
317	949	0.00193029	0.000628705	8.45084e-05	0.997356		317	949	0.999225	0.000109661	0.000103537	0.000561268		317	949	0.999999	2.41403e-07	1.02153e-06	8.9855e-08		0.997356	0.999225	0.999999
317	950	0.000120243	0.995596	5.70668e-05	0.00422639		317	950	2.5665e-05	0.00156279	7.587e-06	0.998404		317	950	1.10158e-07	4.63937e-06	2.23694e-08	0.999995		0.995596	0.998404	0.999995
317	951	1.42077e-05	0.000428145	7.79877e-06	0.99955		317	951	3.2917e-06	9.36341e-05	1.79135e-06	0.999901		317	951	1.18262e-07	3.9792e-06	6.39611e-08	0.999996		0.99955	0.999901	0.999996
318	952	0.999876	2.34913e-05	9.16943e-05	8.838e-06		318	952	0.999972	4.92414e-06	2.08256e-05	2.025e-06		318	952	0.999999	1.9265e-07	8.21066e-07	7.22537e-08		0.999876	0.999972	0.999999
318	953	3.46449e-05	0.999839	2.27593e-05	0.000103833		318	953	7.92447e-06	0.999962	5.07037e-06	2.48812e-05		318	953	2.91652e-07	0.999995	1.85978e-07	4.22248e-06		0.999839	0.999962	0.999995
318	954	0.27543	0.0665135	0.0875407	0.570516		318	954	0.997526	0.000250177	0.00137711	0.00084619		318	954	0.99998	4.15126e-07	1.8575e-05	8.15494e-07		0.570516	0.997526	0.99998
319	955	0.000223902	3.32981e-05	0.999738	4.9746e-06		319	955	5.94672e-05	7.39195e-06	0.999932	1.09722e-06		319	955	1.79151e-06	2.75862e-07	0.999998	3.18649e-08		0.999738	0.999932	0.999998
319	956	0.999971	5.01056e-06	2.15846e-05	2.03039e-06		319	956	0.999993	1.19171e-06	5.06554e-06	4.82693e-07		319	956	1	4.69545e-08	2.00111e-07	1.74871e-08		0.999971	0.999993	1
319	957	0.00490206	0.00424112	0.000565529	0.990291		319	957	2.44911e-05	0.00046568	1.11975e-05	0.999499		319	957	5.74825e-07	1.91914e-05	3.11337e-07	0.99998		0.990291	0.999499	0.99998
320	958	0.0115222	0.000849335	0.987371	0.000257216		320	958	0.997105	9.12782e-05	0.00277557	2.81888e-05		320	958	0.999996	7.78909e-07	3.32327e-06	2.95379e-07		0.987371	0.997105	0.999996
320	959	0.747952	0.00965885	0.241994	0.000395318		320	959	0.998968	7.14365e-05	0.000939805	2.04389e-05		320	959	0.999994	1.1069e-06	4.70886e-06	4.19186e-07		0.747952	0.998968	0.999994
320	960	0.957954	0.00168995	0.0253698	0.0149859		320	960	0.00129392	0.00116929	0.000232734	0.997304		320	960	5.92328e-07	1.97991e-05	3.20578e-07	0.999979		0.957954	0.997304	0.999979
321	961	0.000378993	0.995003	0.00438799	0.000230451		321	961	3.05262e-06	0.999985	4.26765e-06	7.46541e-06		321	961	7.88189e-08	1	5.12642e-08	2.46634e-07		0.995003	0.999985	1
321	962	0.999719	9.44373e-05	0.000167222	1.94913e-05		321	962	0.999964	6.50264e-06	2.72094e-05	2.66227e-06		321	962	0.999999	2.49591e-07	1.06445e-06	9.40065e-08		0.999719	0.999964	0.999999
321	963	0.994964	0.000111904	0.00444517	0.000478866		321	963	0.999583	1.08728e-05	0.000365466	4.02066e-05		321	963	0.0272	0.00101997	0.000246485	0.971534		0.994964	0.999583	0.971534
322	964	1.8029e-05	2.73549e-06	0.999979	3.99476e-07		322	964	3.62073e-06	5.52182e-07	0.999996	7.71438e-08		322	964	1.38258e-07	2.12162e-08	1	2.39381e-09		0.999979	0.999996	1
322	965	1.8029e-05	2.73549e-06	0.999979	3.99476e-07		322	965	3.62073e-06	5.52182e-07	0.999996	7.71438e-08		322	965	1.38258e-07	2.12162e-08	1	2.39381e-09		0.999979	0.999996	1
322	966	0.000980719	2.80721e-05	0.998915	7.61752e-05		322	966	0.000585371	2.24553e-06	0.999408	4.31562e-06		322	966	0.00120055	2.95282e-07	0.998799	5.71906e-07		0.998915	0.999408	0.998799
323	967	0.999874	2.31775e-05	9.4078e-05	9.01734e-06		323	967	0.999971	5.05921e-06	2.14079e-05	2.08333e-06		323	967	0.999999	1.9803e-07	8.44272e-07	7.43278e-08		0.999874	0.999971	0.999999
323	968	0.99997	5.22242e-06	2.25118e-05	2.11745e-06		323	968	0.999993	1.24073e-06	5.27266e-06	5.03017e-07		323	968	1	4.88783e-08	2.08305e-07	1.82092e-08		0.99997	0.999993	1
323	969	0.0104478	0.00066428	0.981895	0.00699252		323	969	0.00011058	2.31223e-06	0.999881	6.49295e-06		323	969	2.95754e-06	3.69446e-08	0.999997	7.05698e-08		0.981895	0.999881	0.999997
324	970	0.999803	3.55985e-05	0.000113567	4.79742e-05		324	970	0.999971	5.0918e-06	2.14311e-05	2.12565e-06		324	970	0.999999	1.97789e-07	8.42037e-07	7.39861e-08		0.999803	0.999971	0.999999
324	971	0.999971	5.0241e-06	2.16426e-05	2.03599e-06		324	971	0.999993	1.19493e-06	5.07909e-06	4.84023e-07		324	971	1	4.70839e-08	2.00662e-07	1.75357e-08		0.999971	0.999993	1
324	972	0.000227589	0.278167	0.000125118	0.721481		324	972	1.71345e-05	0.00152565	9.34343e-06	0.998448		324	972	3.60783e-07	1.21205e-05	1.95178e-07	0.999987		0.721481	0.998448	0.999987
325	973	0.815939	0.0474557	0.0824585	0.054147		325	973	0.753431	0.0634243	0.107048	0.0760963		325	973	0.742175	0.0665286	0.110915	0.0803814		0.815939	0.753431	0.742175
325	974	0.130698	0.0474341	0.780063	0.0418045		325	974	0.16911	0.0631439	0.706445	0.0613006		325	974	0.175345	0.0662603	0.69338	0.065015		0.780063	0.706445	0.69338
325	975	0.0928933	0.547666	0.0532398	0.306201		325	975	0.125896	0.442243	0.0723256	0.359536		325	975	0.132428	0.425048	0.075753	0.366771		0.547666	0.442243	0.425048
326	976	0.815939	0.0474557	0.0824585	0.054147		326	976	0.753431	0.0634243	0.107048	0.0760963		326	976	0.742175	0.0665286	0.110915	0.0803814		0.815939	0.753431	0.742175
326	977	0.815939	0.0474557	0.0824585	0.054147		326	977	0.753431	0.0634243	0.107048	0.0760963		326	977	0.742175	0.0665286	0.110915	0.0803814		0.815939	0.753431	0.742175
326	978	0.246928	0.0606425	0.574709	0.11772		326	978	0.290963	0.0825623	0.465913	0.160562		326	978	0.299142	0.086777	0.445816	0.168265		0.574709	0.465913	0.445816
327	979	0.130698	0.0474341	0.780063	0.0418045		327	979	0.16911	0.0631439	0.706445	0.0613006		327	979	0.175345	0.0662603	0.69338	0.065015		0.780063	0.706445	0.69338
327	980	0.815939	0.0474557	0.0824585	0.054147		327	980	0.753431	0.0634243	0.107048	0.0760963		327	980	0.742175	0.0665286	0.110915	0.0803814		0.815939	0.753431	0.742175
327	981	0.676298	0.0613166	0.143138	0.119248		327	981	0.585244	0.0834239	0.16892	0.162412		327	981	0.570158	0.0874261	0.172413	0.170004		0.676298	0.585244	0.570158
328	982	0.999971	5.01056e-06	2.15846e-05	2.03039e-06		328	982	0.999993	1.19171e-06	5.06554e-06	4.82693e-07		328	982	1	4.69545e-08	2.00111e-07	1.74871e-08		0.999971	0.999993	1
328	983	0.999457	9.29296e-05	0.000313713	0.000136601		328	983	0.999932	1.21193e-05	5.08852e-05	5.13118e-06		328	983	0.999997	4.68359e-07	1.99161e-06	1.76167e-07		0.999457	0.999932	0.999997
328	984	0.000143723	2.13045e-06	0.99985	4.10542e-06		328	984	3.40898e-05	4.85395e-07	0.999965	9.29684e-07		328	984	3.07689e-06	1.60662e-08	0.999997	3.07316e-08		0.99985	0.999965	0.999997
329	985	0.995558	0.00016577	0.00420597	6.98427e-05		329	985	0.999885	1.87459e-05	8.89353e-05	7.74753e-06		329	985	0.999996	7.05825e-07	3.00001e-06	2.65994e-07		0.995558	0.999885	0.999996
329	986	0.000153162	0.991809	7.22831e-05	0.00796577		329	986	6.86621e-06	0.999958	4.30701e-06	3.10351e-05		329	986	2.18856e-07	0.999999	1.42878e-07	6.8299e-07		0.991809	0.999958	0.999999
329	987	0.966611	9.68395e-05	0.0330798	0.000212332		329	987	0.996117	0.000109483	0.00124264	0.00253131		329	987	0.00763712	0.00041191	8.99794e-05	0.991861		0.966611	0.996117	0.991861
330	988	0.969337	0.000290925	0.0302897	8.27426e-05		330	988	0.994988	5.09065e-05	0.00494466	1.68389e-05		330	988	0.999995	9.67629e-07	4.1443e-06	3.66104e-07		0.969337	0.994988	0.999995
330	989	4.80834e-05	0.999663	2.8031e-05	0.000260635		330	989	9.09975e-06	0.999957	5.82894e-06	2.77271e-05		330	989	3.11967e-07	0.999999	2.03885e-07	9.75698e-07		0.999663	0.999957	0.999999
330	990	0.998124	5.10293e-05	0.00161985	0.00020543		330	990	0.999767	6.00594e-06	0.000215301	1.17755e-05		330	990	0.999991	1.98547e-07	8.90303e-06	3.8956e-07		0.998124	0.999767	0.999991
331	991	0.998984	0.000146678	0.000819213	4.98867e-05		331	991	0.978637	0.000114816	0.0212168	3.17724e-05		331	991	4.95037e-05	5.66455e-07	0.99995	6.57194e-08		0.998984	0.978637	0.99995
331	992	8.66074e-06	6.93228e-05	2.02254e-06	0.99992		331	992	2.05571e-06	1.507e-05	4.64818e-07	0.999982		331	992	7.68927e-08	6.33481e-07	1.53896e-08	0.999999		0.99992	0.999982	0.999999
331	993	0.999568	1.3963e-05	0.000396541	2.09531e-05		331	993	0.99991	2.23894e-06	8.33296e-05	4.35481e-06		331	993	0.999996	7.79712e-08	3.51282e-06	1.52871e-07		0.999568	0.99991	0.999996
332	994	1.21991e-06	0.999994	7.88171e-07	3.76581e-06		332	994	2.94599e-07	0.999999	1.8934e-07	9.15762e-07		332	994	1.07513e-08	1	7.00795e-09	3.39268e-08		0.999994	0.999999	1
332	995	0.999057	0.000125997	0.000205195	0.000611974		332	995	0.99997	5.33351e-06	2.15799e-05	2.6834e-06		332	995	0.999999	1.95337e-07	8.31717e-07	7.30709e-08		0.999057	0.99997	0.999999
332	996	0.99395	0.00297183	0.0021034	0.000974741		332	996	0.000550893	0.99833	7.11222e-05	0.00104814		332	996	1.40683e-05	0.0610079	7.65045e-06	0.93897		0.99395	0.99833	0.93897
333	997	0.105496	0.000429571	0.893993	8.07284e-05		333	997	0.631306	0.000270408	0.368363	6.07935e-05		333	997	3.0592e-05	4.7811e-07	0.999969	5.51131e-08		0.893993	0.631306	0.999969
333	998	8.64286e-05	0.999456	0.000360219	9.69622e-05		333	998	0.00107017	0.900575	0.0977968	0.000558503		333	998	8.711e-07	2.23802e-07	0.999999	1.42292e-08		0.999456	0.900575	0.999999
333	999	1.42077e-05	0.000428145	7.79877e-06	0.99955		333	999	3.2917e-06	9.36341e-05	1.79135e-06	0.999901		333	999	1.18262e-07	3.9792e-06	6.39611e-08	0.999996		0.99955	0.999901	0.999996
334	1000	0.00322712	0.00754528	0.000101587	0.989126		334	1000	1.29713e-05	8.56366e-05	2.48617e-06	0.999899		334	1000	3.31813e-07	2.71256e-06	6.67368e-08	0.999997		0.989126	0.999899	0.999997
334	1001	0.0443739	0.952285	0.00233089	0.00100974		334	1001	0.998129	0.00143363	0.000333298	0.000104035		334	1001	0.999996	6.77817e-07	2.88816e-06	2.5727e-07		0.952285	0.998129	0.999996
334	1002	0.994016	0.0028981	0.00217394	0.000911804		334	1002	0.000521903	0.998764	6.4802e-05	0.000649332		334	1002	7.27401e-08	0.999995	4.0412e-08	4.70451e-06		0.994016	0.998764	0.999995
335	1003	2.26465e-06	1.69113e-05	5.18802e-07	0.99998		335	1003	5.51723e-07	4.12228e-06	1.23194e-07	0.999995		335	1003	2.08125e-08	1.72634e-07	4.14757e-09	1		0.99998	0.999995	1
335	1004	2.26465e-06	1.69113e-05	5.18802e-07	0.99998		335	1004	5.51723e-07	4.12228e-06	1.23194e-07	0.999995		335	1004	2.08125e-08	1.72634e-07	4.14757e-09	1		0.99998	0.999995	1
335	1005	2.35448e-06	0.999866	1.2979e-06	0.00013028		335	1005	5.33231e-07	0.999969	2.94931e-07	3.00076e-05		335	1005	1.75649e-08	0.999999	9.73086e-09	1.15312e-06		0.999866	0.999969	0.999999
336	1006	0.00252842	0.00118324	0.00019371	0.996095		336	1006	1.26267e-05	8.145e-05	2.55409e-06	0.999903		336	1006	3.89248e-07	1.21717e-05	7.90958e-08	0.999987		0.996095	0.999903	0.999987
336	1007	0.0440843	0.518937	0.00139117	0.435588		336	1007	9.79531e-05	0.998951	3.19917e-05	0.000919002		336	1007	5.79394e-07	0.999997	3.78796e-07	1.79654e-06		0.518937	0.998951	0.999997
336	1008	0.00027473	0.04532	0.000508648	0.953897		336	1008	2.74016e-05	0.0146744	1.55268e-05	0.985283		336	1008	5.17594e-07	3.63227e-05	2.79845e-07	0.999963		0.953897	0.985283	0.999963
337	1009	2.26465e-06	1.69113e-05	5.18802e-07	0.99998		337	1009	5.51723e-07	4.12228e-06	1.23194e-07	0.999995		337	1009	2.08125e-08	1.72634e-07	4.14757e-09	1		0.99998	0.999995	1
337	1010	1.60409e-05	0.999925	1.03236e-05	4.85908e-05		337	1010	3.76076e-06	0.999978	2.47585e-06	1.55596e-05		337	1010	1.59035e-07	0.999999	7.35129e-07	4.32158e-07		0.999925	0.999978	0.999999
337	1011	0.00230182	0.453379	0.000629504	0.54369		337	1011	0.0800628	0.871853	0.00280853	0.0452758		337	1011	0.00471863	0.994529	7.78319e-05	0.000675046		0.54369	0.871853	0.994529
338	1012	0.971505	0.00315244	0.00774563	0.0175967		338	1012	0.918106	0.000635245	0.0808679	0.000390417		338	1012	0.999995	8.34766e-07	4.03045e-06	3.14431e-07		0.971505	0.918106	0.999995
338	1013	2.26465e-06	1.69113e-05	5.18802e-07	0.99998		338	1013	5.51723e-07	4.12228e-06	1.23194e-07	0.999995		338	1013	2.08125e-08	1.72634e-07	4.14757e-09	1		0.99998	0.999995	1
338	1014	0.0150035	0.00946161	0.0265176	0.949017		338	1014	4.74917e-05	0.000439624	4.30922e-05	0.99947		338	1014	4.627e-07	1.54471e-05	2.50046e-07	0.999984		0.949017	0.99947	0.999984
339	1015	2.26465e-06	1.69113e-05	5.18802e-07	0.99998		339	1015	5.51723e-07	4.12228e-06	1.23194e-07	0.999995		339	1015	2.08125e-08	1.72634e-07	4.14757e-09	1		0.99998	0.999995	1
339	1016	1.00317e-05	7.05703e-05	2.25353e-06	0.999917		339	1016	2.26175e-06	1.66012e-05	5.14613e-07	0.999981		339	1016	8.44872e-08	6.98412e-07	1.70176e-08	0.999999		0.999917	0.999981	0.999999
339	1017	6.33179e-05	0.959612	3.48957e-05	0.04029		339	1017	4.91479e-06	0.999484	2.70994e-06	0.000508375		339	1017	1.7309e-05	0.067721	9.41265e-06	0.932252		0.959612	0.999484	0.932252
340	1018	6.54883e-05	0.997315	3.56054e-05	0.00258422		340	1018	7.74501e-06	0.99996	4.92471e-06	2.74905e-05		340	1018	2.59904e-07	0.999999	1.69609e-07	8.14194e-07		0.997315	0.99996	0.999999
340	1019	0.00053218	0.000400106	3.84607e-05	0.999029		340	1019	0.126123	0.00332209	0.00059603	0.869959		340	1019	0.996068	8.24536e-05	6.1354e-05	0.00378822		0.999029	0.869959	0.996068
340	1020	2.59716e-05	0.000876894	1.4274e-05	0.999083		340	1020	5.8348e-06	0.000161713	3.17708e-06	0.999829		340	1020	2.04397e-07	6.85237e-06	1.10547e-07	0.999993		0.999083	0.999829	0.999993
341	1021	9.41171e-06	1.44085e-06	0.999989	2.03632e-07		341	1021	2.28782e-06	3.47928e-07	0.999997	4.75586e-08		341	1021	8.81387e-08	1.35114e-08	1	1.51237e-09		0.999989	0.999997	1
341	1022	9.41171e-06	1.44085e-06	0.999989	2.03632e-07		341	1022	2.28782e-06	3.47928e-07	0.999997	4.75586e-08		341	1022	8.81387e-08	1.35114e-08	1	1.51237e-09		0.999989	0.999997	1
341	1023	1.42344e-05	0.000428917	7.81351e-06	0.999549		341	1023	3.29779e-06	9.37958e-05	1.79467e-06	0.999901		341	1023	1.18478e-07	3.98635e-06	6.40773e-08	0.999996		0.999549	0.999901	0.999996
342	1024	0.00524499	3.74626e-05	0.994712	5.79765e-06		342	1024	2.04592e-05	2.00092e-06	0.999977	2.97723e-07		342	1024	4.29289e-07	6.59184e-08	1	7.50562e-09		0.994712	0.999977	1
342	1025	4.03667e-05	6.15857e-06	0.999953	9.12731e-07		342	1025	9.54452e-06	1.45888e-06	0.999989	2.07467e-07		342	1025	3.64684e-07	5.6019e-08	1	6.34612e-09		0.999953	0.999989	1
342	1026	0.990846	3.29759e-05	0.00905756	6.38653e-05		342	1026	0.999734	6.02676e-06	0.000248315	1.1726e-05		342	1026	0.999991	1.96279e-07	8.8009e-06	3.85023e-07		0.990846	0.999734	0.999991
343	1027	0.00246606	4.24464e-05	0.997485	6.14438e-06		343	1027	2.98629e-05	4.05664e-06	0.999965	5.92991e-07		343	1027	9.5786e-07	1.47363e-07	0.999999	1.68599e-08		0.997485	0.999965	0.999999
343	1028	8.58297e-06	6.28712e-05	1.99669e-06	0.999927		343	1028	2.07523e-06	1.67005e-05	4.69546e-07	0.999981		343	1028	8.29448e-08	2.81812e-06	1.68007e-08	0.999997		0.999927	0.999981	0.999997
343	1029	0.000540547	1.01709e-05	0.999412	3.77104e-05		343	1029	9.20631e-05	1.43182e-06	0.999904	2.75345e-06		343	1029	3.3986e-06	4.25046e-08	0.999996	8.12218e-08		0.999412	0.999904	0.999996
344	1030	4.1518e-05	6.30647e-06	0.999951	9.35398e-07		344	1030	9.75948e-06	1.49159e-06	0.999988	2.12261e-07		344	1030	3.72447e-07	5.72026e-08	1	6.47999e-09		0.999951	0.999988	1
344	1031	0.999971	5.01056e-06	2.15846e-05	2.03039e-06		344	1031	0.999993	1.19171e-06	5.06554e-06	4.82693e-07		344	1031	1	4.69545e-08	2.00111e-07	1.74871e-08		0.999971	0.999993	1
344	1032	8.70332e-05	0.00195078	0.000193261	0.997769		344	1032	9.77262e-06	0.000263321	5.48055e-06	0.999721		344	1032	3.29985e-07	1.10324e-05	1.78399e-07	0.999988		0.997769	0.999721	0.999988
345	1033	0.992423	0.000128309	0.00741082	3.75454e-05		345	1033	0.99991	1.26774e-05	7.22941e-05	5.14529e-06		345	1033	0.999997	4.65828e-07	1.98253e-06	1.7534e-07		0.992423	0.99991	0.999997
345	1034	0.00132281	5.5625e-05	0.998613	8.37579e-06		345	1034	6.76705e-05	1.01088e-05	0.999921	1.5115e-06		345	1034	2.45402e-06	3.78579e-07	0.999997	4.39405e-08		0.998613	0.999921	0.999997
345	1035	0.0001542	0.0126869	0.000102246	0.987057		345	1035	2.19614e-05	0.00061991	1.19779e-05	0.999346		345	1035	7.20493e-07	2.40065e-05	3.89625e-07	0.999975		0.987057	0.999346	0.999975
346	1036	0.000335128	0.924123	0.000147443	0.0753941		346	1036	1.28495e-05	0.99982	7.36484e-06	0.000160193		346	1036	3.00282e-07	0.999997	1.93999e-07	2.40956e-06		0.924123	0.99982	0.999997
346	1037	2.26465e-06	1.69113e-05	5.18802e-07	0.99998		346	1037	5.51723e-07	4.12228e-06	1.23194e-07	0.999995		346	1037	2.08125e-08	1.72634e-07	4.14757e-09	1		0.99998	0.999995	1
346	1038	0.390283	0.272794	0.0163597	0.320563		346	1038	0.997713	0.000423847	0.00121066	0.00065285		346	1038	0.999925	4.88759e-07	7.34622e-05	9.59427e-07		0.390283	0.997713	0.999925
347	1039	0.000160135	0.998274	0.00146091	0.00010545		347	1039	7.35017e-05	0.000409785	0.99951	6.99334e-06		347	1039	2.76488e-07	4.19267e-08	1	4.89057e-09		0.998274	0.99951	1
347	1040	2.26465e-06	1.69113e-05	5.18802e-07	0.99998		347	1040	5.51723e-07	4.12228e-06	1.23194e-07	0.999995		347	1040	2.08125e-08	1.72634e-07	4.14757e-09	1		0.99998	0.999995	1
347	1041	0.000325478	0.161229	0.000176153	0.838269		347	1041	3.22444e-05	0.994731	1.77402e-05	0.00521939		347	1041	8.21074e-06	0.981114	4.49293e-06	0.0188735		0.838269	0.994731	0.981114
348	1042	0.0891793	0.0973265	0.78079	0.0327043		348	1042	0.000371335	0.000154085	0.999448	2.60983e-05		348	1042	1.39644e-05	5.44923e-07	0.999985	6.22199e-08		0.78079	0.999448	0.999985
348	1043	0.00398182	0.99477	0.000471242	0.00077699		348	1043	0.998138	0.00144198	0.000318261	0.000101643		348	1043	0.999996	6.27716e-07	2.68104e-06	2.39301e-07		0.99477	0.998138	0.999996
348	1044	0.0778481	0.491683	0.00282243	0.427646		348	1044	7.69071e-05	0.998022	2.07115e-05	0.00188085		348	1044	1.93423e-07	0.999987	1.07369e-07	1.23842e-05		0.491683	0.998022	0.999987
349	1045	2.26465e-06	1.69113e-05	5.18802e-07	0.99998		349	1045	5.51723e-07	4.12228e-06	1.23194e-07	0.999995		349	1045	2.08125e-08	1.72634e-07	4.14757e-09	1		0.99998	0.999995	1
349	1046	8.89671e-06	6.66862e-05	2.07334e-06	0.999922		349	1046	2.13706e-06	1.56617e-05	4.83554e-07	0.999982		349	1046	7.99311e-08	6.59128e-07	1.60073e-08	0.999999		0.999922	0.999982	0.999999
349	1047	0.00024892	3.77377e-06	0.99974	7.27876e-06		349	1047	7.54226e-05	8.6401e-07	0.999922	1.65628e-06		349	1047	2.09634e-06	2.61034e-08	0.999998	4.99059e-08		0.99974	0.999922	0.999998
350	1048	0.999971	5.01056e-06	2.15846e-05	2.03039e-06		350	1048	0.999993	1.19171e-06	5.06554e-06	4.82693e-07		350	1048	1	4.69545e-08	2.00111e-07	1.74871e-08		0.999971	0.999993	1
350	1049	2.26465e-06	1.69113e-05	5.18802e-07	0.99998		350	1049	5.51723e-07	4.12228e-06	1.23194e-07	0.999995		350	1049	2.08125e-08	1.72634e-07	4.14757e-09	1		0.99998	0.999995	1
350	1050	0.000151102	2.27348e-06	0.999842	4.3303e-06		350	1050	3.43379e-05	5.07086e-07	0.999964	9.72357e-07		350	1050	1.30985e-06	1.62146e-08	0.999999	3.10392e-08		0.999842	0.999964	0.999999
351	1051	0.0409361	0.0660673	0.892322	0.000674661		351	1051	0.997374	0.000197797	0.0023944	3.35479e-05		351	1051	0.999996	7.24653e-07	3.091e-06	2.74844e-07		0.892322	0.997374	0.999996
351	1052	0.99988	2.1429e-05	9.03214e-05	8.64727e-06		351	1052	0.999972	4.89897e-06	2.07266e-05	2.01489e-06		351	1052	0.999999	1.91834e-07	8.17467e-07	7.19198e-08		0.99988	0.999972	0.999999
351	1053	0.992204	0.00342185	0.00310666	0.00126751		351	1053	0.000631011	0.99817	9.10825e-05	0.00110742		351	1053	1.15313e-07	0.999992	6.40837e-08	7.42733e-06		0.992204	0.99817	0.999992
352	1054	0.999971	5.01056e-06	2.15846e-05	2.03039e-06		352	1054	0.999993	1.19171e-06	5.06554e-06	4.82693e-07		352	1054	1	4.69545e-08	2.00111e-07	1.74871e-08		0.999971	0.999993	1
352	1055	0.999211	0.000432005	0.000321643	3.52289e-05		352	1055	0.99993	1.29629e-05	5.19786e-05	5.13716e-06		352	1055	0.999997	4.76489e-07	2.02836e-06	1.79297e-07		0.999211	0.99993	0.999997
352	1056	0.000382816	7.29201e-06	0.999579	3.03993e-05		352	1056	6.38871e-05	9.77272e-07	0.999933	1.87797e-06		352	1056	2.38114e-06	2.96946e-08	0.999997	5.66603e-08		0.999579	0.999933	0.999997
353	1057	0.99988	2.1429e-05	9.03214e-05	8.64727e-06		353	1057	0.999972	4.89897e-06	2.07266e-05	2.01489e-06		353	1057	0.999999	1.91834e-07	8.17467e-07	7.19198e-08		0.99988	0.999972	0.999999
353	1058	0.0176663	0.000164584	0.982143	2.65319e-05		353	1058	9.03575e-05	9.10713e-06	0.999899	1.40407e-06		353	1058	1.90359e-06	2.93306e-07	0.999998	3.39342e-08		0.982143	0.999899	0.999998
353	1059	0.000150884	0.99468	3.59746e-05	0.00513288		353	1059	0.000108122	0.923298	5.88835e-05	0.0765346		353	1059	1.44619e-07	0.99999	8.03753e-08	9.7836e-06		0.99468	0.923298	0.99999
354	1060	2.26465e-06	1.69113e-05	5.18802e-07	0.99998		354	1060	5.51723e-07	4.12228e-06	1.23194e-07	0.999995		354	1060	2.08125e-08	1.72634e-07	4.14757e-09	1		0.99998	0.999995	1
354	1061	2.26465e-06	1.69113e-05	5.18802e-07	0.99998		354	1061	5.51723e-07	4.12228e-06	1.23194e-07	0.999995		354	1061	2.08125e-08	1.72634e-07	4.14757e-09	1		0.99998	0.999995	1
354	1062	0.000144961	0.0448391	7.96639e-05	0.954936		354	1062	8.34878e-06	0.000380881	4.54839e-06	0.999606		354	1062	2.5475e-07	8.53014e-06	1.37816e-07	0.999991		0.954936	0.999606	0.999991
355	1063	1.21991e-06	0.999994	7.88171e-07	3.76581e-06		355	1063	2.94599e-07	0.999999	1.8934e-07	9.15762e-07		355	1063	1.07513e-08	1	7.00795e-09	3.39268e-08		0.999994	0.999999	1
355	1064	5.16023e-06	0.999976	3.32612e-06	1.5772e-05		355	1064	1.21637e-06	0.999994	7.79866e-07	3.74267e-06		355	1064	4.30975e-08	1	2.80933e-08	1.36017e-07		0.999976	0.999994	1
355	1065	2.93289e-05	0.000807286	1.53573e-05	0.999148		355	1065	6.10102e-06	0.000168242	3.32382e-06	0.999822		355	1065	2.13372e-07	7.1572e-06	1.15492e-07	0.999992		0.999148	0.999822	0.999992
356	1066	9.38381e-06	1.43653e-06	0.999989	2.02982e-07		356	1066	2.28106e-06	3.46892e-07	0.999997	4.74095e-08		356	1066	8.78736e-08	1.34707e-08	1	1.50779e-09		0.999989	0.999997	1
356	1067	0.999971	5.01056e-06	2.15846e-05	2.03039e-06		356	1067	0.999993	1.19171e-06	5.06554e-06	4.82693e-07		356	1067	1	4.69545e-08	2.00111e-07	1.74871e-08		0.999971	0.999993	1
356	1068	0.000152081	2.16671e-06	0.999842	4.17542e-06		356	1068	0.000880784	8.38037e-07	0.999117	1.6097e-06		356	1068	1.4119e-06	1.56783e-08	0.999999	2.99789e-08		0.999842	0.999117	0.999999
357	1069	2.26465e-06	1.69113e-05	5.18802e-07	0.99998		357	1069	5.51723e-07	4.12228e-06	1.23194e-07	0.999995		357	1069	2.08125e-08	1.72634e-07	4.14757e-09	1		0.99998	0.999995	1
357	1070	2.26465e-06	1.69113e-05	5.18802e-07	0.99998		357	1070	5.51723e-07	4.12228e-06	1.23194e-07	0.999995		357	1070	2.08125e-08	1.72634e-07	4.14757e-09	1		0.99998	0.999995	1
357	1071	0.000879868	6.91055e-05	0.998575	0.000476115		357	1071	0.000103264	1.72829e-06	0.999891	4.25513e-06		357	1071	3.66423e-06	4.58668e-08	0.999996	8.76296e-08		0.998575	0.999891	0.999996
358	1072	9.38381e-06	1.43653e-06	0.999989	2.02982e-07		358	1072	2.28106e-06	3.46892e-07	0.999997	4.74095e-08		358	1072	8.78736e-08	1.34707e-08	1	1.50779e-09		0.999989	0.999997	1
358	1073	0.00109885	1.591e-05	0.998883	2.23678e-06		358	1073	1.12457e-05	1.51061e-06	0.999987	2.16838e-07		358	1073	3.63693e-07	5.58731e-08	1	6.32872e-09		0.998883	0.999987	1
358	1074	0.000409138	0.00299112	8.39344e-05	0.996516		358	1074	1.70204e-05	0.00047723	9.11111e-06	0.999497		358	1074	5.5057e-07	1.83837e-05	2.98032e-07	0.999981		0.996516	0.999497	0.999981
359	1075	0.3215	0.0112735	0.616654	0.0505723		359	1075	0.998015	9.93909e-05	0.00180864	7.69564e-05		359	1075	0.999996	8.00679e-07	3.40774e-06	3.02301e-07		0.616654	0.998015	0.999996
359	1076	2.26465e-06	1.69113e-05	5.18802e-07	0.99998		359	1076	5.51723e-07	4.12228e-06	1.23194e-07	0.999995		359	1076	2.08125e-08	1.72634e-07	4.14757e-09	1		0.99998	0.999995	1
359	1077	0.0586412	0.00226753	0.888889	0.0502024		359	1077	0.000349016	0.000900186	0.000918277	0.997833		359	1077	4.27276e-07	1.42807e-05	2.30863e-07	0.999985		0.888889	0.997833	0.999985
360	1078	0.98514	0.000108665	0.0147229	2.86489e-05		360	1078	0.999928	6.53041e-06	6.29208e-05	2.52097e-06		360	1078	0.999999	2.08711e-07	8.88874e-07	7.83077e-08		0.98514	0.999928	0.999999
360	1079	0.999791	3.7328e-05	0.000115717	5.60543e-05		360	1079	0.999971	5.08528e-06	2.13886e-05	2.1311e-06		360	1079	0.999999	1.97319e-07	8.40049e-07	7.38172e-08		0.999791	0.999971	0.999999
360	1080	0.999271	1.59647e-05	0.000682089	3.09002e-05		360	1080	0.999858	3.57988e-06	0.000131106	6.966e-06		360	1080	0.999994	1.22382e-07	5.49872e-06	2.39958e-07		0.999271	0.999858	0.999994
361	1081	0.999971	5.01056e-06	2.15846e-05	2.03039e-06		361	1081	0.999993	1.19171e-06	5.06554e-06	4.82693e-07		361	1081	1	4.69545e-08	2.00111e-07	1.74871e-08		0.999971	0.999993	1
361	1082	0.00322957	6.08816e-05	0.996698	1.16627e-05		361	1082	0.998767	2.26444e-05	0.00120396	6.64647e-06		361	1082	0.999999	1.49501e-07	6.36612e-07	5.66026e-08		0.996698	0.998767	0.999999
361	1083	0.999768	5.43426e-06	0.000216027	1.05003e-05		361	1083	0.999948	1.2545e-06	4.80794e-05	2.4429e-06		361	1083	0.999998	4.49911e-08	2.03366e-06	8.81562e-08		0.999768	0.999948	0.999998
362	1084	0.975852	0.00036508	0.0236771	0.00010616		362	1084	0.999877	1.27466e-05	0.000104732	4.99761e-06		362	1084	0.999998	4.17494e-07	1.77457e-06	1.57875e-07		0.975852	0.999877	0.999998
362	1085	0.988019	0.00875975	0.00248541	0.000736109		362	1085	0.00124012	0.998266	0.000179941	0.000313518		362	1085	6.22391e-07	0.999997	4.0678e-07	1.92795e-06		0.988019	0.998266	0.999997
362	1086	0.999052	2.23152e-05	0.000868888	5.64948e-05		362	1086	0.985115	0.00012035	0.0108666	0.0038981		362	1086	1.57287e-05	1.76354e-05	6.89087e-07	0.999966		0.999052	0.985115	0.999966
363	1087	9.38381e-06	1.43653e-06	0.999989	2.02982e-07		363	1087	2.28106e-06	3.46892e-07	0.999997	4.74095e-08		363	1087	8.78736e-08	1.34707e-08	1	1.50779e-09		0.999989	0.999997	1
363	1088	0.999971	5.01056e-06	2.15846e-05	2.03039e-06		363	1088	0.999993	1.19171e-06	5.06554e-06	4.82693e-07		363	1088	1	4.69545e-08	2.00111e-07	1.74871e-08		0.999971	0.999993	1
363	1089	9.07323e-05	0.00512705	4.61177e-05	0.994736		363	1089	1.50705e-05	0.000413734	8.21031e-06	0.999563		363	1089	5.06031e-07	1.68883e-05	2.73869e-07	0.999982		0.994736	0.999563	0.999982
364	1090	2.26465e-06	1.69113e-05	5.18802e-07	0.99998		364	1090	5.51723e-07	4.12228e-06	1.23194e-07	0.999995		364	1090	2.08125e-08	1.72634e-07	4.14757e-09	1		0.99998	0.999995	1
364	1091	9.38381e-06	1.43653e-06	0.999989	2.02982e-07		364	1091	2.28106e-06	3.46892e-07	0.999997	4.74095e-08		364	1091	8.78736e-08	1.34707e-08	1	1.50779e-09		0.999989	0.999997	1
364	1092	9.65922e-05	0.886081	5.32867e-05	0.113769		364	1092	4.64991e-06	0.999529	2.56257e-06	0.000463724		364	1092	8.22937e-08	0.999995	4.56569e-08	5.30356e-06		0.886081	0.999529	0.999995
365	1093	0.662412	0.047646	0.00737832	0.282563		365	1093	0.999209	0.000211624	0.000209561	0.000370028		365	1093	0.999995	8.76091e-07	3.7244e-06	3.31314e-07		0.662412	0.999209	0.999995
365	1094	0.0429316	0.179694	0.00422981	0.773144		365	1094	0.986731	0.00120589	0.010452	0.00161091		365	1094	0.999994	1.12734e-06	4.85268e-06	4.26931e-07		0.773144	0.986731	0.999994
365	1095	0.0034083	0.980085	0.000499435	0.0160078		365	1095	0.998342	0.000766213	0.000595003	0.000296844		365	1095	0.999992	1.6524e-07	7.41827e-06	3.24346e-07		0.980085	0.998342	0.999992
366	1096	0.000612683	0.00205839	0.997271	5.78772e-05		366	1096	0.000607803	0.718584	0.280678	0.000130466		366	1096	1.2487e-06	5.28673e-06	0.999993	2.87638e-08		0.997271	0.718584	0.999993
366	1097	0.999971	5.01056e-06	2.15846e-05	2.03039e-06		366	1097	0.999993	1.19171e-06	5.06554e-06	4.82693e-07		366	1097	1	4.69545e-08	2.00111e-07	1.74871e-08		0.999971	0.999993	1
366	1098	0.99874	2.62616e-05	0.00118309	5.08569e-05		366	1098	0.994112	9.4816e-06	0.00586035	1.84132e-05		366	1098	0.999985	1.951e-07	1.43873e-05	3.82695e-07		0.99874	0.994112	0.999985
367	1099	0.949171	0.00315935	0.039663	0.00800636		367	1099	0.000867257	0.000432106	7.65649e-05	0.998624		367	1099	2.63953e-07	2.16423e-06	5.33375e-08	0.999997		0.949171	0.998624	0.999997
367	1100	0.00284641	0.371846	0.000395288	0.624912		367	1100	2.73079e-05	0.000876428	7.47475e-06	0.999089		367	1100	2.08755e-07	1.71182e-06	4.19293e-08	0.999998		0.624912	0.999089	0.999998
367	1101	0.00647238	1.25486e-05	0.993491	2.41732e-05		367	1101	0.000106462	1.46616e-06	0.999889	2.81505e-06		367	1101	0.000221889	3.79274e-05	0.997175	0.00256521		0.993491	0.999889	0.997175
368	1102	0.999971	5.01056e-06	2.15846e-05	2.03039e-06		368	1102	0.999993	1.19171e-06	5.06554e-06	4.82693e-07		368	1102	1	4.69545e-08	2.00111e-07	1.74871e-08		0.999971	0.999993	1
368	1103	4.2629e-05	6.27652e-06	0.99995	9.30805e-07		368	1103	9.6257e-06	1.47188e-06	0.999989	2.09517e-07		368	1103	3.67608e-07	5.65162e-08	1	6.40711e-09		0.99995	0.999989	1
368	1104	2.8766e-05	0.996156	1.53502e-05	0.00379957		368	1104	4.6383e-06	0.999755	2.56386e-06	0.000238229		368	1104	1.26926e-07	0.999992	7.05106e-08	8.15173e-06		0.996156	0.999755	0.999992
369	1105	2.26465e-06	1.69113e-05	5.18802e-07	0.99998		369	1105	5.51723e-07	4.12228e-06	1.23194e-07	0.999995		369	1105	2.08125e-08	1.72634e-07	4.14757e-09	1		0.99998	0.999995	1
369	1106	3.94444e-05	6.05787e-06	0.999954	8.97017e-07		369	1106	1.17797e-05	1.45617e-06	0.999987	2.0745e-07		369	1106	3.59439e-07	5.52078e-08	1	6.25193e-09		0.999954	0.999987	1
369	1107	0.000143723	2.13045e-06	0.99985	4.10542e-06		369	1107	3.40898e-05	4.85395e-07	0.999965	9.29684e-07		369	1107	3.07689e-06	1.60662e-08	0.999997	3.07316e-08		0.99985	0.999965	0.999997
370	1108	0.999486	8.35052e-05	0.000395994	3.46228e-05		370	1108	0.999892	1.90962e-05	8.05434e-05	7.95396e-06		370	1108	0.999996	7.4466e-07	3.16603e-06	2.81172e-07		0.999486	0.999892	0.999996
370	1109	2.26465e-06	1.69113e-05	5.18802e-07	0.99998		370	1109	5.51723e-07	4.12228e-06	1.23194e-07	0.999995		370	1109	2.08125e-08	1.72634e-07	4.14757e-09	1		0.99998	0.999995	1
370	1110	4.69452e-05	0.0171788	2.57555e-05	0.982749		370	1110	6.31295e-06	0.000237113	3.43855e-06	0.999753		370	1110	2.06245e-07	6.92015e-06	1.1157e-07	0.999993		0.982749	0.999753	0.999993
371	1111	9.38381e-06	1.43653e-06	0.999989	2.02982e-07		371	1111	2.28106e-06	3.46892e-07	0.999997	4.74095e-08		371	1111	8.78736e-08	1.34707e-08	1	1.50779e-09		0.999989	0.999997	1
371	1112	0.999971	5.01056e-06	2.15846e-05	2.03039e-06		371	1112	0.999993	1.19171e-06	5.06554e-06	4.82693e-07		371	1112	1	4.69545e-08	2.00111e-07	1.74871e-08		0.999971	0.999993	1
371	1113	0.993406	0.000556291	0.00240016	0.00363711		371	1113	0.00107094	0.000766349	0.000142033	0.998021		371	1113	3.40125e-07	1.14017e-05	1.8404e-07	0.999988		0.993406	0.998021	0.999988
372	1114	0.985871	0.00161768	0.0014147	0.0110968		372	1114	0.999899	1.96032e-05	6.384e-05	1.78058e-05		372	1114	0.999997	5.32768e-07	2.26072e-06	2.00171e-07		0.985871	0.999899	0.999997
372	1115	0.000486219	0.903261	0.000215285	0.0960377		372	1115	1.94894e-05	0.999691	1.11551e-05	0.000277923		372	1115	4.36361e-07	0.999998	2.84972e-07	1.3595e-06		0.903261	0.999691	0.999998
372	1116	0.022173	0.206235	0.342734	0.428858		372	1116	0.00169668	0.0102376	0.000800402	0.987265		372	1116	0.973255	0.00136685	0.000969259	0.0244088		0.428858	0.987265	0.973255
373	1117	0.836482	0.000696462	0.162633	0.000188558		373	1117	0.999372	3.52136e-05	0.00058016	1.26158e-05		373	1117	0.999996	7.99115e-07	3.39717e-06	3.02773e-07		0.836482	0.999372	0.999996
373	1118	8.83694e-06	0.000100298	2.14017e-06	0.999889		373	1118	1.17403e-05	0.00436836	3.42896e-06	0.995617		373	1118	1.44198e-07	0.999991	8.87371e-08	8.65245e-06		0.999889	0.995617	0.999991
373	1119	0.000116909	0.971076	7.07752e-05	0.0287367		373	1119	4.52794e-06	0.999712	2.50438e-06	0.000281358		373	1119	1.10696e-07	0.999993	6.14741e-08	7.11747e-06		0.971076	0.999712	0.999993
374	1120	0.0478463	0.179463	0.0201031	0.752588		374	1120	0.997923	0.000632156	0.000449433	0.000995255		374	1120	0.999994	1.05787e-06	4.49325e-06	4.00951e-07		0.752588	0.997923	0.999994
374	1121	0.00162824	0.00745148	0.000113475	0.990807		374	1121	7.5404e-06	5.82073e-05	1.55143e-06	0.999933		374	1121	2.03541e-07	1.66953e-06	4.10009e-08	0.999998		0.990807	0.999933	0.999998
374	1122	0.000250952	0.072737	0.000127237	0.926885		374	1122	2.25764e-05	0.99683	1.2408e-05	0.0031349		374	1122	1.6147e-07	0.999989	8.97005e-08	1.03685e-05		0.926885	0.99683	0.999989
375	1123	9.65202e-06	6.81524e-05	2.17623e-06	0.99992		375	1123	2.20967e-06	1.62052e-05	5.01344e-07	0.999981		375	1123	8.25828e-08	6.81829e-07	1.65812e-08	0.999999		0.99992	0.999981	0.999999
375	1124	0.963666	0.00239285	0.00169384	0.0322477		375	1124	0.000885433	0.000425375	5.59998e-05	0.998633		375	1124	2.72247e-07	2.23364e-06	5.50566e-08	0.999997		0.963666	0.998633	0.999997
375	1125	0.000143301	0.966914	7.91104e-05	0.0328638		375	1125	5.97415e-06	0.999558	3.29781e-06	0.000433167		375	1125	1.40693e-07	0.999991	7.81333e-08	9.03498e-06		0.966914	0.999558	0.999991
376	1126	8.86117e-06	6.49175e-05	2.06361e-06	0.999924		376	1126	2.14688e-06	1.56631e-05	4.83685e-07	0.999982		376	1126	7.99088e-08	6.59184e-07	1.60046e-08	0.999999		0.999924	0.999982	0.999999
376	1127	0.00492949	0.00643075	0.000340918	0.988299		376	1127	0.998299	0.000311551	0.000301002	0.00108804		376	1127	0.999995	8.17705e-07	3.47009e-06	3.08451e-07		0.988299	0.998299	0.999995
376	1128	0.000751772	0.876542	0.000977479	0.121728		376	1128	0.000243378	0.842984	0.000138252	0.156634		376	1128	3.26977e-07	0.99997	1.81666e-07	2.96553e-05		0.876542	0.842984	0.99997
377	1129	0.831726	0.000790575	0.167265	0.000218524		377	1129	0.999296	4.17084e-05	0.000647275	1.50703e-05		377	1129	0.999995	9.76083e-07	4.1496e-06	3.69681e-07		0.831726	0.999296	0.999995
377	1130	0.81744	0.0915511	0.0886581	0.0023507		377	1130	0.00142114	0.000125977	0.998441	1.17217e-05		377	1130	1.75311e-06	2.69295e-07	0.999998	3.14261e-08		0.81744	0.998441	0.999998
377	1131	0.000320958	0.572727	0.000176818	0.426775		377	1131	9.77271e-05	0.104392	5.34242e-05	0.895457		377	1131	9.24986e-07	3.88782e-05	5.00599e-07	0.99996		0.572727	0.895457	0.99996
378	1132	3.9788e-05	6.11363e-06	0.999953	9.04888e-07		378	1132	9.49136e-06	1.45059e-06	0.999989	2.06119e-07		378	1132	3.6336e-07	5.5876e-08	1	6.48256e-09		0.999953	0.999989	1
378	1133	0.000430468	2.11706e-05	0.999545	3.09581e-06		378	1133	2.67654e-05	4.02222e-06	0.999969	5.88026e-07		378	1133	9.88523e-07	1.52237e-07	0.999999	1.74422e-08		0.999545	0.999969	0.999999
378	1134	0.976965	0.00137777	0.00456059	0.017097		378	1134	0.00135232	0.00108752	0.000197097	0.997363		378	1134	2.66009e-06	2.12881e-05	4.00137e-07	0.999976		0.976965	0.997363	0.999976
379	1135	0.00149225	0.00345153	0.00289419	0.992162		379	1135	0.000968743	0.0037294	0.994539	0.000762567		379	1135	1.00684e-05	1.4203e-06	0.999988	6.49037e-08		0.992162	0.994539	0.999988
379	1136	2.26465e-06	1.69113e-05	5.18802e-07	0.99998		379	1136	5.51723e-07	4.12228e-06	1.23194e-07	0.999995		379	1136	2.08125e-08	1.72634e-07	4.14757e-09	1		0.99998	0.999995	1
379	1137	0.000120213	0.954229	6.85207e-05	0.0455817		379	1137	3.96275e-05	0.00490004	2.16316e-05	0.995039		379	1137	5.33141e-07	1.80098e-05	2.88532e-07	0.999981		0.954229	0.995039	0.999981
380	1138	0.00943655	0.256113	0.0378375	0.696613		380	1138	0.00042409	0.000393862	0.998894	0.00028779		380	1138	1.8193e-06	2.79673e-07	0.999998	3.25031e-08		0.696613	0.998894	0.999998
380	1139	5.30297e-05	0.997358	2.48239e-05	0.00256417		380	1139	1.17214e-05	0.000925411	3.44954e-06	0.999059		380	1139	3.86878e-08	3.17071e-07	7.70074e-09	1		0.997358	0.999059	1
380	1140	0.999586	9.86672e-06	0.000385005	1.91021e-05		380	1140	0.99991	2.25153e-06	8.38806e-05	4.38127e-06		380	1140	0.999996	7.85405e-08	3.53794e-06	1.53893e-07		0.999586	0.99991	0.999996
381	1141	0.98586	0.00328884	0.00836519	0.00248555		381	1141	0.999949	9.54691e-06	3.67513e-05	4.51106e-06		381	1141	0.999999	1.28482e-07	5.46811e-07	4.82429e-08		0.98586	0.999949	0.999999
381	1142	0.98586	0.00328884	0.00836519	0.00248555		381	1142	0.999949	9.54691e-06	3.67513e-05	4.51106e-06		381	1142	0.999999	1.28482e-07	5.46811e-07	4.82429e-08		0.98586	0.999949	0.999999
381	1143	0.0167706	0.299779	0.00945873	0.673991		381	1143	4.14042e-05	0.00143741	2.2724e-05	0.998498		381	1143	3.47113e-07	1.16352e-05	1.87813e-07	0.999988		0.673991	0.998498	0.999988
382	1144	0.0282008	0.0341086	0.0128679	0.924823		382	1144	2.47557e-05	8.26242e-05	7.32594e-06	0.999885		382	1144	6.69373e-08	5.49555e-07	1.34059e-08	0.999999		0.924823	0.999885	0.999999
382	1145	0.802161	0.0510491	0.0905346	0.0562557		382	1145	0.999299	0.000187894	0.000412728	0.00010054		382	1145	0.992417	0.00081122	0.000132565	0.00663971		0.802161	0.999299	0.992417
382	1146	0.0642299	0.645849	0.0367227	0.253199		382	1146	0.000125228	0.977147	6.97532e-05	0.0226581		382	1146	1.23131e-05	0.728039	6.70488e-06	0.271942		0.645849	0.977147	0.728039
383	1147	0.637038	0.0399744	0.283172	0.0398153		383	1147	0.70563	0.00174431	0.291894	0.000732345		383	1147	0.999996	5.30023e-07	3.17991e-06	1.99e-07		0.637038	0.70563	0.999996
383	1148	0.834959	0.0397967	0.0821184	0.0431259		383	1148	0.98236	0.000251508	0.0172682	0.00012009		383	1148	0.999997	5.47408e-07	2.41799e-06	2.06859e-07		0.834959	0.98236	0.999997
383	1149	0.0431286	0.756784	0.0246258	0.175461		383	1149	3.24977e-05	0.99938	1.81904e-05	0.000569254		383	1149	6.30623e-08	0.999996	3.49938e-08	4.0701e-06		0.756784	0.99938	0.999996
384	1150	0.549586	0.370677	0.0423716	0.0373654		384	1150	0.999282	0.000422397	0.000228169	6.77546e-05		384	1150	0.999997	4.39219e-07	1.87188e-06	1.66354e-07		0.549586	0.999282	0.999997
384	1151	0.0189435	0.531436	0.00899259	0.440627		384	1151	3.49287e-05	0.999494	1.81785e-05	0.00045326		384	1151	1.82855e-07	0.999999	1.19435e-07	5.69334e-07		0.531436	0.999494	0.999999
384	1152	0.0139385	0.0652626	0.00746869	0.91333		384	1152	0.0023972	0.00166849	0.000143934	0.99579		384	1152	8.55121e-07	2.29275e-05	3.65002e-07	0.999976		0.91333	0.99579	0.999976
385	1153	0.982849	0.000459754	0.0165498	0.000141427		385	1153	0.107523	0.000160462	0.892284	3.29968e-05		385	1153	0.000958888	2.19632e-06	0.999039	3.34465e-07		0.982849	0.892284	0.999039
385	1154	0.00641755	0.007984	0.983535	0.00206339		385	1154	0.34956	0.583197	0.0650011	0.00224159		385	1154	4.58205e-07	0.999998	2.77465e-07	1.26956e-06		0.983535	0.583197	0.999998
385	1155	3.07815e-05	0.000908942	1.79546e-05	0.999042		385	1155	6.76259e-06	0.000185416	3.68169e-06	0.999804		385	1155	2.35456e-07	7.88617e-06	1.27283e-07	0.999992		0.999042	0.999804	0.999992
386	1156	0.00530723	0.000134833	0.994531	2.6625e-05		386	1156	0.998013	5.0228e-05	0.00191559	2.12009e-05		386	1156	0.999998	3.84683e-07	1.6395e-06	1.46107e-07		0.994531	0.998013	0.999998
386	1157	0.0197536	0.000164712	0.98005	3.13368e-05		386	1157	0.998034	4.98373e-05	0.00190103	1.51169e-05		386	1157	0.999998	3.97732e-07	1.69488e-06	1.50779e-07		0.98005	0.998034	0.999998
386	1158	0.183403	0.00386623	0.79218	0.0205504		386	1158	0.000696251	0.00159127	0.00111971	0.996593		386	1158	8.65714e-07	2.88765e-05	4.6881e-07	0.99997		0.79218	0.996593	0.99997
387	1159	0.0889843	0.0315107	0.85412	0.0253851		387	1159	0.136929	0.0499257	0.768043	0.0451026		387	1159	0.144802	0.0534698	0.752808	0.0489201		0.85412	0.768043	0.752808
387	1160	0.0595077	0.826813	0.0376422	0.0760367		387	1160	0.0946171	0.728418	0.059741	0.117224		387	1160	0.101162	0.711058	0.0638304	0.123949		0.826813	0.728418	0.711058
387	1161	0.0625743	0.121785	0.0357129	0.779928		387	1161	0.101241	0.166066	0.0579668	0.674726		387	1161	0.108912	0.17272	0.0620047	0.656363		0.779928	0.674726	0.656363
388	1162	0.00186031	0.00094691	0.995131	0.0020614		388	1162	0.00018953	0.000425099	0.000442211	0.998943		388	1162	1.89798e-07	1.54456e-06	3.71604e-08	0.999998		0.995131	0.998943	0.999998
388	1163	0.993243	0.00145862	0.00105633	0.00424195		388	1163	0.000735994	0.000313016	4.13497e-05	0.99891		388	1163	1.84848e-07	1.51888e-06	3.7404e-08	0.999998		0.993243	0.99891	0.999998
388	1164	0.00252181	0.00554345	0.0124872	0.979448		388	1164	1.74969e-05	0.000297645	1.91584e-05	0.999666		388	1164	3.38868e-07	1.1325e-05	1.83062e-07	0.999988		0.979448	0.999666	0.999988
389	1165	0.999625	6.70194e-05	0.000276018	3.17247e-05		389	1165	0.999919	1.54461e-05	5.95275e-05	5.86149e-06		389	1165	0.999991	6.14572e-06	2.81665e-06	2.67498e-07		0.999625	0.999919	0.999991
389	1166	0.98352	0.0152418	0.00101431	0.000223512		389	1166	0.999852	4.74043e-05	8.98561e-05	1.04621e-05		389	1166	0.999996	7.50319e-07	3.19364e-06	2.83059e-07		0.98352	0.999852	0.999996
389	1167	0.978461	0.00134425	0.0150802	0.00511476		389	1167	0.943789	0.0195688	0.00633979	0.0303027		389	1167	0.99998	4.31486e-07	1.91314e-05	8.443e-07		0.978461	0.943789	0.99998
390	1168	0.0327052	0.0381652	0.00098925	0.92814		390	1168	0.998054	0.000414385	0.000363586	0.0011675		390	1168	0.999994	1.01385e-06	4.30512e-06	3.83492e-07		0.92814	0.998054	0.999994
390	1169	0.00480368	0.0116756	0.000320147	0.983201		390	1169	0.998282	0.000323381	0.000304855	0.00108963		390	1169	0.999995	8.28016e-07	3.51447e-06	3.12529e-07		0.983201	0.998282	0.999995
390	1170	0.0022959	1.28088e-05	0.997667	2.47356e-05		390	1170	0.00270832	4.0845e-06	0.99728	7.85254e-06		390	1170	6.30564e-06	6.86422e-08	0.999993	1.31319e-07		0.997667	0.99728	0.999993
391	1171	3.92319e-05	6.0255e-06	0.999954	8.92252e-07		391	1171	9.36168e-06	1.43282e-06	0.999989	2.03294e-07		391	1171	3.577e-07	5.49204e-08	1	6.22101e-09		0.999954	0.999989	1
391	1172	0.999971	5.01056e-06	2.15846e-05	2.03039e-06		391	1172	0.999993	1.19171e-06	5.06554e-06	4.82693e-07		391	1172	1	4.69545e-08	2.00111e-07	1.74871e-08		0.999971	0.999993	1
391	1173	0.997586	1.13905e-05	0.00238086	2.20253e-05		391	1173	0.999903	2.23056e-06	9.01034e-05	4.34141e-06		391	1173	0.999996	7.67133e-08	3.45651e-06	1.50359e-07		0.997586	0.999903	0.999996
392	1174	0.0365736	0.000632873	0.962447	0.000346523		392	1174	0.996796	0.000107271	0.00306307	3.3424e-05		392	1174	0.999995	9.55723e-07	4.07823e-06	3.62143e-07		0.962447	0.996796	0.999995
392	1175	0.0154037	0.021857	0.000790079	0.961949		392	1175	2.66682e-05	0.000130142	4.01792e-06	0.999839		392	1175	3.27781e-07	2.67927e-06	6.59343e-08	0.999997		0.961949	0.999839	0.999997
392	1176	0.000147296	0.0406749	7.58476e-05	0.959102		392	1176	1.77303e-05	0.000648847	9.66124e-06	0.999324		392	1176	5.47483e-07	1.82912e-05	2.96333e-07	0.999981		0.959102	0.999324	0.999981
393	1177	8.66074e-06	6.93228e-05	2.02254e-06	0.99992		393	1177	2.05571e-06	1.507e-05	4.64818e-07	0.999982		393	1177	7.68927e-08	6.33481e-07	1.53896e-08	0.999999		0.99992	0.999982	0.999999
393	1178	8.79773e-06	6.44422e-05	2.04805e-06	0.999925		393	1178	2.12199e-06	1.56348e-05	4.80123e-07	0.999982		393	1178	7.93539e-08	6.54415e-07	1.5887e-08	0.999999		0.999925	0.999982	0.999999
393	1179	0.00130429	7.30978e-06	0.998674	1.41057e-05		393	1179	9.3186e-05	1.41685e-06	0.999903	2.71737e-06		393	1179	3.35744e-06	4.20011e-08	0.999996	8.03078e-08		0.998674	0.999903	0.999996
394	1180	1.21991e-06	0.999994	7.88171e-07	3.76581e-06		394	1180	2.94599e-07	0.999999	1.8934e-07	9.15762e-07		394	1180	1.07513e-08	1	7.00795e-09	3.39268e-08		0.999994	0.999999	1
394	1181	2.26465e-06	1.69113e-05	5.18802e-07	0.99998		394	1181	5.51723e-07	4.12228e-06	1.23194e-07	0.999995		394	1181	2.08125e-08	1.72634e-07	4.14757e-09	1		0.99998	0.999995	1
394	1182	0.000159601	0.068023	8.7876e-05	0.93173		394	1182	2.41437e-05	0.000945609	1.31616e-05	0.999017		394	1182	7.22802e-07	2.41122e-05	3.91181e-07	0.999975		0.93173	0.999017	0.999975
395	1183	0.0677522	0.000509284	0.931636	0.000102503		395	1183	0.000215537	1.54587e-05	0.999767	2.52482e-06		395	1183	2.56497e-06	3.95866e-07	0.999997	4.60593e-08		0.931636	0.999767	0.999997
395	1184	0.992742	0.000126984	0.00709394	3.72153e-05		395	1184	0.999911	1.25742e-05	7.09552e-05	5.11422e-06		395	1184	0.999997	4.62885e-07	1.96985e-06	1.74166e-07		0.992742	0.999911	0.999997
395	1185	4.16829e-05	0.00135383	2.29319e-05	0.998582		395	1185	9.38094e-06	0.000252753	5.07807e-06	0.999733		395	1185	3.20854e-07	1.07298e-05	1.73581e-07	0.999989		0.998582	0.999733	0.999989
396	1186	0.997902	0.00147334	0.000560081	6.4653e-05		396	1186	0.999882	2.48402e-05	8.42802e-05	8.47966e-06		396	1186	0.999992	3.86221e-06	3.63961e-06	3.32663e-07		0.997902	0.999882	0.999992
396	1187	0.000241751	0.00231337	0.99743	1.47372e-05		396	1187	1.0774e-05	3.80654e-06	0.999985	2.91198e-07		396	1187	3.69162e-07	5.66611e-08	1	6.44275e-09		0.99743	0.999985	1
396	1188	0.98769	4.68025e-05	0.0121733	9.03655e-05		396	1188	0.999767	4.99473e-06	0.000218046	9.71775e-06		396	1188	0.999992	1.62619e-07	7.30869e-06	3.19131e-07		0.98769	0.999767	0.999992
397	1189	0.996884	0.000433475	0.000417236	0.0022656		397	1189	0.000454119	0.000142329	1.88656e-05	0.999385		397	1189	7.11541e-08	5.89558e-07	1.45105e-08	0.999999		0.996884	0.999385	0.999999
397	1190	1.21991e-06	0.999994	7.88171e-07	3.76581e-06		397	1190	2.94599e-07	0.999999	1.8934e-07	9.15762e-07		397	1190	1.07513e-08	1	7.00795e-09	3.39268e-08		0.999994	0.999999	1
397	1191	0.99284	0.000310203	0.00522446	0.00162505		397	1191	0.998908	0.000505637	0.000497801	8.86602e-05		397	1191	0.999986	2.9896e-07	1.33783e-05	5.86242e-07		0.99284	0.998908	0.999986
398	1192	0.741738	0.140031	0.102547	0.0156849		398	1192	0.00160626	0.000213416	0.998157	2.35703e-05		398	1192	2.45297e-06	3.77688e-07	0.999997	4.40765e-08		0.741738	0.998157	0.999997
398	1193	0.251841	0.723533	0.00456396	0.0200624		398	1193	0.000997046	0.99558	0.00321371	0.00020904		398	1193	5.26048e-07	0.999997	4.17905e-07	1.60943e-06		0.723533	0.99558	0.999997
398	1194	0.000167682	0.000972065	3.38242e-05	0.998826		398	1194	6.28473e-06	0.00016885	3.36994e-06	0.999822		398	1194	2.13034e-07	7.14497e-06	1.15288e-07	0.999992		0.998826	0.999822	0.999992
399	1195	0.00259367	0.0569077	0.940191	0.000307699		399	1195	6.80819e-05	6.70127e-05	0.999862	3.24449e-06		399	1195	1.63124e-06	2.49984e-07	0.999998	2.91739e-08		0.940191	0.999862	0.999998
399	1196	0.980134	0.000873982	0.0179034	0.00108857		399	1196	0.00210818	7.09918e-05	0.997807	1.40394e-05		399	1196	2.62622e-06	4.05067e-07	0.999997	4.72202e-08		0.980134	0.997807	0.999997
399	1197	0.988849	3.30842e-05	0.0110545	6.39813e-05		399	1197	0.00160244	4.50997e-06	0.998384	8.69181e-06		399	1197	1.71365e-06	2.12608e-08	0.999998	4.06685e-08		0.988849	0.998384	0.999998
400	1198	0.0576863	0.0620223	0.100038	0.780253		400	1198	0.106433	0.0990488	0.106789	0.687729		400	1198	0.115911	0.105149	0.109957	0.668983		0.780253	0.687729	0.668983
400	1199	0.315474	0.270274	0.0559875	0.358265		400	1199	0.311003	0.2412	0.0984057	0.349392		400	1199	0.311578	0.236276	0.105597	0.346548		0.358265	0.349392	0.346548
400	1200	0.716819	0.0454017	0.0879825	0.149797		400	1200	0.593675	0.0786686	0.139472	0.188184		400	1200	0.575568	0.0839901	0.14652	0.193922		0.716819	0.593675	0.575568
401	1201	0.00372188	0.827067	0.166178	0.00303302		401	1201	6.82307e-05	0.999637	0.000208765	8.57332e-05		401	1201	0.0475705	0.952275	7.61344e-05	7.78784e-05		0.827067	0.999637	0.952275
401	1202	0.996794	0.000325997	0.00219124	0.000689094		401	1202	0.99472	0.00013192	0.00512625	2.16143e-05		401	1202	0.999964	9.37999e-06	2.57429e-05	5.34861e-07		0.996794	0.99472	0.999964
401	1203	0.888189	0.000145182	0.111363	0.000303242		401	1203	0.00259045	1.25014e-05	0.997373	2.41019e-05		401	1203	6.72589e-06	8.43765e-08	0.999993	1.61409e-07		0.888189	0.997373	0.999993
402	1204	0.989679	0.00620258	0.00214883	0.00196986		402	1204	0.999885	2.73622e-05	7.74577e-05	9.94464e-06		402	1204	0.999996	6.39496e-07	2.72202e-06	2.41822e-07		0.989679	0.999885	0.999996
402	1205	0.994058	0.00100564	0.00100594	0.0039304		402	1205	0.999941	1.13311e-05	4.02271e-05	7.47446e-06		402	1205	0.999998	3.40138e-07	1.44578e-06	1.27577e-07		0.994058	0.999941	0.999998
402	1206	0.00233821	0.000246396	0.997038	0.000376978		402	1206	0.00421678	0.0209882	0.973189	0.00160605		402	1206	2.54245e-05	8.62e-08	0.999974	1.50163e-07		0.997038	0.973189	0.999974
403	1207	0.00284684	0.000650738	0.996456	4.64756e-05		403	1207	0.00403862	2.97788e-05	0.995927	4.67582e-06		403	1207	0.974592	4.38119e-05	0.0253533	1.06672e-05		0.996456	0.995927	0.974592
403	1208	0.00153467	0.00486394	0.993201	0.000400716		403	1208	0.00488497	0.202325	0.792122	0.000667937		403	1208	6.78604e-07	0.999986	1.47464e-06	1.14945e-05		0.993201	0.792122	0.999986
403	1209	0.13433	0.0155766	0.339638	0.510455		403	1209	0.0570897	0.00948653	0.523636	0.409788		403	1209	0.0058926	1.97182e-06	0.994098	7.80508e-06		0.510455	0.523636	0.994098
404	1210	0.008468	0.00780818	0.00656805	0.977156		404	1210	0.00067926	0.000330886	0.998354	0.000636261		404	1210	2.82792e-06	4.36697e-07	0.999997	5.0761e-08		0.977156	0.998354	0.999997
404	1211	0.000672956	0.00975768	6.50854e-05	0.989504		404	1211	3.79861e-05	0.998771	1.79064e-05	0.00117356		404	1211	2.38958e-07	0.999999	1.56286e-07	7.41236e-07		0.989504	0.998771	0.999999
404	1212	0.00728061	0.0251737	0.00159917	0.965947		404	1212	3.28694e-05	0.000660868	1.53659e-05	0.999291		404	1212	6.79383e-07	2.26527e-05	3.6773e-07	0.999976		0.965947	0.999291	0.999976
405	1213	0.0159161	0.0201505	0.00705548	0.956878		405	1213	0.039699	0.0461242	0.018666	0.895511		405	1213	0.0444155	0.0506547	0.0209694	0.88396		0.956878	0.895511	0.88396
405	1214	0.0516308	0.262701	0.0322941	0.653374		405	1214	0.112328	0.237148	0.0647359	0.585789		405	1214	0.12353	0.230741	0.0709145	0.574814		0.653374	0.585789	0.574814
405	1215	0.699146	0.0269954	0.221376	0.0524818		405	1215	0.588497	0.0624857	0.227418	0.1216		405	1215	0.568457	0.0687105	0.229273	0.133559		0.699146	0.588497	0.568457
406	1216	0.0279288	0.917549	0.0177132	0.0368091		406	1216	0.0611825	0.821842	0.0387207	0.0782549		406	1216	0.0673225	0.804902	0.0425762	0.0851989		0.917549	0.821842	0.804902
406	1217	0.0279288	0.917549	0.0177132	0.0368091		406	1217	0.0611825	0.821842	0.0387207	0.0782549		406	1217	0.0673225	0.804902	0.0425762	0.0851989		0.917549	0.821842	0.804902
406	1218	0.184798	0.102501	0.125671	0.587029		406	1218	0.20907	0.153639	0.132609	0.504682		406	1218	0.212951	0.160462	0.13309	0.493496		0.587029	0.504682	0.493496
407	1219	2.26465e-06	1.69113e-05	5.18802e-07	0.99998		407	1219	5.51723e-07	4.12228e-06	1.23194e-07	0.999995		407	1219	2.08125e-08	1.72634e-07	4.14757e-09	1		0.99998	0.999995	1
407	1220	2.26465e-06	1.69113e-05	5.18802e-07	0.99998		407	1220	5.51723e-07	4.12228e-06	1.23194e-07	0.999995		407	1220	2.08125e-08	1.72634e-07	4.14757e-09	1		0.99998	0.999995	1
407	1221	1.17431e-05	0.999376	6.49729e-06	0.00060573		407	1221	3.2116e-06	0.999864	1.43733e-06	0.000131083		407	1221	7.33451e-08	0.999995	4.06942e-08	4.73181e-06		0.999376	0.999864	0.999995
408	1222	0.999334	0.000115147	0.000183622	0.000366786		408	1222	0.904883	0.00127195	0.000914811	0.0929304		408	1222	1.11011e-07	6.37935e-07	1.55993e-08	0.999999		0.999334	0.904883	0.999999
408	1223	0.999085	0.000661657	0.000205304	4.75727e-05		408	1223	0.874106	0.124387	0.00109487	0.000412566		408	1223	1.32797e-07	1	6.96016e-08	3.27596e-07		0.999085	0.874106	1
408	1224	0.00625932	2.75812e-05	0.99366	5.32565e-05		408	1224	0.0181299	1.22508e-05	0.981834	2.36591e-05		408	1224	0.999641	3.53623e-07	0.00035805	6.91838e-07		0.99366	0.981834	0.999641
409	1225	0.00975225	0.000312221	0.98987	6.56819e-05		409	1225	0.996711	0.000108288	0.00314704	3.36048e-05		409	1225	0.999995	9.54393e-07	4.07574e-06	3.61868e-07		0.98987	0.996711	0.999995
409	1226	0.00207054	0.822371	0.0190235	0.156535		409	1226	6.95684e-05	0.00222222	3.06011e-05	0.997678		409	1226	3.44397e-07	2.81847e-06	6.91194e-08	0.999997		0.822371	0.997678	0.999997
409	1227	0.053651	0.000965474	0.940089	0.00529407		409	1227	0.000447255	0.00120115	0.00110891	0.997243		409	1227	6.0283e-07	2.01224e-05	3.25993e-07	0.999979		0.940089	0.997243	0.999979
410	1228	0.999971	5.01056e-06	2.15846e-05	2.03039e-06		410	1228	0.999993	1.19171e-06	5.06554e-06	4.82693e-07		410	1228	1	4.69545e-08	2.00111e-07	1.74871e-08		0.999971	0.999993	1
410	1229	0.999971	5.01056e-06	2.15846e-05	2.03039e-06		410	1229	0.999993	1.19171e-06	5.06554e-06	4.82693e-07		410	1229	1	4.69545e-08	2.00111e-07	1.74871e-08		0.999971	0.999993	1
410	1230	0.964969	7.52037e-05	0.0348105	0.000145626		410	1230	0.00229197	9.28513e-06	0.997681	1.78986e-05		410	1230	4.3541e-06	5.44748e-08	0.999996	1.04187e-07		0.964969	0.997681	0.999996
411	1231	0.000346758	0.970643	0.000168809	0.0288414		411	1231	6.2141e-05	0.00238045	1.84511e-05	0.997539		411	1231	2.94277e-07	2.40889e-06	5.90665e-08	0.999997		0.970643	0.997539	0.999997
411	1232	8.66074e-06	6.93228e-05	2.02254e-06	0.99992		411	1232	2.05571e-06	1.507e-05	4.64818e-07	0.999982		411	1232	7.68927e-08	6.33481e-07	1.53896e-08	0.999999		0.99992	0.999982	0.999999
411	1233	0.99337	0.00038108	0.00513498	0.00111403		411	1233	0.999572	1.14596e-05	0.00039402	2.26004e-05		411	1233	0.999983	3.51591e-07	1.57145e-05	6.90023e-07		0.99337	0.999572	0.999983
412	1234	9.38381e-06	1.43653e-06	0.999989	2.02982e-07		412	1234	2.28106e-06	3.46892e-07	0.999997	4.74095e-08		412	1234	8.78736e-08	1.34707e-08	1	1.50779e-09		0.999989	0.999997	1
412	1235	0.999971	5.01056e-06	2.15846e-05	2.03039e-06		412	1235	0.999993	1.19171e-06	5.06554e-06	4.82693e-07		412	1235	1	4.69545e-08	2.00111e-07	1.74871e-08		0.999971	0.999993	1
412	1236	2.35448e-06	0.999866	1.2979e-06	0.00013028		412	1236	5.33231e-07	0.999969	2.94931e-07	3.00076e-05		412	1236	1.75649e-08	0.999999	9.73086e-09	1.15312e-06		0.999866	0.999969	0.999999
413	1237	2.26465e-06	1.69113e-05	5.18802e-07	0.99998		413	1237	5.51723e-07	4.12228e-06	1.23194e-07	0.999995		413	1237	2.08125e-08	1.72634e-07	4.14757e-09	1		0.99998	0.999995	1
413	1238	0.999971	5.01056e-06	2.15846e-05	2.03039e-06		413	1238	0.999993	1.19171e-06	5.06554e-06	4.82693e-07		413	1238	1	4.69545e-08	2.00111e-07	1.74871e-08		0.999971	0.999993	1
413	1239	0.000175084	0.930708	9.67182e-05	0.0690201		413	1239	7.19834e-05	0.918501	3.91724e-05	0.081388		413	1239	3.23542e-05	0.0856424	1.76117e-05	0.914308		0.930708	0.918501	0.914308
414	1240	9.38381e-06	1.43653e-06	0.999989	2.02982e-07		414	1240	2.28106e-06	3.46892e-07	0.999997	4.74095e-08		414	1240	8.78736e-08	1.34707e-08	1	1.50779e-09		0.999989	0.999997	1
414	1241	2.26465e-06	1.69113e-05	5.18802e-07	0.99998		414	1241	5.51723e-07	4.12228e-06	1.23194e-07	0.999995		414	1241	2.08125e-08	1.72634e-07	4.14757e-09	1		0.99998	0.999995	1
414	1242	0.0103491	0.00659521	0.0210821	0.961974		414	1242	2.95534e-05	0.000279161	2.92643e-05	0.999662		414	1242	2.92436e-07	9.78479e-06	1.57953e-07	0.99999		0.961974	0.999662	0.99999
415	1243	0.999971	5.01056e-06	2.15846e-05	2.03039e-06		415	1243	0.999993	1.19171e-06	5.06554e-06	4.82693e-07		415	1243	1	4.69545e-08	2.00111e-07	1.74871e-08		0.999971	0.999993	1
415	1244	0.818118	0.000626561	0.18109	0.000165985		415	1244	0.999426	2.64511e-05	0.000538058	9.0997e-06		415	1244	0.999997	5.06601e-07	2.15861e-06	1.90961e-07		0.818118	0.999426	0.999997
415	1245	8.66832e-05	1.2478e-06	0.99991	2.40234e-06		415	1245	2.01208e-05	2.88005e-07	0.999979	5.51208e-07		415	1245	7.82254e-07	9.63231e-09	0.999999	1.84239e-08		0.99991	0.999979	0.999999
416	1246	0.999689	5.05294e-05	0.000239817	2.08401e-05		416	1246	0.999935	1.15765e-05	4.88842e-05	4.79923e-06		416	1246	0.999997	4.531e-07	1.92311e-06	1.7019e-07		0.999689	0.999935	0.999997
416	1247	0.999971	5.01056e-06	2.15846e-05	2.03039e-06		416	1247	0.999993	1.19171e-06	5.06554e-06	4.82693e-07		416	1247	1	4.69545e-08	2.00111e-07	1.74871e-08		0.999971	0.999993	1
416	1248	0.00991107	3.84233e-05	0.989976	7.42318e-05		416	1248	0.996514	1.57859e-05	0.00344134	2.86269e-05		416	1248	0.999991	7.67658e-07	7.77042e-06	3.6481e-07		0.989976	0.996514	0.999991
417	1249	3.00277e-05	0.999941	6.2247e-06	2.24465e-05		417	1249	1.47285e-06	0.999993	9.36191e-07	4.4618e-06		417	1249	5.11915e-08	1	3.34005e-08	1.61152e-07		0.999941	0.999993	1
417	1250	5.30375e-06	0.999975	3.41874e-06	1.61986e-05		417	1250	1.24875e-06	0.999994	8.00666e-07	3.84585e-06		417	1250	2.73548e-06	0.998725	1.18003e-06	0.00127099		0.999975	0.999994	0.998725
417	1251	0.842268	0.00305772	0.130878	0.0237958		417	1251	0.976849	3.23679e-05	0.0230339	8.4432e-05		417	1251	0.99997	3.0064e-07	2.93278e-05	5.89831e-07		0.842268	0.976849	0.99997
418	1252	0.999447	2.61196e-05	0.000517656	9.55362e-06		418	1252	0.999971	4.9099e-06	2.19089e-05	2.01122e-06		418	1252	0.999999	1.90649e-07	8.11906e-07	7.1438e-08		0.999447	0.999971	0.999999
418	1253	2.26465e-06	1.69113e-05	5.18802e-07	0.99998		418	1253	5.51723e-07	4.12228e-06	1.23194e-07	0.999995		418	1253	2.08125e-08	1.72634e-07	4.14757e-09	1		0.99998	0.999995	1
418	1254	0.00482588	0.00542014	0.000402002	0.989352		418	1254	2.46911e-05	0.000464783	1.09754e-05	0.9995		418	1254	0.00344469	0.000335074	7.32673e-05	0.996147		0.989352	0.9995	0.996147
419	1255	4.14735e-05	0.999416	2.55799e-05	0.000517034		419	1255	8.26387e-06	0.999961	5.28599e-06	2.56916e-05		419	1255	2.82948e-07	0.999999	1.84734e-07	8.84486e-07		0.999416	0.999961	0.999999
419	1256	1.5939e-05	0.999925	1.14542e-05	4.78349e-05		419	1256	3.6452e-06	0.999983	2.33585e-06	1.1122e-05		419	1256	1.26616e-07	0.999999	8.25445e-08	4.11725e-07		0.999925	0.999983	0.999999
419	1257	0.938958	0.000208085	0.0604304	0.000403105		419	1257	0.999124	1.29605e-05	0.000837545	2.54545e-05		419	1257	0.99502	0.000105358	0.00129771	0.0035766		0.938958	0.999124	0.99502
420	1258	0.000111551	1.67752e-05	0.999869	2.55875e-06		420	1258	2.65586e-05	3.9297e-06	0.999969	5.72967e-07		420	1258	2.48309e-06	1.58611e-07	0.999997	1.79131e-08		0.999869	0.999969	0.999997
420	1259	0.999971	5.01056e-06	2.15846e-05	2.03039e-06		420	1259	0.999993	1.19171e-06	5.06554e-06	4.82693e-07		420	1259	1	4.69545e-08	2.00111e-07	1.74871e-08		0.999971	0.999993	1
420	1260	0.991498	3.96156e-05	0.00838517	7.69308e-05		420	1260	0.99977	5.24483e-06	0.00021454	1.02114e-05		420	1260	0.999992	1.70649e-07	7.64373e-06	3.34462e-07		0.991498	0.99977	0.999992
421	1261	0.997203	0.000183669	0.00238299	0.000229919		421	1261	0.96411	0.00169076	0.00137666	0.0328226		421	1261	0.999996	7.78064e-07	3.30119e-06	3.01714e-07		0.997203	0.96411	0.999996
421	1262	0.0437946	0.816086	0.00274063	0.137379		421	1262	7.55209e-05	0.999558	2.35728e-05	0.00034278		421	1262	5.3687e-07	0.999995	3.47416e-07	4.18648e-06		0.816086	0.999558	0.999995
421	1263	0.140367	0.1278	0.0781528	0.65368		421	1263	0.00156539	0.312877	0.00085788	0.6847		421	1263	9.2935e-06	0.463428	5.068e-06	0.536557		0.65368	0.6847	0.536557
422	1264	4.1518e-05	6.30647e-06	0.999951	9.35398e-07		422	1264	9.75948e-06	1.49159e-06	0.999988	2.12261e-07		422	1264	3.72447e-07	5.72026e-08	1	6.47999e-09		0.999951	0.999988	1
422	1265	0.000214017	0.00878452	6.57465e-05	0.990936		422	1265	8.71301e-05	0.962094	3.7077e-05	0.0377813		422	1265	3.97796e-07	0.999998	2.60174e-07	1.25373e-06		0.990936	0.962094	0.999998
422	1266	0.916834	0.0009106	0.079642	0.00261364		422	1266	0.98024	3.33034e-05	0.0196611	6.60818e-05		422	1266	0.999978	4.45913e-07	2.08322e-05	8.759e-07		0.916834	0.98024	0.999978
423	1267	0.910426	0.00251736	0.00149571	0.0855612		423	1267	0.897681	0.00161192	0.000957383	0.0997495		423	1267	0.999997	5.41036e-07	2.28341e-06	2.18625e-07		0.910426	0.897681	0.999997
423	1268	2.26465e-06	1.69113e-05	5.18802e-07	0.99998		423	1268	5.51723e-07	4.12228e-06	1.23194e-07	0.999995		423	1268	2.08125e-08	1.72634e-07	4.14757e-09	1		0.99998	0.999995	1
423	1269	0.00811775	3.17701e-05	0.991735	0.000115539		423	1269	0.00337444	0.000597207	0.977788	0.01824		423	1269	4.50083e-06	8.08919e-08	0.999994	1.2545e-06		0.991735	0.977788	0.999994
424	1270	0.00015224	8.89949e-06	0.999838	1.39003e-06		424	1270	1.06649e-05	1.60938e-06	0.999988	2.30443e-07		424	1270	3.99343e-07	6.1381e-08	1	6.98213e-09		0.999838	0.999988	1
424	1271	0.00569824	0.0010292	0.000155427	0.993117		424	1271	6.04435e-06	1.83792e-05	7.62038e-07	0.999975		424	1271	7.48553e-08	6.19094e-07	1.5169e-08	0.999999		0.993117	0.999975	0.999999
424	1272	0.0342627	0.955174	0.00133428	0.00922954		424	1272	2.96704e-05	0.999694	7.27815e-06	0.000269226		424	1272	1.15107e-07	0.999992	6.39807e-08	7.4081e-06		0.955174	0.999694	0.999992
425	1273	0.999682	5.49385e-05	0.000241886	2.12638e-05		425	1273	0.999325	0.000575755	8.46429e-05	1.49485e-05		425	1273	0.999997	4.53953e-07	1.92835e-06	1.70654e-07		0.999682	0.999325	0.999997
425	1274	0.975194	0.0214243	0.00255268	0.00082947		425	1274	0.995974	0.00379578	0.000191742	3.81769e-05		425	1274	0.999996	1.03911e-06	2.93471e-06	2.60709e-07		0.975194	0.995974	0.999996
425	1275	0.99977	5.39602e-06	0.000214577	1.04264e-05		425	1275	0.999949	1.24605e-06	4.77757e-05	2.42645e-06		425	1275	0.999998	4.47077e-08	2.02097e-06	8.75998e-08		0.99977	0.999949	0.999998
426	1276	0.646273	0.345867	0.00560479	0.0022554		426	1276	0.999224	0.000555645	0.000174488	4.58801e-05		426	1276	0.999997	5.37726e-07	2.29162e-06	2.03337e-07		0.646273	0.999224	0.999997
426	1277	2.26465e-06	1.69113e-05	5.18802e-07	0.99998		426	1277	5.51723e-07	4.12228e-06	1.23194e-07	0.999995		426	1277	2.08125e-08	1.72634e-07	4.14757e-09	1		0.99998	0.999995	1
426	1278	0.0028612	0.00726009	0.0144503	0.975428		426	1278	2.45441e-05	0.000425049	2.55711e-05	0.999525		426	1278	4.87956e-07	1.62785e-05	2.63322e-07	0.999983		0.975428	0.999525	0.999983
427	1279	2.36667e-05	0.000346423	5.82885e-06	0.999624		427	1279	4.91537e-06	3.60288e-05	1.11984e-06	0.999958		427	1279	1.82294e-07	1.49538e-06	3.65735e-08	0.999998		0.999624	0.999958	0.999998
427	1280	2.26465e-06	1.69113e-05	5.18802e-07	0.99998		427	1280	5.51723e-07	4.12228e-06	1.23194e-07	0.999995		427	1280	2.08125e-08	1.72634e-07	4.14757e-09	1		0.99998	0.999995	1
427	1281	0.00028589	4.44051e-06	0.999701	8.7804e-06		427	1281	6.30057e-05	9.62234e-07	0.999934	1.84179e-06		427	1281	2.3596e-06	2.94249e-08	0.999998	5.61447e-08		0.999701	0.999934	0.999998
428	1282	4.03113e-05	6.23021e-06	0.999953	9.18524e-07		428	1282	9.60387e-06	1.46652e-06	0.999989	2.08842e-07		428	1282	3.66813e-07	5.62815e-08	1	6.38514e-09		0.999953	0.999989	1
428	1283	0.999971	5.01056e-06	2.15846e-05	2.03039e-06		428	1283	0.999993	1.19171e-06	5.06554e-06	4.82693e-07		428	1283	1	4.69545e-08	2.00111e-07	1.74871e-08		0.999971	0.999993	1
428	1284	0.19192	0.000147533	0.807642	0.000290835		428	1284	0.99492	2.98278e-05	0.00499171	5.79574e-05		428	1284	0.999846	4.4193e-07	0.000152246	8.6832e-07		0.807642	0.99492	0.999846
429	1285	0.999971	5.01056e-06	2.15846e-05	2.03039e-06		429	1285	0.999993	1.19171e-06	5.06554e-06	4.82693e-07		429	1285	1	4.69545e-08	2.00111e-07	1.74871e-08		0.999971	0.999993	1
429	1286	0.996603	0.00010228	0.00325951	3.53907e-05		429	1286	0.999915	1.36373e-05	6.58745e-05	5.60875e-06		429	1286	0.999997	5.16575e-07	2.19846e-06	1.94727e-07		0.996603	0.999915	0.999997
429	1287	0.00649317	1.73833e-05	0.993456	3.3545e-05		429	1287	0.997559	6.88414e-06	0.00242058	1.33688e-05		429	1287	0.999997	5.41465e-08	2.45625e-06	1.062e-07		0.993456	0.997559	0.999997
430	1288	2.26465e-06	1.69113e-05	5.18802e-07	0.99998		430	1288	5.51723e-07	4.12228e-06	1.23194e-07	0.999995		430	1288	2.08125e-08	1.72634e-07	4.14757e-09	1		0.99998	0.999995	1
430	1289	2.26465e-06	1.69113e-05	5.18802e-07	0.99998		430	1289	5.51723e-07	4.12228e-06	1.23194e-07	0.999995		430	1289	2.08125e-08	1.72634e-07	4.14757e-09	1		0.99998	0.999995	1
430	1290	0.999277	1.5824e-05	0.000676635	3.06279e-05		430	1290	0.999842	3.55935e-06	0.000147004	6.92608e-06		430	1290	0.999959	1.32366e-07	4.06121e-05	2.59745e-07		0.999277	0.999842	0.999959
431	1291	2.26465e-06	1.69113e-05	5.18802e-07	0.99998		431	1291	5.51723e-07	4.12228e-06	1.23194e-07	0.999995		431	1291	2.08125e-08	1.72634e-07	4.14757e-09	1		0.99998	0.999995	1
431	1292	0.999971	5.01056e-06	2.15846e-05	2.03039e-06		431	1292	0.999993	1.19171e-06	5.06554e-06	4.82693e-07		431	1292	1	4.69545e-08	2.00111e-07	1.74871e-08		0.999971	0.999993	1
431	1293	8.40853e-05	0.0197009	4.61409e-05	0.980169		431	1293	7.45847e-06	0.000271758	4.05288e-06	0.999717		431	1293	2.45663e-07	8.24452e-06	1.33071e-07	0.999991		0.980169	0.999717	0.999991
432	1294	0.00257181	4.40737e-05	0.997378	6.3882e-06		432	1294	3.09794e-05	4.17396e-06	0.999964	6.14819e-07		432	1294	9.90345e-07	1.52383e-07	0.999999	1.74417e-08		0.997378	0.999964	0.999999
432	1295	0.999971	5.01056e-06	2.15846e-05	2.03039e-06		432	1295	0.999993	1.19171e-06	5.06554e-06	4.82693e-07		432	1295	1	4.69545e-08	2.00111e-07	1.74871e-08		0.999971	0.999993	1
432	1296	0.998007	8.48638e-05	0.000990025	0.000918336		432	1296	0.999906	2.46993e-06	8.6722e-05	5.2774e-06		432	1296	0.999996	7.85051e-08	3.53684e-06	1.53831e-07		0.998007	0.999906	0.999996
433	1297	9.38381e-06	1.43653e-06	0.999989	2.02982e-07		433	1297	2.28106e-06	3.46892e-07	0.999997	4.74095e-08		433	1297	8.78736e-08	1.34707e-08	1	1.50779e-09		0.999989	0.999997	1
433	1298	0.999971	5.01056e-06	2.15846e-05	2.03039e-06		433	1298	0.999993	1.19171e-06	5.06554e-06	4.82693e-07		433	1298	1	4.69545e-08	2.00111e-07	1.74871e-08		0.999971	0.999993	1
433	1299	0.997721	3.08649e-05	0.00218627	6.22663e-05		433	1299	0.999765	5.95412e-06	0.00021764	1.15826e-05		433	1299	0.999991	1.98492e-07	8.89736e-06	3.89284e-07		0.997721	0.999765	0.999991
434	1300	9.38381e-06	1.43653e-06	0.999989	2.02982e-07		434	1300	2.28106e-06	3.46892e-07	0.999997	4.74095e-08		434	1300	8.78736e-08	1.34707e-08	1	1.50779e-09		0.999989	0.999997	1
434	1301	0.999971	5.01056e-06	2.15846e-05	2.03039e-06		434	1301	0.999993	1.19171e-06	5.06554e-06	4.82693e-07		434	1301	1	4.69545e-08	2.00111e-07	1.74871e-08		0.999971	0.999993	1
434	1302	0.00161602	0.00778936	0.00641198	0.984183		434	1302	2.42161e-05	0.00052259	1.89652e-05	0.999434		434	1302	0.000147392	0.000366641	0.0034537	0.996032		0.984183	0.999434	0.996032
435	1303	0.000219068	3.12572e-05	0.999745	4.85514e-06		435	1303	0.00114281	1.53039e-05	0.998839	2.61373e-06		435	1303	1.76589e-06	2.71858e-07	0.999998	3.13625e-08		0.999745	0.998839	0.999998
435	1304	9.79614e-06	6.61017e-05	2.14386e-06	0.999922		435	1304	0.000229037	4.31852e-05	3.70685e-06	0.999724		435	1304	8.06856e-08	6.65088e-07	1.61616e-08	0.999999		0.999922	0.999724	0.999999
435	1305	0.998468	2.99121e-05	0.00144459	5.75295e-05		435	1305	0.999757	6.24261e-06	0.00022466	1.21483e-05		435	1305	0.99999	2.08585e-07	9.35498e-06	4.0929e-07		0.998468	0.999757	0.99999
436	1306	9.38381e-06	1.43653e-06	0.999989	2.02982e-07		436	1306	2.28106e-06	3.46892e-07	0.999997	4.74095e-08		436	1306	8.78736e-08	1.34707e-08	1	1.50779e-09		0.999989	0.999997	1
436	1307	3.90746e-05	6.00299e-06	0.999954	8.88367e-07		436	1307	9.32322e-06	1.42468e-06	0.999989	2.02375e-07		436	1307	3.56367e-07	5.47258e-08	1	6.19528e-09		0.999954	0.999989	1
436	1308	0.999566	1.05901e-05	0.000399349	2.39384e-05		436	1308	0.999908	2.27859e-06	8.48523e-05	4.43893e-06		436	1308	0.999996	7.96853e-08	3.59046e-06	1.56218e-07		0.999566	0.999908	0.999996
437	1309	0.116565	0.0125565	0.693172	0.177706		437	1309	0.000417809	8.65482e-05	0.999405	9.1151e-05		437	1309	2.43783e-06	3.7654e-07	0.999997	4.3477e-08		0.693172	0.999405	0.999997
437	1310	0.0003967	0.00144741	5.74761e-05	0.998098		437	1310	0.000296181	0.0544398	9.51878e-05	0.945169		437	1310	4.00565e-07	2.5344e-05	8.24189e-08	0.999974		0.998098	0.945169	0.999974
437	1311	0.00196382	0.000280599	0.995744	0.0020117		437	1311	0.000219192	0.000637538	0.000869965	0.998273		437	1311	2.59731e-07	8.70158e-06	1.4025e-07	0.999991		0.995744	0.998273	0.999991
438	1312	9.38381e-06	1.43653e-06	0.999989	2.02982e-07		438	1312	2.28106e-06	3.46892e-07	0.999997	4.74095e-08		438	1312	8.78736e-08	1.34707e-08	1	1.50779e-09		0.999989	0.999997	1
438	1313	0.000149839	0.000113758	0.999733	3.80146e-06		438	1313	2.67285e-05	4.18871e-06	0.999969	6.01694e-07		438	1313	1.00798e-06	1.54516e-07	0.999999	1.78031e-08		0.999733	0.999969	0.999999
438	1314	0.893819	0.000103723	0.105877	0.0002008		438	1314	0.0025117	1.17749e-05	0.997454	2.27016e-05		438	1314	6.31744e-06	7.90978e-08	0.999993	1.51305e-07		0.893819	0.997454	0.999993
439	1315	0.00301725	0.00126164	0.000170387	0.995551		439	1315	0.998702	0.000216918	0.000211652	0.000869753		439	1315	0.999996	5.54176e-07	3.21621e-06	2.06824e-07		0.995551	0.998702	0.999996
439	1316	0.000107616	0.000250187	8.68718e-06	0.999633		439	1316	5.35274e-06	3.82545e-05	1.1993e-06	0.999955		439	1316	1.95418e-07	1.60147e-06	3.89686e-08	0.999998		0.999633	0.999955	0.999998
439	1317	0.00153711	0.000161147	0.996081	0.00222081		439	1317	7.03295e-05	1.36107e-06	0.999925	3.44369e-06		439	1317	2.43053e-06	3.03096e-08	0.999997	5.79747e-08		0.996081	0.999925	0.999997
440	1318	0.938224	0.0148341	0.00206619	0.0448759		440	1318	0.000861777	0.000447626	5.48251e-05	0.998636		440	1318	2.71409e-07	2.22453e-06	5.47581e-08	0.999997		0.938224	0.998636	0.999997
440	1319	0.00274977	0.00116943	0.000156168	0.995925		440	1319	0.911489	0.000820813	0.000344582	0.087346		440	1319	0.999996	6.3431e-07	2.41746e-06	1.04184e-06		0.995925	0.911489	0.999996
440	1320	0.000249798	0.0376898	0.000137616	0.961923		440	1320	2.60308e-05	0.000849918	1.41871e-05	0.99911		440	1320	8.1464e-07	2.71417e-05	4.40536e-07	0.999972		0.961923	0.99911	0.999972
441	1321	0.00208864	0.992996	0.00438054	0.000534374		441	1321	0.000297341	0.000935392	0.998739	2.8044e-05		441	1321	1.69841e-06	1.20269e-06	0.999997	3.18398e-08		0.992996	0.998739	0.999997
441	1322	0.976958	0.0053173	0.00173289	0.0159921		441	1322	0.0272001	0.367034	0.00208031	0.603685		441	1322	2.60632e-07	3.1518e-06	5.21384e-08	0.999996		0.976958	0.603685	0.999996
441	1323	0.690281	0.000159057	0.309252	0.000307751		441	1323	0.00263775	1.52954e-05	0.997317	3.01677e-05		441	1323	2.7038e-05	1.83473e-07	0.999972	8.60263e-07		0.690281	0.997317	0.999972
442	1324	0.185551	0.00490748	0.000979656	0.808562		442	1324	0.000142659	8.33986e-05	8.89035e-06	0.999765		442	1324	1.0108e-07	8.32002e-07	2.03742e-08	0.999999		0.808562	0.999765	0.999999
442	1325	1.03913e-05	7.60006e-05	2.55008e-06	0.999911		442	1325	2.42912e-06	1.77234e-05	5.4425e-07	0.999979		442	1325	9.09369e-08	7.47439e-07	1.79777e-08	0.999999		0.999911	0.999979	0.999999
442	1326	0.000798438	2.34444e-05	0.999125	5.25998e-05		442	1326	0.000332581	1.58378e-05	0.999417	0.000234918		442	1326	5.82487e-06	7.28386e-08	0.999994	1.46471e-07		0.999125	0.999417	0.999994
443	1327	8.944e-06	6.55444e-05	2.08574e-06	0.999923		443	1327	2.25865e-06	1.58968e-05	4.90688e-07	0.999981		443	1327	3.27788e-07	7.79401e-07	1.93188e-08	0.999999		0.999923	0.999981	0.999999
443	1328	0.982024	0.0022846	0.00201317	0.0136779		443	1328	0.999844	3.0106e-05	9.86242e-05	2.72686e-05		443	1328	0.999994	1.02525e-06	3.78633e-06	1.38493e-06		0.982024	0.999844	0.999994
443	1329	3.95373e-05	0.991483	2.18632e-05	0.00845543		443	1329	3.04447e-06	0.999825	1.68437e-06	0.000170059		443	1329	8.24144e-08	0.999995	4.56656e-08	5.30667e-06		0.991483	0.999825	0.999995
444	1330	1.60215e-05	0.999923	1.02982e-05	5.07883e-05		444	1330	3.69317e-06	0.999983	2.36547e-06	1.12561e-05		444	1330	1.28194e-07	0.999999	8.3596e-08	4.03148e-07		0.999923	0.999983	0.999999
444	1331	5.17955e-06	0.999976	3.33852e-06	1.58302e-05		444	1331	1.22091e-06	0.999994	7.82787e-07	3.75648e-06		444	1331	4.32536e-08	1	2.81941e-08	1.36524e-07		0.999976	0.999994	1
444	1332	0.000392304	0.00324984	0.00209447	0.994263		444	1332	1.18075e-05	0.000290693	8.31328e-06	0.999689		444	1332	3.61143e-07	1.20294e-05	2.42969e-07	0.999987		0.994263	0.999689	0.999987
445	1333	2.27021e-06	1.69517e-05	5.20102e-07	0.99998		445	1333	5.53101e-07	4.13224e-06	1.235e-07	0.999995		445	1333	2.08645e-08	1.73122e-07	4.15785e-09	1		0.99998	0.999995	1
445	1334	0.999971	5.0249e-06	2.16462e-05	2.03634e-06		445	1334	0.999993	1.19515e-06	5.08009e-06	4.84127e-07		445	1334	1	4.70988e-08	2.00778e-07	1.75383e-08		0.999971	0.999993	1
445	1335	0.000138774	0.0228444	7.6401e-05	0.97694		445	1335	2.81863e-05	0.949933	1.54341e-05	0.0500232		445	1335	1.14971e-07	0.999987	6.38379e-08	1.26741e-05		0.97694	0.949933	0.999987
446	1336	9.41329e-06	1.44105e-06	0.999989	2.03663e-07		446	1336	2.2882e-06	3.47991e-07	0.999997	4.75647e-08		446	1336	8.81589e-08	1.35125e-08	1	1.51244e-09		0.999989	0.999997	1
446	1337	4.66671e-05	7.13736e-06	0.999945	1.0705e-06		446	1337	1.09024e-05	1.66975e-06	0.999987	2.36157e-07		446	1337	6.91249e-07	6.56712e-08	0.999999	7.38254e-09		0.999945	0.999987	0.999999
446	1338	0.00494767	0.0039583	0.000570718	0.990523		446	1338	2.01734e-05	0.000413999	8.83659e-06	0.999557		446	1338	4.66842e-07	6.32374e-05	2.5295e-07	0.999936		0.990523	0.999557	0.999936
447	1339	4.05337e-05	6.22892e-06	0.999952	9.22604e-07		447	1339	9.78564e-06	1.51514e-06	0.999988	3.0261e-07		447	1339	3.69348e-07	5.67434e-08	1	6.41889e-09		0.999952	0.999988	1
447	1340	4.23919e-05	6.97657e-06	0.99995	9.74133e-07		447	1340	9.97091e-06	1.52005e-06	0.999988	2.17418e-07		447	1340	3.80376e-07	5.82257e-08	1	6.63497e-09		0.99995	0.999988	1
447	1341	0.0102698	0.00812391	0.00855595	0.97305		447	1341	3.4951e-05	0.000480744	2.19961e-05	0.999462		447	1341	5.52994e-07	1.84995e-05	2.9927e-07	0.999981		0.97305	0.999462	0.999981
448	1342	0.999883	2.04887e-05	8.81656e-05	8.4337e-06		448	1342	0.999973	4.82467e-06	2.03193e-05	1.97418e-06		448	1342	0.999999	1.88178e-07	8.01887e-07	7.04864e-08		0.999883	0.999973	0.999999
448	1343	0.99473	0.000859303	0.000853178	0.00355734		448	1343	0.00069094	0.00030859	3.72093e-05	0.998963		448	1343	1.75513e-07	6.22704e-06	3.59312e-08	0.999994		0.99473	0.998963	0.999994
448	1344	0.999769	5.40697e-06	0.000214994	1.04476e-05		448	1344	0.999949	1.24857e-06	4.78675e-05	2.43138e-06		448	1344	0.999998	4.47973e-08	2.02666e-06	8.77757e-08		0.999769	0.999949	0.999998
449	1345	0.999971	5.0249e-06	2.16462e-05	2.03634e-06		449	1345	0.999993	1.19515e-06	5.08009e-06	4.84127e-07		449	1345	1	4.70988e-08	2.00778e-07	1.75383e-08		0.999971	0.999993	1
449	1346	2.27021e-06	1.69517e-05	5.20102e-07	0.99998		449	1346	5.53101e-07	4.13224e-06	1.235e-07	0.999995		449	1346	2.08645e-08	1.73122e-07	4.15785e-09	1		0.99998	0.999995	1
449	1347	8.68586e-05	1.2505e-06	0.99991	2.40753e-06		449	1347	2.01611e-05	2.88623e-07	0.999979	5.52396e-07		449	1347	7.83986e-07	9.65111e-09	0.999999	1.84601e-08		0.99991	0.999979	0.999999
450	1348	0.0544769	0.000278147	0.94519	5.50771e-05		450	1348	0.000123689	7.47731e-06	0.999868	1.22029e-06		450	1348	1.15469e-06	1.78108e-07	0.999999	2.06042e-08		0.94519	0.999868	0.999999
450	1349	0.984385	0.000128975	0.0154465	3.93268e-05		450	1349	0.999874	1.48061e-05	0.00010529	5.93233e-06		450	1349	0.999997	5.17184e-07	2.20171e-06	1.9499e-07		0.984385	0.999874	0.999997
450	1350	0.000453082	0.531381	0.000249997	0.467916		450	1350	5.29395e-05	0.00472864	2.88974e-05	0.995189		450	1350	2.32025e-06	0.000289411	2.52516e-05	0.999683		0.531381	0.995189	0.999683
451	1351	0.000110931	1.66798e-05	0.99987	2.54318e-06		451	1351	2.61837e-05	3.90658e-06	0.999969	5.69343e-07		451	1351	4.26082e-06	1.66205e-07	0.999996	1.86451e-08		0.99987	0.999969	0.999996
451	1352	0.999971	5.0249e-06	2.16462e-05	2.03634e-06		451	1352	0.999993	1.19515e-06	5.08009e-06	4.84127e-07		451	1352	1	4.70988e-08	2.00778e-07	1.75383e-08		0.999971	0.999993	1
451	1353	8.68586e-05	1.2505e-06	0.99991	2.40753e-06		451	1353	2.01611e-05	2.88623e-07	0.999979	5.52396e-07		451	1353	7.83986e-07	9.65111e-09	0.999999	1.84601e-08		0.99991	0.999979	0.999999
452	1354	0.999971	5.0249e-06	2.16462e-05	2.03634e-06		452	1354	0.999993	1.19515e-06	5.08009e-06	4.84127e-07		452	1354	1	4.70988e-08	2.00778e-07	1.75383e-08		0.999971	0.999993	1
452	1355	2.27021e-06	1.69517e-05	5.20102e-07	0.99998		452	1355	5.53101e-07	4.13224e-06	1.235e-07	0.999995		452	1355	2.08645e-08	1.73122e-07	4.15785e-09	1		0.99998	0.999995	1
452	1356	4.86106e-05	0.00132685	2.54914e-05	0.998599		452	1356	1.01446e-05	0.000314876	5.52685e-06	0.999669		452	1356	3.81851e-07	7.96953e-05	2.06671e-07	0.99992		0.998599	0.999669	0.99992
453	1357	0.000300325	0.91944	0.000132671	0.0801267		453	1357	4.68628e-05	0.00194399	1.3868e-05	0.997995		453	1357	2.26853e-07	1.85882e-06	4.54941e-08	0.999998		0.91944	0.997995	0.999998
453	1358	1.22412e-06	0.999994	7.90877e-07	3.7786e-06		453	1358	2.95606e-07	0.999999	1.89989e-07	9.1885e-07		453	1358	1.07863e-08	1	7.03051e-09	3.40398e-08		0.999994	0.999999	1
453	1359	0.326323	0.015418	0.147102	0.511157		453	1359	0.98536	0.000523425	0.0020724	0.0120441		453	1359	0.999979	4.48202e-07	2.01122e-05	8.85181e-07		0.511157	0.98536	0.999979
454	1360	9.41329e-06	1.44105e-06	0.999989	2.03663e-07		454	1360	2.2882e-06	3.47991e-07	0.999997	4.75647e-08		454	1360	8.81589e-08	1.35125e-08	1	1.51244e-09		0.999989	0.999997	1
454	1361	0.999878	2.22963e-05	9.06858e-05	8.69937e-06		454	1361	0.999972	4.8897e-06	2.06933e-05	2.01238e-06		454	1361	0.999999	1.91454e-07	8.16511e-07	7.18254e-08		0.999878	0.999972	0.999999
454	1362	0.999769	5.40697e-06	0.000214994	1.04476e-05		454	1362	0.999949	1.24857e-06	4.78675e-05	2.43138e-06		454	1362	0.999998	4.47973e-08	2.02666e-06	8.77757e-08		0.999769	0.999949	0.999998
455	1363	9.67168e-06	6.82883e-05	2.18072e-06	0.99992		455	1363	2.21428e-06	1.62382e-05	5.02374e-07	0.999981		455	1363	8.27598e-08	6.83555e-07	1.66162e-08	0.999999		0.99992	0.999981	0.999999
455	1364	5.15999e-06	0.999976	3.32599e-06	1.57707e-05		455	1364	1.21603e-06	0.999994	7.79697e-07	3.74159e-06		455	1364	8.66706e-08	1	2.85885e-08	1.36587e-07		0.999976	0.999994	1
455	1365	0.906088	0.00316302	0.00813798	0.0826111		455	1365	0.999537	2.80348e-05	0.000324313	0.000110933		455	1365	0.999989	2.21771e-07	9.95545e-06	4.3479e-07		0.906088	0.999537	0.999989
456	1366	0.000207035	3.06744e-05	0.999757	4.74837e-06		456	1366	4.7763e-05	7.12657e-06	0.999944	1.05369e-06		456	1366	7.79038e-06	3.03133e-07	0.999992	3.43741e-08		0.999757	0.999944	0.999992
456	1367	0.00714727	0.991803	0.000447185	0.000602515		456	1367	1.15135e-05	0.999966	4.54185e-06	1.786e-05		456	1367	1.8219e-07	0.999999	1.19232e-07	5.70059e-07		0.991803	0.999966	0.999999
456	1368	0.998445	1.19685e-05	0.00151941	2.31737e-05		456	1368	0.999909	2.1721e-06	8.46071e-05	4.228e-06		456	1368	0.999996	7.51932e-08	3.39201e-06	1.47429e-07		0.998445	0.999909	0.999996
457	1369	0.999971	5.0249e-06	2.16462e-05	2.03634e-06		457	1369	0.999993	1.19515e-06	5.08009e-06	4.84127e-07		457	1369	1	4.70988e-08	2.00778e-07	1.75383e-08		0.999971	0.999993	1
457	1370	2.27021e-06	1.69517e-05	5.20102e-07	0.99998		457	1370	5.53101e-07	4.13224e-06	1.235e-07	0.999995		457	1370	2.08645e-08	1.73122e-07	4.15785e-09	1		0.99998	0.999995	1
457	1371	1.42377e-05	0.000429011	7.81518e-06	0.999549		457	1371	3.29864e-06	9.38216e-05	1.79513e-06	0.999901		457	1371	1.18519e-07	3.99288e-06	6.40999e-08	0.999996		0.999549	0.999901	0.999996
458	1372	1.22412e-06	0.999994	7.90877e-07	3.7786e-06		458	1372	2.95606e-07	0.999999	1.89989e-07	9.1885e-07		458	1372	1.07863e-08	1	7.03051e-09	3.40398e-08		0.999994	0.999999	1
458	1373	1.22412e-06	0.999994	7.90877e-07	3.7786e-06		458	1373	2.95606e-07	0.999999	1.89989e-07	9.1885e-07		458	1373	1.07863e-08	1	7.03051e-09	3.40398e-08		0.999994	0.999999	1
458	1374	0.998197	2.76819e-05	0.00172172	5.36082e-05		458	1374	0.999771	5.82358e-06	0.000211699	1.1612e-05		458	1374	0.999987	3.0152e-07	1.06599e-05	2.34369e-06		0.998197	0.999771	0.999987
459	1375	2.27021e-06	1.69517e-05	5.20102e-07	0.99998		459	1375	5.53101e-07	4.13224e-06	1.235e-07	0.999995		459	1375	2.08645e-08	1.73122e-07	4.15785e-09	1		0.99998	0.999995	1
459	1376	2.27021e-06	1.69517e-05	5.20102e-07	0.99998		459	1376	5.53101e-07	4.13224e-06	1.235e-07	0.999995		459	1376	2.08645e-08	1.73122e-07	4.15785e-09	1		0.99998	0.999995	1
459	1377	6.8906e-06	0.999616	3.80819e-06	0.000373546		459	1377	1.49726e-06	0.999919	8.26916e-07	7.90419e-05		459	1377	4.51625e-08	0.999997	2.5044e-08	2.92997e-06		0.999616	0.999919	0.999997
460	1378	2.51659e-05	0.999645	1.49878e-05	0.000314674		460	1378	4.45903e-06	0.999979	2.85225e-06	1.39394e-05		460	1378	1.53595e-07	0.999999	1.00193e-07	4.81522e-07		0.999645	0.999979	0.999999
460	1379	5.35488e-06	0.999975	3.45025e-06	1.63549e-05		460	1379	1.2638e-06	0.999994	8.46227e-07	3.87962e-06		460	1379	4.95343e-08	1	1.34075e-07	1.45589e-07		0.999975	0.999994	1
460	1380	0.0135241	0.0265744	0.0175791	0.942322		460	1380	5.31127e-05	0.000711399	3.91707e-05	0.999196		460	1380	6.99124e-07	2.33672e-05	3.78413e-07	0.999976		0.942322	0.999196	0.999976
461	1381	1.22412e-06	0.999994	7.90877e-07	3.7786e-06		461	1381	2.95606e-07	0.999999	1.89989e-07	9.1885e-07		461	1381	1.07863e-08	1	7.03051e-09	3.40398e-08		0.999994	0.999999	1
461	1382	0.999971	5.0249e-06	2.16462e-05	2.03634e-06		461	1382	0.999993	1.19515e-06	5.08009e-06	4.84127e-07		461	1382	1	4.70988e-08	2.00778e-07	1.75383e-08		0.999971	0.999993	1
461	1383	0.00021005	0.793691	0.000115741	0.205983		461	1383	4.62134e-05	0.00472709	2.52328e-05	0.995201		461	1383	7.22667e-07	2.44136e-05	3.91012e-07	0.999974		0.793691	0.995201	0.999974
462	1384	5.6559e-05	0.999804	2.5493e-05	0.000114143		462	1384	8.55057e-06	0.999954	5.45719e-06	3.19241e-05		462	1384	2.87978e-07	0.999999	1.87989e-07	9.03951e-07		0.999804	0.999954	0.999999
462	1385	9.41329e-06	1.44105e-06	0.999989	2.03663e-07		462	1385	2.2882e-06	3.47991e-07	0.999997	4.75647e-08		462	1385	8.81589e-08	1.35125e-08	1	1.51244e-09		0.999989	0.999997	1
462	1386	0.999769	5.40697e-06	0.000214994	1.04476e-05		462	1386	0.999949	1.24857e-06	4.78675e-05	2.43138e-06		462	1386	0.999998	4.47973e-08	2.02666e-06	8.77757e-08		0.999769	0.999949	0.999998
463	1387	9.41329e-06	1.44105e-06	0.999989	2.03663e-07		463	1387	2.2882e-06	3.47991e-07	0.999997	4.75647e-08		463	1387	8.81589e-08	1.35125e-08	1	1.51244e-09		0.999989	0.999997	1
463	1388	3.24561e-05	0.998513	1.76448e-05	0.00143734		463	1388	3.89653e-06	0.999975	2.47087e-06	1.8877e-05		463	1388	1.3077e-07	0.999999	8.52918e-08	4.11098e-07		0.998513	0.999975	0.999999
463	1389	0.000137891	0.0213358	7.59616e-05	0.97845		463	1389	1.65435e-05	0.000521352	9.01844e-06	0.999453		463	1389	5.35458e-07	1.79017e-05	2.89728e-07	0.999981		0.97845	0.999453	0.999981
464	1390	9.41329e-06	1.44105e-06	0.999989	2.03663e-07		464	1390	2.2882e-06	3.47991e-07	0.999997	4.75647e-08		464	1390	8.81589e-08	1.35125e-08	1	1.51244e-09		0.999989	0.999997	1
464	1391	9.41329e-06	1.44105e-06	0.999989	2.03663e-07		464	1391	2.2882e-06	3.47991e-07	0.999997	4.75647e-08		464	1391	8.81589e-08	1.35125e-08	1	1.51244e-09		0.999989	0.999997	1
464	1392	0.999576	1.02011e-05	0.000393759	2.0261e-05		464	1392	0.999909	2.2753e-06	8.47306e-05	4.42777e-06		464	1392	0.999996	7.93095e-08	3.57625e-06	1.55398e-07		0.999576	0.999909	0.999996
465	1393	0.716742	0.0117684	0.0323103	0.239179		465	1393	0.999281	0.000131489	0.000273863	0.000313277		465	1393	0.999995	9.15215e-07	3.8929e-06	3.46152e-07		0.716742	0.999281	0.999995
465	1394	0.00570343	0.00103084	0.000155684	0.99311		465	1394	6.05522e-06	1.84172e-05	7.6362e-07	0.999975		465	1394	7.50184e-08	6.20681e-07	1.52016e-08	0.999999		0.99311	0.999975	0.999999
465	1395	5.02913e-05	0.969962	2.76999e-05	0.0299597		465	1395	3.91268e-06	0.999735	2.10421e-06	0.000259092		465	1395	0.0559871	0.943718	5.08326e-05	0.00024398		0.969962	0.999735	0.943718
466	1396	0.978119	0.018651	0.00238243	0.000847862		466	1396	0.999232	0.000137961	0.0001213	0.000508888		466	1396	0.999996	6.85898e-07	2.92722e-06	2.60627e-07		0.978119	0.999232	0.999996
466	1397	1.98065e-05	0.000143478	4.64212e-06	0.999832		466	1397	4.7542e-06	3.44917e-05	1.08221e-06	0.99996		466	1397	1.77022e-07	1.45418e-06	3.55174e-08	0.999998		0.999832	0.99996	0.999998
466	1398	0.0150083	0.0516938	0.821872	0.111426		466	1398	0.000360379	4.59541e-05	0.9995	9.40875e-05		466	1398	6.82782e-06	8.57025e-08	0.999993	1.64151e-07		0.821872	0.9995	0.999993
467	1399	2.27021e-06	1.69517e-05	5.20102e-07	0.99998		467	1399	5.53101e-07	4.13224e-06	1.235e-07	0.999995		467	1399	2.08645e-08	1.73122e-07	4.15785e-09	1		0.99998	0.999995	1
467	1400	0.999876	2.18494e-05	9.33936e-05	9.22351e-06		467	1400	0.999972	5.05744e-06	2.13779e-05	2.07567e-06		467	1400	0.999999	1.98115e-07	8.4371e-07	7.40597e-08		0.999876	0.999972	0.999999
467	1401	4.44505e-05	0.990783	2.45149e-05	0.00914799		467	1401	1.85837e-05	0.003917	1.01348e-05	0.996054		467	1401	2.23025e-07	6.5702e-05	1.20678e-07	0.999934		0.990783	0.996054	0.999934
468	1402	0.990649	0.000250045	0.00902042	8.05639e-05		468	1402	0.00136293	3.63422e-05	0.998594	6.89788e-06		468	1402	1.22865e-06	1.89601e-07	0.999999	2.20447e-08		0.990649	0.998594	0.999999
468	1403	0.999875	2.36478e-05	9.22407e-05	8.89539e-06		468	1403	0.999972	4.92186e-06	2.08406e-05	2.02839e-06		468	1403	0.999999	1.92582e-07	8.22034e-07	7.2374e-08		0.999875	0.999972	0.999999
468	1404	0.999563	9.75671e-06	0.000408038	1.88695e-05		468	1404	0.997952	3.73733e-06	0.00203745	7.26508e-06		468	1404	0.999996	7.70177e-08	3.50664e-06	1.50943e-07		0.999563	0.997952	0.999996
469	1405	0.993922	0.00329985	0.00153452	0.00124347		469	1405	0.474214	0.344649	0.00604648	0.17509		469	1405	0.000172496	0.99971	9.48584e-05	2.2652e-05		0.993922	0.474214	0.99971
469	1406	2.27021e-06	1.69517e-05	5.20102e-07	0.99998		469	1406	5.53101e-07	4.13224e-06	1.235e-07	0.999995		469	1406	2.08645e-08	1.73122e-07	4.15785e-09	1		0.99998	0.999995	1
469	1407	0.000259835	0.00160396	6.24482e-05	0.998074		469	1407	0.0343737	0.00363789	0.000954222	0.961034		469	1407	3.84462e-07	1.24867e-05	1.99159e-07	0.999987		0.998074	0.961034	0.999987
470	1408	0.000197592	0.0156593	6.25503e-05	0.984081		470	1408	5.26424e-06	6.43236e-05	1.25288e-06	0.999929		470	1408	1.62282e-07	1.32939e-06	3.25396e-08	0.999999		0.984081	0.999929	0.999999
470	1409	0.000757821	0.00169309	0.00185172	0.995697		470	1409	0.000374938	0.000185096	0.999095	0.00034476		470	1409	1.45969e-06	2.26085e-07	0.999998	2.58571e-08		0.995697	0.999095	0.999998
470	1410	0.0263469	0.00309743	0.967543	0.00301302		470	1410	0.000389988	7.73767e-06	0.999589	1.34658e-05		470	1410	1.11389e-05	1.3422e-07	0.999988	2.57021e-07		0.967543	0.999589	0.999988
471	1411	2.27021e-06	1.69517e-05	5.20102e-07	0.99998		471	1411	5.53101e-07	4.13224e-06	1.235e-07	0.999995		471	1411	2.08645e-08	1.73122e-07	4.15785e-09	1		0.99998	0.999995	1
471	1412	0.999971	5.0249e-06	2.16462e-05	2.03634e-06		471	1412	0.999993	1.19515e-06	5.08009e-06	4.84127e-07		471	1412	1	4.70988e-08	2.00778e-07	1.75383e-08		0.999971	0.999993	1
471	1413	8.33066e-06	0.998753	4.60197e-06	0.00123373		471	1413	1.56927e-06	0.999913	8.6733e-07	8.45251e-05		471	1413	4.6691e-08	0.999997	2.58932e-08	3.02829e-06		0.998753	0.999913	0.999997
472	1414	0.00446223	0.00231399	0.000320105	0.992904		472	1414	0.991758	0.00049409	0.00626153	0.00148644		472	1414	0.990668	9.12139e-06	0.00932045	2.25273e-06		0.992904	0.991758	0.990668
472	1415	0.0243054	0.0109119	0.00516489	0.959618		472	1415	0.000214494	0.0239807	5.4005e-05	0.975751		472	1415	7.6273e-07	0.999958	4.66757e-07	4.03681e-05		0.959618	0.975751	0.999958
472	1416	0.110068	0.00644536	0.837069	0.0464181		472	1416	0.995532	4.49856e-05	0.00430559	0.000117047		472	1416	0.934622	0.00017651	0.000331006	0.0648704		0.837069	0.995532	0.934622
473	1417	0.00488787	0.00507146	0.122248	0.867792		473	1417	0.00443369	0.00736383	0.232478	0.755725		473	1417	2.53795e-06	3.98146e-07	0.999997	5.89406e-08		0.867792	0.755725	0.999997
473	1418	0.00018341	0.994933	0.000292659	0.00459094		473	1418	0.000777813	0.976348	0.0223307	0.00054407		473	1418	2.53493e-07	0.999999	1.69471e-07	7.90854e-07		0.994933	0.976348	0.999999
473	1419	0.000203866	0.0510524	0.000112157	0.948632		473	1419	1.36313e-05	0.000558791	7.43072e-06	0.99942		473	1419	4.29067e-07	1.43387e-05	2.31991e-07	0.999985		0.948632	0.99942	0.999985
474	1420	0.0407492	0.899273	0.0568737	0.00310371		474	1420	0.97674	0.00782545	0.00124005	0.0141944		474	1420	0.98762	0.000261723	0.000161114	0.0119574		0.899273	0.97674	0.98762
474	1421	0.956339	0.0343087	0.00863475	0.000717066		474	1421	0.065872	0.592968	0.338708	0.00245174		474	1421	5.94395e-07	0.999997	4.52378e-07	1.79554e-06		0.956339	0.592968	0.999997
474	1422	0.934187	0.00600013	0.0566885	0.00312391		474	1422	0.050164	0.94405	0.00130297	0.00448306		474	1422	7.31016e-06	0.999971	2.87955e-07	2.17758e-05		0.934187	0.94405	0.999971
475	1423	8.84747e-06	6.48035e-05	2.05978e-06	0.999924		475	1423	2.13322e-06	1.56361e-05	4.82697e-07	0.999982		475	1423	9.42048e-08	5.69066e-06	1.99599e-08	0.999994		0.999924	0.999982	0.999994
475	1424	0.000107532	1.65527e-05	0.999873	2.52077e-06		475	1424	2.63749e-05	3.89841e-06	0.999969	5.67761e-07		475	1424	2.82677e-06	2.03352e-07	0.999997	3.06051e-07		0.999873	0.999969	0.999997
475	1425	8.68586e-05	1.2505e-06	0.99991	2.40753e-06		475	1425	2.01611e-05	2.88623e-07	0.999979	5.52396e-07		475	1425	7.83986e-07	9.65111e-09	0.999999	1.84601e-08		0.99991	0.999979	0.999999
476	1426	0.0340053	0.0117604	0.945754	0.0084804		476	1426	0.079449	0.0280837	0.869904	0.0225633		476	1426	0.0874317	0.0312687	0.855917	0.0253829		0.945754	0.869904	0.855917
476	1427	0.746843	0.0331013	0.0427664	0.177289		476	1427	0.659937	0.0636275	0.088238	0.188197		476	1427	0.649352	0.0688237	0.095947	0.185878		0.746843	0.659937	0.649352
476	1428	0.224399	0.321034	0.0470608	0.407507		476	1428	0.232922	0.268482	0.0852387	0.413357		476	1428	0.235183	0.261987	0.0910978	0.411733		0.407507	0.413357	0.411733
477	1429	5.0629e-05	4.37046e-05	0.999904	1.71852e-06		477	1429	9.33063e-06	1.45253e-06	0.999989	2.04084e-07		477	1429	3.54898e-07	5.43528e-08	1	6.19388e-09		0.999904	0.999989	1
477	1430	0.999971	5.0249e-06	2.16462e-05	2.03634e-06		477	1430	0.999993	1.19515e-06	5.08009e-06	4.84127e-07		477	1430	1	4.70988e-08	2.00778e-07	1.75383e-08		0.999971	0.999993	1
477	1431	0.102209	0.000100368	0.897496	0.000193977		477	1431	0.000487094	4.07544e-06	0.999501	7.83793e-06		477	1431	1.44743e-05	8.23229e-08	0.999985	1.57564e-07		0.897496	0.999501	0.999985
478	1432	0.984549	0.000463635	0.0148823	0.000105404		478	1432	0.999865	1.78254e-05	0.000110536	7.11798e-06		478	1432	0.999996	6.26721e-07	2.66797e-06	2.38048e-07		0.984549	0.999865	0.999996
478	1433	0.998894	4.14885e-05	0.00104983	1.44468e-05		478	1433	0.999966	5.68841e-06	2.64134e-05	2.32712e-06		478	1433	0.999999	2.17525e-07	9.26757e-07	8.16552e-08		0.998894	0.999966	0.999999
478	1434	0.979948	8.21046e-05	0.0198059	0.00016358		478	1434	0.0024471	1.03462e-05	0.997523	1.99481e-05		478	1434	4.90924e-06	6.13832e-08	0.999995	1.17454e-07		0.979948	0.997523	0.999995
479	1435	0.00222881	0.0083098	0.989247	0.000214507		479	1435	0.000222767	0.998619	0.0010005	0.000157668		479	1435	4.79507e-07	0.999998	3.27418e-07	1.48574e-06		0.989247	0.998619	0.999998
479	1436	0.999859	3.40949e-05	9.69937e-05	9.67582e-06		479	1436	0.999972	5.05356e-06	2.13114e-05	2.07441e-06		479	1436	0.999999	1.97071e-07	8.40223e-07	7.39637e-08		0.999859	0.999972	0.999999
479	1437	0.999268	2.01045e-05	0.000675051	3.64898e-05		479	1437	0.999126	0.000555483	0.0002572	6.12804e-05		479	1437	0.999994	1.32315e-07	5.94752e-06	2.59039e-07		0.999268	0.999126	0.999994
480	1438	6.5012e-05	7.64159e-06	0.999926	1.15601e-06		480	1438	1.12431e-05	1.7144e-06	0.999987	2.45407e-07		480	1438	4.27938e-07	6.57624e-08	1	7.46093e-09		0.999926	0.999987	1
480	1439	0.840349	0.000644468	0.158838	0.000168486		480	1439	0.999402	3.31232e-05	0.000553389	1.18467e-05		480	1439	0.999996	7.49782e-07	3.1891e-06	2.83833e-07		0.840349	0.999402	0.999996
480	1440	0.998218	2.9712e-05	0.00166125	9.12759e-05		480	1440	0.999837	4.07044e-06	0.000150615	7.9443e-06		480	1440	0.999993	1.36929e-07	6.15605e-06	2.6849e-07		0.998218	0.999837	0.999993
481	1441	9.41329e-06	1.44105e-06	0.999989	2.03663e-07		481	1441	2.2882e-06	3.47991e-07	0.999997	4.75647e-08		481	1441	8.81589e-08	1.35125e-08	1	1.51244e-09		0.999989	0.999997	1
481	1442	0.999971	5.0249e-06	2.16462e-05	2.03634e-06		481	1442	0.999993	1.19515e-06	5.08009e-06	4.84127e-07		481	1442	1	4.70988e-08	2.00778e-07	1.75383e-08		0.999971	0.999993	1
481	1443	0.443633	0.0286063	0.0114353	0.516326		481	1443	0.000757775	0.00125021	0.000155734	0.997836		481	1443	8.2633e-07	2.7608e-05	4.46709e-07	0.999971		0.516326	0.997836	0.999971
482	1444	0.815939	0.0474557	0.0824585	0.054147		482	1444	0.753431	0.0634243	0.107048	0.0760963		482	1444	0.742175	0.0665286	0.110915	0.0803814		0.815939	0.753431	0.742175
482	1445	0.0623589	0.0677589	0.0303644	0.839518		482	1445	0.0872026	0.0876177	0.0444409	0.780739		482	1445	0.0920993	0.0909563	0.0471076	0.769837		0.839518	0.780739	0.769837
482	1446	0.0928688	0.15742	0.0531439	0.696567		482	1446	0.125887	0.184661	0.0722384	0.617213		482	1446	0.132647	0.188903	0.0756695	0.602781		0.696567	0.617213	0.602781
483	1447	0.449639	0.000670936	0.549549	0.00014165		483	1447	0.998428	5.59225e-05	0.00149805	1.80498e-05		483	1447	0.999996	7.22548e-07	3.07747e-06	2.73633e-07		0.549549	0.998428	0.999996
483	1448	0.175036	0.0284166	0.794827	0.00172052		483	1448	0.997047	0.000155031	0.00275904	3.85445e-05		483	1448	0.999994	1.06592e-06	4.55103e-06	4.03995e-07		0.794827	0.997047	0.999994
483	1449	0.000185772	0.0162325	0.000102297	0.983479		483	1449	0.00065181	0.151861	0.000337061	0.84715		483	1449	1.55553e-05	0.0230862	8.44412e-06	0.97689		0.983479	0.84715	0.97689
484	1450	0.00305079	0.000105513	0.996825	1.89578e-05		484	1450	6.97078e-05	1.06415e-05	0.999918	1.4998e-06		484	1450	2.62255e-06	1.62399e-06	0.999996	4.87077e-08		0.996825	0.999918	0.999996
484	1451	0.978328	0.0101797	0.0109137	0.000579052		484	1451	0.999823	3.98365e-05	0.000125796	1.11017e-05		484	1451	0.999995	8.25488e-07	3.51424e-06	3.1299e-07		0.978328	0.999823	0.999995
484	1452	0.999077	3.88977e-05	0.000703948	0.000180477		484	1452	0.999892	2.72375e-06	9.94365e-05	5.37301e-06		484	1452	0.999996	9.19611e-08	4.14337e-06	1.8027e-07		0.999077	0.999892	0.999996
485	1453	0.73866	0.0340681	0.193443	0.0338288		485	1453	0.63331	0.0734258	0.211604	0.0816596		485	1453	0.61441	0.0804187	0.214275	0.0908958		0.73866	0.63331	0.61441
485	1454	0.851594	0.0389117	0.0743907	0.0351037		485	1454	0.709007	0.0753516	0.132581	0.0830603		485	1454	0.684767	0.0817001	0.141364	0.0921684		0.851594	0.709007	0.684767
485	1455	0.77497	0.0495468	0.0908793	0.0846043		485	1455	0.601889	0.0833591	0.157822	0.15693		485	1455	0.576487	0.0892332	0.16541	0.16887		0.77497	0.601889	0.576487
486	1456	0.0378078	0.0130674	0.93965	0.00947446		486	1456	0.0867896	0.0307712	0.857346	0.0250931		486	1456	0.0952487	0.0341864	0.842353	0.0282116		0.93965	0.857346	0.842353
486	1457	0.0443827	0.869613	0.0280641	0.0579398		486	1457	0.0999778	0.711519	0.0631118	0.125391		486	1457	0.110037	0.684317	0.0694242	0.136222		0.869613	0.711519	0.684317
486	1458	0.566416	0.219686	0.0795903	0.134308		486	1458	0.460329	0.186597	0.135035	0.218039		486	1458	0.44443	0.183646	0.141519	0.230404		0.566416	0.460329	0.44443
487	1459	0.0393066	0.0135876	0.937229	0.00987681		487	1459	0.0897241	0.0318531	0.852298	0.0261249		487	1459	0.0983703	0.0353594	0.836906	0.0293641		0.937229	0.852298	0.836906
487	1460	0.0692056	0.452257	0.0770847	0.401453		487	1460	0.135383	0.362515	0.10512	0.396982		487	1460	0.147214	0.346916	0.11056	0.39531		0.452257	0.396982	0.39531
487	1461	0.0434808	0.373939	0.0247814	0.557799		487	1461	0.0978546	0.318755	0.0560208	0.52737		487	1461	0.107766	0.311806	0.0614259	0.519003		0.557799	0.52737	0.519003
488	1462	0.0340053	0.0117604	0.945754	0.0084804		488	1462	0.079449	0.0280837	0.869904	0.0225633		488	1462	0.0874317	0.0312687	0.855917	0.0253829		0.945754	0.869904	0.855917
488	1463	0.951213	0.0125894	0.0231257	0.0130716		488	1463	0.883748	0.0299264	0.0534928	0.032833		488	1463	0.87131	0.0332491	0.0586877	0.0367532		0.951213	0.883748	0.87131
488	1464	0.655975	0.0472745	0.103299	0.193451		488	1464	0.541734	0.086294	0.148932	0.22304		488	1464	0.527381	0.0918567	0.155461	0.225302		0.655975	0.541734	0.527381
489	1465	0.896153	0.0267366	0.0484308	0.0286799		489	1465	0.820169	0.0462321	0.0808097	0.0527892		489	1465	0.80632	0.0499699	0.0861447	0.057565		0.896153	0.820169	0.80632
489	1466	0.0333347	0.040169	0.0153379	0.911158		489	1466	0.0611065	0.0667858	0.0298348	0.842273		489	1466	0.0666275	0.0713353	0.0327004	0.829337		0.911158	0.842273	0.829337
489	1467	0.0528779	0.109249	0.030152	0.807721		489	1467	0.0932035	0.159295	0.0533213	0.694181		489	1467	0.101252	0.166858	0.0576023	0.674287		0.807721	0.694181	0.674287
490	1468	0.853313	0.0378355	0.0668412	0.0420106		490	1468	0.781592	0.0561855	0.0962379	0.0659848		490	1468	0.768713	0.059697	0.100927	0.070663		0.853313	0.781592	0.768713
490	1469	0.048368	0.0550077	0.0229368	0.873687		490	1469	0.075607	0.078839	0.0377967	0.807757		490	1469	0.0809623	0.0828443	0.0406578	0.795536		0.873687	0.807757	0.795536
490	1470	0.0731614	0.134901	0.0417983	0.750139		490	1470	0.110637	0.173612	0.0634035	0.652348		490	1470	0.118123	0.179424	0.0673053	0.635148		0.750139	0.652348	0.635148
491	1471	0.99988	2.08211e-05	9.0737e-05	8.56386e-06		491	1471	0.999973	4.87211e-06	2.06079e-05	2.00258e-06		491	1471	0.999999	1.90941e-07	8.13371e-07	7.15137e-08		0.99988	0.999973	0.999999
491	1472	0.0173753	0.000161112	0.982433	3.0704e-05		491	1472	0.998029	4.99102e-05	0.00190552	1.51353e-05		491	1472	0.999998	3.97354e-07	1.69429e-06	1.50618e-07		0.982433	0.998029	0.999998
491	1473	0.00751274	1.47249e-05	0.992444	2.88745e-05		491	1473	0.000120408	1.6555e-06	0.999875	3.17309e-06		491	1473	3.71583e-06	4.64893e-08	0.999996	8.87876e-08		0.992444	0.999875	0.999996
492	1474	1.64796e-05	0.999923	1.05969e-05	4.98432e-05		492	1474	3.84789e-06	0.999978	2.4574e-06	1.59382e-05		492	1474	1.32116e-07	0.999999	8.6199e-08	4.15519e-07		0.999923	0.999978	0.999999
492	1475	0.99988	2.08211e-05	9.0737e-05	8.56386e-06		492	1475	0.999973	4.87211e-06	2.06079e-05	2.00258e-06		492	1475	0.999999	1.90941e-07	8.13371e-07	7.15137e-08		0.99988	0.999973	0.999999
492	1476	2.43053e-05	0.000804737	1.3357e-05	0.999158		492	1476	5.49138e-06	0.000152606	2.99032e-06	0.999839		492	1476	1.93033e-07	6.48281e-06	1.04413e-07	0.999993		0.999158	0.999839	0.999993
493	1477	0.912422	0.0835864	0.00189309	0.00209895		493	1477	0.876958	0.119644	0.00230824	0.00108941		493	1477	0.999994	1.19662e-06	4.27966e-06	3.80085e-07		0.912422	0.876958	0.999994
493	1478	2.27021e-06	1.69517e-05	5.20102e-07	0.99998		493	1478	5.53101e-07	4.13224e-06	1.235e-07	0.999995		493	1478	2.08645e-08	1.73122e-07	4.15785e-09	1		0.99998	0.999995	1
493	1479	0.0499629	0.00018586	0.949506	0.000345134		493	1479	0.99546	2.59517e-05	0.00446398	5.03946e-05		493	1479	0.999986	2.95241e-07	1.33539e-05	5.79634e-07		0.949506	0.99546	0.999986
494	1480	0.999877	2.09453e-05	9.33067e-05	8.60754e-06		494	1480	0.999972	4.88621e-06	2.06741e-05	2.00839e-06		494	1480	0.999999	1.91498e-07	8.15909e-07	7.17234e-08		0.999877	0.999972	0.999999
494	1481	0.999971	5.0249e-06	2.16462e-05	2.03634e-06		494	1481	0.999993	1.19515e-06	5.08009e-06	4.84127e-07		494	1481	1	4.70988e-08	2.00778e-07	1.75383e-08		0.999971	0.999993	1
494	1482	0.000262591	0.360373	0.000155242	0.639209		494	1482	1.85171e-05	0.997562	1.01919e-05	0.0024091		494	1482	1.80364e-07	0.999975	1.00106e-07	2.45689e-05		0.639209	0.997562	0.999975
495	1483	2.27021e-06	1.69517e-05	5.20102e-07	0.99998		495	1483	5.53101e-07	4.13224e-06	1.235e-07	0.999995		495	1483	2.08645e-08	1.73122e-07	4.15785e-09	1		0.99998	0.999995	1
495	1484	9.41329e-06	1.44105e-06	0.999989	2.03663e-07		495	1484	2.2882e-06	3.47991e-07	0.999997	4.75647e-08		495	1484	8.81589e-08	1.35125e-08	1	1.51244e-09		0.999989	0.999997	1
495	1485	8.68586e-05	1.2505e-06	0.99991	2.40753e-06		495	1485	2.01611e-05	2.88623e-07	0.999979	5.52396e-07		495	1485	7.83986e-07	9.65111e-09	0.999999	1.84601e-08		0.99991	0.999979	0.999999
496	1486	0.0123603	0.00187506	0.985659	0.00010535		496	1486	0.597136	0.000297137	0.402507	6.00901e-05		496	1486	3.01521e-05	4.76403e-07	0.999969	5.49197e-08		0.985659	0.597136	0.999969
496	1487	1.17388e-05	0.00030597	3.00293e-06	0.999679		496	1487	1.96079e-06	1.47907e-05	4.43647e-07	0.999983		496	1487	7.27867e-08	5.99232e-07	1.45519e-08	0.999999		0.999679	0.999983	0.999999
496	1488	0.000580985	0.0812602	0.000934512	0.917224		496	1488	3.06211e-05	0.00115062	1.7365e-05	0.998801		496	1488	8.78283e-07	2.93403e-05	4.75127e-07	0.999969		0.917224	0.998801	0.999969
497	1489	0.011623	0.986419	0.000838375	0.00111966		497	1489	0.000602652	0.999327	2.17107e-05	4.88698e-05		497	1489	3.3733e-07	0.999998	2.20615e-07	1.09125e-06		0.986419	0.999327	0.999998
497	1490	9.41329e-06	1.44105e-06	0.999989	2.03663e-07		497	1490	2.2882e-06	3.47991e-07	0.999997	4.75647e-08		497	1490	8.81589e-08	1.35125e-08	1	1.51244e-09		0.999989	0.999997	1
497	1491	0.983149	3.07612e-05	0.016761	5.94277e-05		497	1491	0.993841	6.52189e-06	0.00614021	1.2665e-05		497	1491	0.999989	1.28219e-07	1.01298e-05	2.51384e-07		0.983149	0.993841	0.999989
498	1492	0.999971	5.0249e-06	2.16462e-05	2.03634e-06		498	1492	0.999993	1.19515e-06	5.08009e-06	4.84127e-07		498	1492	1	4.70988e-08	2.00778e-07	1.75383e-08		0.999971	0.999993	1
498	1493	0.00448349	0.000144382	0.995344	2.82885e-05		498	1493	0.590566	0.000220948	0.409168	4.55089e-05		498	1493	2.27901e-05	3.53995e-07	0.999977	4.05765e-08		0.995344	0.590566	0.999977
498	1494	1.42377e-05	0.000429011	7.81518e-06	0.999549		498	1494	3.29864e-06	9.38216e-05	1.79513e-06	0.999901		498	1494	1.18519e-07	3.99288e-06	6.40999e-08	0.999996		0.999549	0.999901	0.999996
499	1495	0.000131115	1.98749e-05	0.999846	3.13889e-06		499	1495	0.000548267	8.35231e-06	0.999442	1.35727e-06		499	1495	1.11261e-06	1.71326e-07	0.999999	1.94724e-08		0.999846	0.999442	0.999999
499	1496	1.08391e-05	0.000367535	2.60249e-06	0.999619		499	1496	2.13601e-06	1.62832e-05	4.84705e-07	0.999981		499	1496	7.91637e-08	6.52841e-07	1.58474e-08	0.999999		0.999619	0.999981	0.999999
499	1497	0.000505345	0.00411513	0.000106186	0.995273		499	1497	2.09754e-05	0.000537562	1.12283e-05	0.99943		499	1497	6.73099e-07	2.25047e-05	3.6397e-07	0.999977		0.995273	0.99943	0.999977
500	1498	8.85749e-06	6.4844e-05	2.06006e-06	0.999924		500	1498	2.20827e-06	1.60826e-05	8.62502e-07	0.999981		500	1498	7.99087e-08	6.58899e-07	1.59703e-08	0.999999		0.999924	0.999981	0.999999
500	1499	0.999971	5.0249e-06	2.16462e-05	2.03634e-06		500	1499	0.999993	1.19515e-06	5.08009e-06	4.84127e-07		500	1499	1	4.70988e-08	2.00778e-07	1.75383e-08		0.999971	0.999993	1
500	1500	0.000328559	0.523795	0.000180962	0.475695		500	1500	4.62122e-05	0.00369223	2.52308e-05	0.996236		500	1500	8.99277e-07	3.44481e-05	4.86864e-07	0.999964		0.523795	0.996236	0.999964
501	1501	0.999971	5.0249e-06	2.16462e-05	2.03634e-06		501	1501	0.999993	1.19515e-06	5.08009e-06	4.84127e-07		501	1501	1	4.70988e-08	2.00778e-07	1.75383e-08		0.999971	0.999993	1
501	1502	0.999882	2.05611e-05	8.85997e-05	8.46154e-06		501	1502	0.99996	4.91888e-06	3.28429e-05	2.00391e-06		501	1502	0.999999	1.8879e-07	8.04421e-07	7.06996e-08		0.999882	0.99996	0.999999
501	1503	0.000212978	0.00885539	0.000429199	0.990502		501	1503	0.000152809	0.113993	8.65068e-05	0.885767		501	1503	4.81862e-07	2.21674e-05	2.60493e-07	0.999977		0.990502	0.885767	0.999977
502	1504	8.9953e-06	7.1879e-05	2.10253e-06	0.999917		502	1504	2.13729e-06	1.5671e-05	4.83601e-07	0.999982		502	1504	7.993e-08	6.59165e-07	1.60006e-08	0.999999		0.999917	0.999982	0.999999
502	1505	0.978087	0.00146493	0.00108657	0.0193615		502	1505	0.000695523	0.000290051	3.82778e-05	0.998976		502	1505	1.7204e-07	1.4179e-06	3.49509e-08	0.999998		0.978087	0.998976	0.999998
502	1506	3.91347e-06	0.999784	2.16016e-06	0.00021011		502	1506	8.72883e-07	0.999951	4.82641e-07	4.75787e-05		502	1506	3.39313e-08	0.999982	1.87536e-08	1.83933e-05		0.999784	0.999951	0.999982
503	1507	0.999883	2.04704e-05	8.80751e-05	8.42335e-06		503	1507	0.999973	4.79737e-06	2.02935e-05	1.97114e-06		503	1507	0.999999	1.88019e-07	8.01124e-07	7.04033e-08		0.999883	0.999973	0.999999
503	1508	6.8251e-05	0.00224563	1.99179e-05	0.997666		503	1508	0.000355162	0.223601	0.00011685	0.775927		503	1508	5.78948e-07	0.999858	3.15085e-07	0.000140987		0.997666	0.775927	0.999858
503	1509	0.000408126	6.35451e-06	0.999573	1.22643e-05		503	1509	0.000144029	1.47098e-06	0.999851	3.24919e-06		503	1509	0.0118478	1.96488e-06	0.988147	3.78721e-06		0.999573	0.999851	0.988147
504	1510	0.999803	3.56035e-05	0.000113584	4.79803e-05		504	1510	0.999971	5.09278e-06	2.14355e-05	2.12611e-06		504	1510	0.999999	1.9787e-07	8.42654e-07	7.40015e-08		0.999803	0.999971	0.999999
504	1511	1.22412e-06	0.999994	7.90877e-07	3.7786e-06		504	1511	2.95606e-07	0.999999	1.89989e-07	9.1885e-07		504	1511	1.07863e-08	1	7.03051e-09	3.40398e-08		0.999994	0.999999	1
504	1512	2.56151e-05	0.000757359	1.4076e-05	0.999203		504	1512	5.89941e-06	0.00016301	3.45433e-06	0.999828		504	1512	3.31072e-07	8.57777e-06	1.7127e-06	0.999989		0.999203	0.999828	0.999989
505	1513	1.22412e-06	0.999994	7.90877e-07	3.7786e-06		505	1513	2.95606e-07	0.999999	1.89989e-07	9.1885e-07		505	1513	1.07863e-08	1	7.03051e-09	3.40398e-08		0.999994	0.999999	1
505	1514	1.22412e-06	0.999994	7.90877e-07	3.7786e-06		505	1514	2.95606e-07	0.999999	1.89989e-07	9.1885e-07		505	1514	1.07863e-08	1	7.03051e-09	3.40398e-08		0.999994	0.999999	1
505	1515	0.00228703	0.613381	0.00033604	0.383996		505	1515	3.73064e-05	0.0034303	1.93203e-05	0.996513		505	1515	5.79183e-07	1.95507e-05	3.13628e-07	0.99998		0.613381	0.996513	0.99998
506	1516	2.27021e-06	1.69517e-05	5.20102e-07	0.99998		506	1516	5.53101e-07	4.13224e-06	1.235e-07	0.999995		506	1516	2.08645e-08	1.73122e-07	4.15785e-09	1		0.99998	0.999995	1
506	1517	0.99628	0.000539223	0.000862953	0.00231793		506	1517	0.999877	2.23407e-05	8.93165e-05	1.15736e-05		506	1517	0.999993	8.1574e-07	5.73241e-06	3.06661e-07		0.99628	0.999877	0.999993
506	1518	5.5081e-05	0.00874025	3.0283e-05	0.991174		506	1518	1.02515e-05	0.000310857	5.58456e-06	0.999673		506	1518	3.42653e-07	1.14805e-05	1.85353e-07	0.999988		0.991174	0.999673	0.999988
507	1519	9.41329e-06	1.44105e-06	0.999989	2.03663e-07		507	1519	2.2882e-06	3.47991e-07	0.999997	4.75647e-08		507	1519	8.81589e-08	1.35125e-08	1	1.51244e-09		0.999989	0.999997	1
507	1520	2.27021e-06	1.69517e-05	5.20102e-07	0.99998		507	1520	5.53101e-07	4.13224e-06	1.235e-07	0.999995		507	1520	2.08645e-08	1.73122e-07	4.15785e-09	1		0.99998	0.999995	1
507	1521	0.000295911	3.91673e-06	0.999693	7.55527e-06		507	1521	5.61679e-05	8.50864e-07	0.999941	1.63081e-06		507	1521	2.10695e-06	2.62267e-08	0.999998	5.01444e-08		0.999693	0.999941	0.999998
508	1522	1.0052e-05	7.07104e-05	2.25815e-06	0.999917		508	1522	2.26644e-06	1.66348e-05	5.15664e-07	0.999981		508	1522	8.46674e-08	7.00174e-07	1.70533e-08	0.999999		0.999917	0.999981	0.999999
508	1523	1.22412e-06	0.999994	7.90877e-07	3.7786e-06		508	1523	2.95606e-07	0.999999	1.89989e-07	9.1885e-07		508	1523	1.07863e-08	1	7.03051e-09	3.40398e-08		0.999994	0.999999	1
508	1524	8.62088e-05	0.903225	4.74674e-05	0.0966415		508	1524	4.33886e-06	0.999579	2.39178e-06	0.000414185		508	1524	8.12256e-08	0.999995	4.50723e-08	5.23989e-06		0.903225	0.999579	0.999995
509	1525	0.890741	0.093894	0.0140761	0.00128856		509	1525	0.00152667	0.997948	0.000182452	0.000343157		509	1525	6.2604e-07	0.999997	4.0879e-07	2.10596e-06		0.890741	0.997948	0.999997
509	1526	0.999878	2.22963e-05	9.06858e-05	8.69937e-06		509	1526	0.999972	4.8897e-06	2.06933e-05	2.01238e-06		509	1526	0.999999	1.91454e-07	8.16511e-07	7.18254e-08		0.999878	0.999972	0.999999
509	1527	0.999769	5.40697e-06	0.000214994	1.04476e-05		509	1527	0.999949	1.24857e-06	4.78675e-05	2.43138e-06		509	1527	0.999998	4.47973e-08	2.02666e-06	8.77757e-08		0.999769	0.999949	0.999998
510	1528	0.999971	5.0249e-06	2.16462e-05	2.03634e-06		510	1528	0.999993	1.19515e-06	5.08009e-06	4.84127e-07		510	1528	1	4.70988e-08	2.00778e-07	1.75383e-08		0.999971	0.999993	1
510	1529	0.992606	0.000127902	0.00722833	3.74646e-05		510	1529	0.999911	1.26554e-05	7.16983e-05	5.13869e-06		510	1529	0.999997	4.65776e-07	1.98269e-06	1.75283e-07		0.992606	0.999911	0.999997
510	1530	4.73922e-05	0.00254786	2.6074e-05	0.997379		510	1530	9.64506e-06	0.000266189	5.25426e-06	0.999719		510	1530	3.30443e-07	1.10708e-05	1.7877e-07	0.999988		0.997379	0.999719	0.999988
511	1531	1.25567e-05	0.999941	8.03564e-06	3.82011e-05		511	1531	2.87453e-06	0.999987	1.84094e-06	8.82642e-06		511	1531	1.01262e-07	1	6.59311e-08	3.19671e-07		0.999941	0.999987	1
511	1532	5.40147e-06	0.999975	3.48235e-06	1.64978e-05		511	1532	1.31034e-06	0.999994	8.17121e-07	3.91357e-06		511	1532	1.48351e-07	1	3.26539e-08	1.49156e-07		0.999975	0.999994	1
511	1533	0.999769	5.40697e-06	0.000214994	1.04476e-05		511	1533	0.999949	1.24857e-06	4.78675e-05	2.43138e-06		511	1533	0.999998	4.47973e-08	2.02666e-06	8.77757e-08		0.999769	0.999949	0.999998
512	1534	0.999971	5.0249e-06	2.16462e-05	2.03634e-06		512	1534	0.999993	1.19515e-06	5.08009e-06	4.84127e-07		512	1534	1	4.70988e-08	2.00778e-07	1.75383e-08		0.999971	0.999993	1
512	1535	9.41329e-06	1.44105e-06	0.999989	2.03663e-07		512	1535	2.2882e-06	3.47991e-07	0.999997	4.75647e-08		512	1535	8.81589e-08	1.35125e-08	1	1.51244e-09		0.999989	0.999997	1
512	1536	0.999769	5.40697e-06	0.000214994	1.04476e-05		512	1536	0.999949	1.24857e-06	4.78675e-05	2.43138e-06		512	1536	0.999998	4.47973e-08	2.02666e-06	8.77757e-08		0.999769	0.999949	0.999998
513	1537	0.00795113	0.000663134	0.990704	0.000681249		513	1537	0.689385	0.00763063	0.0378257	0.265159		513	1537	0.765566	0.000163441	9.93395e-05	0.234171		0.990704	0.689385	0.765566
513	1538	0.00687432	0.901124	0.047593	0.0444083		513	1538	6.3704e-05	0.00195391	3.80491e-05	0.997944		513	1538	2.30491e-07	1.88646e-06	4.60157e-08	0.999998		0.901124	0.997944	0.999998
513	1539	0.00106646	0.00340703	0.00397739	0.991549		513	1539	0.000503594	7.46408e-05	0.998951	0.000471203		513	1539	3.66297e-06	2.02096e-07	0.999996	9.93398e-08		0.991549	0.998951	0.999996
514	1540	0.0656818	0.0154336	0.732338	0.186547		514	1540	0.000498982	0.000102373	0.99929	0.000108417		514	1540	3.00355e-06	4.63655e-07	0.999996	5.39325e-08		0.732338	0.99929	0.999996
514	1541	1.22412e-06	0.999994	7.90877e-07	3.7786e-06		514	1541	2.95606e-07	0.999999	1.89989e-07	9.1885e-07		514	1541	1.07863e-08	1	7.03051e-09	3.40398e-08		0.999994	0.999999	1
514	1542	0.993913	3.56027e-05	0.00598263	6.8841e-05		514	1542	0.677579	9.28472e-05	0.322148	0.000180019		514	1542	0.000181427	8.06357e-08	0.999818	1.55274e-07		0.993913	0.677579	0.999818
515	1543	2.27021e-06	1.69517e-05	5.20102e-07	0.99998		515	1543	5.53101e-07	4.13224e-06	1.235e-07	0.999995		515	1543	2.08645e-08	1.73122e-07	4.15785e-09	1		0.99998	0.999995	1
515	1544	0.999971	5.0249e-06	2.16462e-05	2.03634e-06		515	1544	0.999993	1.19515e-06	5.08009e-06	4.84127e-07		515	1544	1	4.70988e-08	2.00778e-07	1.75383e-08		0.999971	0.999993	1
515	1545	2.76349e-05	0.000890457	1.51891e-05	0.999067		515	1545	6.22908e-06	0.000171897	3.39187e-06	0.999819		515	1545	2.17347e-07	7.29927e-06	1.17576e-07	0.999992		0.999067	0.999819	0.999992
516	1546	0.000907575	0.996855	0.0019206	0.000316514		516	1546	1.34858e-05	0.99994	9.88438e-06	3.67845e-05		516	1546	4.07092e-07	0.999998	2.75669e-07	1.2664e-06		0.996855	0.99994	0.999998
516	1547	2.27021e-06	1.69517e-05	5.20102e-07	0.99998		516	1547	5.53101e-07	4.13224e-06	1.235e-07	0.999995		516	1547	2.08645e-08	1.73122e-07	4.15785e-09	1		0.99998	0.999995	1
516	1548	9.9035e-05	0.996584	2.27686e-05	0.00329374		516	1548	3.2225e-06	0.999829	1.76328e-06	0.000166442		516	1548	8.80827e-08	0.999994	4.89055e-08	5.67927e-06		0.996584	0.999829	0.999994
517	1549	0.999971	5.0249e-06	2.16462e-05	2.03634e-06		517	1549	0.999993	1.19515e-06	5.08009e-06	4.84127e-07		517	1549	1	4.70988e-08	2.00778e-07	1.75383e-08		0.999971	0.999993	1
517	1550	0.999971	5.0249e-06	2.16462e-05	2.03634e-06		517	1550	0.999993	1.19515e-06	5.08009e-06	4.84127e-07		517	1550	1	4.70988e-08	2.00778e-07	1.75383e-08		0.999971	0.999993	1
517	1551	3.10165e-05	0.00271944	1.70457e-05	0.997232		517	1551	5.63591e-06	0.000163616	3.06902e-06	0.999828		517	1551	1.96078e-07	6.58733e-06	1.06086e-07	0.999993		0.997232	0.999828	0.999993
518	1552	2.27021e-06	1.69517e-05	5.20102e-07	0.99998		518	1552	5.53101e-07	4.13224e-06	1.235e-07	0.999995		518	1552	2.08645e-08	1.73122e-07	4.15785e-09	1		0.99998	0.999995	1
518	1553	0.999971	5.0249e-06	2.16462e-05	2.03634e-06		518	1553	0.999993	1.19515e-06	5.08009e-06	4.84127e-07		518	1553	1	4.70988e-08	2.00778e-07	1.75383e-08		0.999971	0.999993	1
518	1554	4.60438e-05	0.0022615	2.53331e-05	0.997667		518	1554	9.59324e-06	0.00026377	5.22652e-06	0.999721		518	1554	3.28994e-07	1.10201e-05	1.77968e-07	0.999988		0.997667	0.999721	0.999988
519	1555	0.99988	2.11216e-05	9.02008e-05	8.63556e-06		519	1555	0.999972	4.90305e-06	2.07488e-05	2.01723e-06		519	1555	0.999999	1.92076e-07	8.18836e-07	7.20101e-08		0.99988	0.999972	0.999999
519	1556	9.41329e-06	1.44105e-06	0.999989	2.03663e-07		519	1556	2.2882e-06	3.47991e-07	0.999997	4.75647e-08		519	1556	8.81589e-08	1.35125e-08	1	1.51244e-09		0.999989	0.999997	1
519	1557	0.00466975	1.23931e-05	0.995294	2.39403e-05		519	1557	0.0585762	4.43462e-05	0.941294	8.56488e-05		519	1557	4.17196e-06	4.98638e-08	0.999996	9.53213e-08		0.995294	0.941294	0.999996
520	1558	3.91527e-05	6.01612e-06	0.999954	8.908e-07		520	1558	9.47949e-06	2.44318e-06	0.999988	2.112e-07		520	1558	3.57035e-07	5.47968e-08	1	6.21097e-09		0.999954	0.999988	1
520	1559	0.999971	5.0249e-06	2.16462e-05	2.03634e-06		520	1559	0.999993	1.19515e-06	5.08009e-06	4.84127e-07		520	1559	1	4.70988e-08	2.00778e-07	1.75383e-08		0.999971	0.999993	1
520	1560	6.85292e-06	0.99963	3.78759e-06	0.00035889		520	1560	1.50245e-06	0.999918	8.30469e-07	7.94611e-05		520	1560	4.53335e-08	0.999997	2.51368e-08	2.94111e-06		0.99963	0.999918	0.999997
521	1561	1.07026e-05	0.999386	5.82194e-06	0.000597501		521	1561	1.28471e-06	0.999993	8.18882e-07	4.6137e-06		521	1561	4.45662e-08	1	2.90533e-08	1.40551e-07		0.999386	0.999993	1
521	1562	2.27021e-06	1.69517e-05	5.20102e-07	0.99998		521	1562	5.53101e-07	4.13224e-06	1.235e-07	0.999995		521	1562	2.08645e-08	1.73122e-07	4.15785e-09	1		0.99998	0.999995	1
521	1563	0.000173236	0.00111403	3.01952e-05	0.998683		521	1563	6.2647e-06	0.000168148	3.34426e-06	0.999822		521	1563	2.10903e-07	7.08427e-06	1.14114e-07	0.999993		0.998683	0.999822	0.999993
522	1564	9.41329e-06	1.44105e-06	0.999989	2.03663e-07		522	1564	2.2882e-06	3.47991e-07	0.999997	4.75647e-08		522	1564	8.81589e-08	1.35125e-08	1	1.51244e-09		0.999989	0.999997	1
522	1565	0.999971	5.0249e-06	2.16462e-05	2.03634e-06		522	1565	0.999993	1.19515e-06	5.08009e-06	4.84127e-07		522	1565	1	4.70988e-08	2.00778e-07	1.75383e-08		0.999971	0.999993	1
522	1566	0.000199725	0.0488343	0.000109882	0.950856		522	1566	1.39116e-05	0.000558128	7.58336e-06	0.99942		522	1566	4.24489e-07	1.42071e-05	2.29653e-07	0.999985		0.950856	0.99942	0.999985
523	1567	5.06145e-05	8.86365e-05	4.72713e-06	0.999856		523	1567	0.0142681	0.000801336	0.000130727	0.9848		523	1567	8.22908e-08	6.70455e-07	1.62396e-08	0.999999		0.999856	0.9848	0.999999
523	1568	8.82029e-06	6.46792e-05	2.05339e-06	0.999924		523	1568	2.18091e-06	2.52549e-05	4.97931e-07	0.999972		523	1568	7.95194e-08	6.56099e-07	1.59216e-08	0.999999		0.999924	0.999972	0.999999
523	1569	0.123286	0.000188975	0.876159	0.000365995		523	1569	0.994994	3.38223e-05	0.00489103	8.14073e-05		523	1569	0.999981	4.03296e-07	1.82243e-05	7.91926e-07		0.876159	0.994994	0.999981
524	1570	3.92016e-05	6.02246e-06	0.999954	8.91407e-07		524	1570	9.3549e-06	1.42942e-06	0.999989	2.03067e-07		524	1570	3.57605e-07	5.4911e-08	1	6.21573e-09		0.999954	0.999989	1
524	1571	9.41329e-06	1.44105e-06	0.999989	2.03663e-07		524	1571	2.2882e-06	3.47991e-07	0.999997	4.75647e-08		524	1571	8.81589e-08	1.35125e-08	1	1.51244e-09		0.999989	0.999997	1
524	1572	0.99049	0.000104415	0.00898428	0.000421057		524	1572	0.999737	6.19051e-06	0.000244434	1.22055e-05		524	1572	0.999991	1.974e-07	8.85927e-06	3.87236e-07		0.99049	0.999737	0.999991
525	1573	0.999971	5.0249e-06	2.16462e-05	2.03634e-06		525	1573	0.999993	1.19515e-06	5.08009e-06	4.84127e-07		525	1573	1	4.70988e-08	2.00778e-07	1.75383e-08		0.999971	0.999993	1
525	1574	0.160465	0.824918	0.00551778	0.00909956		525	1574	0.625602	0.0795018	0.00408152	0.290814		525	1574	0.999994	1.19202e-06	4.51066e-06	4.93349e-07		0.824918	0.625602	0.999994
525	1575	0.999213	1.69661e-05	0.000737976	3.23711e-05		525	1575	0.999854	3.70147e-06	0.00013544	7.20508e-06		525	1575	0.999994	1.2633e-07	5.68394e-06	2.47811e-07		0.999213	0.999854	0.999994
526	1576	0.999864	2.37295e-05	0.000102403	9.82804e-06		526	1576	0.999969	5.47944e-06	2.31776e-05	2.2667e-06		526	1576	0.999999	2.21026e-07	9.24276e-07	2.36507e-07		0.999864	0.999969	0.999999
526	1577	0.998121	0.00128842	0.00048027	0.000110456		526	1577	0.814586	0.182397	0.00217678	0.000839851		526	1577	5.02212e-07	0.999999	1.70349e-07	7.91687e-07		0.998121	0.814586	0.999999
526	1578	1.42377e-05	0.000429011	7.81518e-06	0.999549		526	1578	3.29864e-06	9.38216e-05	1.79513e-06	0.999901		526	1578	1.18519e-07	3.99288e-06	6.40999e-08	0.999996		0.999549	0.999901	0.999996
527	1579	0.999039	6.93187e-05	0.000865289	2.62568e-05		527	1579	0.942327	0.000271108	0.0573267	7.52962e-05		527	1579	0.999884	7.14332e-07	0.000114734	2.2873e-07		0.999039	0.942327	0.999884
527	1580	0.999971	5.0249e-06	2.16462e-05	2.03634e-06		527	1580	0.999993	1.19515e-06	5.08009e-06	4.84127e-07		527	1580	1	4.70988e-08	2.00778e-07	1.75383e-08		0.999971	0.999993	1
527	1581	5.2521e-05	0.970025	2.895e-05	0.0298936		527	1581	1.90521e-05	0.00348666	1.0391e-05	0.996484		527	1581	2.12442e-07	7.20562e-06	1.14931e-07	0.999992		0.970025	0.996484	0.999992
528	1582	0.038096	0.0120412	0.949375	0.000487758		528	1582	0.000438028	0.993111	0.00142999	0.0050214		528	1582	5.04706e-07	0.999997	3.31936e-07	1.87918e-06		0.949375	0.993111	0.999997
528	1583	0.988379	0.00857425	0.0022542	0.000792018		528	1583	0.00202197	0.99046	0.000243162	0.00727463		528	1583	0.00601473	0.993788	7.64211e-05	0.000121328		0.988379	0.99046	0.993788
528	1584	0.37495	0.51725	0.0567082	0.0510919		528	1584	0.000420258	0.997294	0.000130584	0.00215534		528	1584	3.38856e-05	0.261473	1.84477e-05	0.738474		0.51725	0.997294	0.738474
529	1585	0.99689	0.000171786	0.00287415	6.44202e-05		529	1585	0.902913	0.000303098	0.0966987	8.56876e-05		529	1585	0.097172	4.15152e-05	0.902779	7.20699e-06		0.99689	0.902913	0.902779
529	1586	0.999529	8.22712e-05	0.000353837	3.4376e-05		529	1586	0.999892	1.91342e-05	8.06367e-05	7.97202e-06		529	1586	0.999949	2.61016e-05	2.46406e-05	4.92631e-07		0.999529	0.999892	0.999949
529	1587	0.0105815	9.17998e-05	0.988341	0.000985234		529	1587	8.57766e-05	1.14284e-06	0.999911	2.49299e-06		529	1587	2.2301e-06	2.77726e-08	0.999998	5.30557e-08		0.988341	0.999911	0.999998
530	1588	0.00323297	6.10024e-05	0.996694	1.16871e-05		530	1588	0.998765	2.26892e-05	0.00120514	6.66041e-06		530	1588	0.999999	1.49939e-07	6.38802e-07	5.67586e-08		0.996694	0.998765	0.999999
530	1589	0.000120751	1.82023e-05	0.999858	2.85607e-06		530	1589	0.00051627	7.76753e-06	0.999475	1.2629e-06		530	1589	1.0349e-06	1.5923e-07	0.999999	1.81468e-08		0.999858	0.999475	0.999999
530	1590	0.000168879	0.0197086	9.20608e-05	0.980031		530	1590	2.24884e-05	0.000667365	1.22529e-05	0.999298		530	1590	7.29784e-07	2.43803e-05	3.95097e-07	0.999974		0.980031	0.999298	0.999974
531	1591	1.22412e-06	0.999994	7.90877e-07	3.7786e-06		531	1591	2.95606e-07	0.999999	1.89989e-07	9.1885e-07		531	1591	1.07863e-08	1	7.03051e-09	3.40398e-08		0.999994	0.999999	1
531	1592	5.33649e-06	0.999975	3.43913e-06	1.62958e-05		531	1592	1.65894e-06	0.999994	8.20812e-07	3.88934e-06		531	1592	4.44656e-08	1	2.89916e-08	1.40249e-07		0.999975	0.999994	1
531	1593	0.0164121	0.0660854	0.00134114	0.916161		531	1593	0.067599	0.0103396	0.0022375	0.919824		531	1593	9.43683e-07	3.01858e-05	4.77915e-07	0.999968		0.916161	0.919824	0.999968
532	1594	0.999971	5.0249e-06	2.16462e-05	2.03634e-06		532	1594	0.999993	1.19515e-06	5.08009e-06	4.84127e-07		532	1594	1	4.70988e-08	2.00778e-07	1.75383e-08		0.999971	0.999993	1
532	1595	0.0132592	0.909872	0.00124311	0.0756261		532	1595	0.998095	0.00138095	0.000334375	0.000190014		532	1595	0.999996	6.89047e-07	2.93794e-06	2.61903e-07		0.909872	0.998095	0.999996
532	1596	0.0968352	0.013743	0.00726209	0.88216		532	1596	0.000183467	0.000784271	5.02835e-05	0.998982		532	1596	7.92917e-07	2.64999e-05	4.29367e-07	0.999972		0.88216	0.998982	0.999972
533	1597	0.999971	5.0249e-06	2.16462e-05	2.03634e-06		533	1597	0.999993	1.19515e-06	5.08009e-06	4.84127e-07		533	1597	1	4.70988e-08	2.00778e-07	1.75383e-08		0.999971	0.999993	1
533	1598	0.00323297	6.10024e-05	0.996694	1.16871e-05		533	1598	0.998765	2.26892e-05	0.00120514	6.66041e-06		533	1598	0.999999	1.49939e-07	6.38802e-07	5.67586e-08		0.996694	0.998765	0.999999
533	1599	1.42377e-05	0.000429011	7.81518e-06	0.999549		533	1599	3.29864e-06	9.38216e-05	1.79513e-06	0.999901		533	1599	1.18519e-07	3.99288e-06	6.40999e-08	0.999996		0.999549	0.999901	0.999996
534	1600	2.27021e-06	1.69517e-05	5.20102e-07	0.99998		534	1600	5.53101e-07	4.13224e-06	1.235e-07	0.999995		534	1600	2.08645e-08	1.73122e-07	4.15785e-09	1		0.99998	0.999995	1
534	1601	0.999971	5.0249e-06	2.16462e-05	2.03634e-06		534	1601	0.999993	1.19515e-06	5.08009e-06	4.84127e-07		534	1601	1	4.70988e-08	2.00778e-07	1.75383e-08		0.999971	0.999993	1
534	1602	0.000146493	0.318232	8.06532e-05	0.681541		534	1602	1.31096e-05	0.998013	7.20253e-06	0.00196708		534	1602	1.1136e-07	0.999993	6.18768e-08	7.1805e-06		0.681541	0.998013	0.999993
535	1603	0.012671	0.000408021	0.986707	0.000213724		535	1603	0.997171	8.7439e-05	0.00271452	2.71135e-05		535	1603	0.999996	7.50343e-07	3.20335e-06	2.84453e-07		0.986707	0.997171	0.999996
535	1604	0.00452931	0.988218	0.006776	0.000476369		535	1604	1.51587e-05	0.999944	1.33014e-05	2.7898e-05		535	1604	2.88673e-07	0.999999	1.88489e-07	9.03912e-07		0.988218	0.999944	0.999999
535	1605	0.999289	1.7187e-05	0.000659959	3.34732e-05		535	1605	0.999847	4.07433e-06	0.00014166	7.56913e-06		535	1605	0.999991	1.46367e-06	7.23916e-06	4.04749e-07		0.999289	0.999847	0.999991
536	1606	1.68351e-05	0.999923	1.05499e-05	4.93435e-05		536	1606	3.75574e-06	0.999982	2.40872e-06	1.14468e-05		536	1606	1.30278e-07	0.999999	8.4981e-08	4.09938e-07		0.999923	0.999982	0.999999
536	1607	0.999971	5.0249e-06	2.16462e-05	2.03634e-06		536	1607	0.999993	1.19515e-06	5.08009e-06	4.84127e-07		536	1607	1	4.70988e-08	2.00778e-07	1.75383e-08		0.999971	0.999993	1
536	1608	0.999769	5.40697e-06	0.000214994	1.04476e-05		536	1608	0.999949	1.24857e-06	4.78675e-05	2.43138e-06		536	1608	0.999998	4.47973e-08	2.02666e-06	8.77757e-08		0.999769	0.999949	0.999998
537	1609	3.93938e-05	6.05219e-06	0.999954	8.95778e-07		537	1609	9.39742e-06	1.43608e-06	0.999989	2.04015e-07		537	1609	3.59268e-07	5.51673e-08	1	6.24414e-09		0.999954	0.999989	1
537	1610	5.90248e-06	0.999972	3.78224e-06	1.79882e-05		537	1610	1.36792e-06	0.999994	8.57534e-07	4.11771e-06		537	1610	4.81316e-08	1	3.13729e-08	1.5235e-07		0.999972	0.999994	1
537	1611	0.992892	3.16985e-05	0.00701543	6.12824e-05		537	1611	0.999819	4.06435e-06	0.000168984	7.90787e-06		537	1611	0.999993	1.3467e-07	6.05708e-06	2.64101e-07		0.992892	0.999819	0.999993
538	1612	0.988459	0.0084995	0.00231321	0.000728047		538	1612	0.0108796	0.985569	0.000302478	0.00324858		538	1612	6.98881e-07	0.999966	4.29203e-07	3.31074e-05		0.988459	0.985569	0.999966
538	1613	3.93015e-05	6.03816e-06	0.999954	8.93873e-07		538	1613	9.37722e-06	1.43309e-06	0.999989	2.03615e-07		538	1613	3.58467e-07	5.50479e-08	1	6.23203e-09		0.999954	0.999989	1
538	1614	0.000428636	0.451373	0.000223798	0.547975		538	1614	3.99137e-05	0.00316974	2.17651e-05	0.996769		538	1614	7.75062e-07	2.60955e-05	4.19585e-07	0.999973		0.547975	0.996769	0.999973
539	1615	0.999445	2.61883e-05	0.000518953	9.57902e-06		539	1615	0.999971	4.92285e-06	2.19668e-05	2.01664e-06		539	1615	0.999999	1.91204e-07	8.14521e-07	7.16331e-08		0.999445	0.999971	0.999999
539	1616	2.27021e-06	1.69517e-05	5.20102e-07	0.99998		539	1616	5.53101e-07	4.13224e-06	1.235e-07	0.999995		539	1616	2.08645e-08	1.73122e-07	4.15785e-09	1		0.99998	0.999995	1
539	1617	2.50268e-05	0.000741069	1.37546e-05	0.99922		539	1617	5.75065e-06	0.000181501	3.13142e-06	0.99981		539	1617	2.20284e-07	4.86754e-05	1.19165e-07	0.999951		0.99922	0.99981	0.999951
540	1618	2.27021e-06	1.69517e-05	5.20102e-07	0.99998		540	1618	5.53101e-07	4.13224e-06	1.235e-07	0.999995		540	1618	2.08645e-08	1.73122e-07	4.15785e-09	1		0.99998	0.999995	1
540	1619	3.92939e-05	6.03669e-06	0.999954	8.93456e-07		540	1619	9.37659e-06	1.43287e-06	0.999989	2.03538e-07		540	1619	3.5845e-07	5.50402e-08	1	6.22977e-09		0.999954	0.999989	1
540	1620	8.68586e-05	1.2505e-06	0.99991	2.40753e-06		540	1620	2.01611e-05	2.88623e-07	0.999979	5.52396e-07		540	1620	7.83986e-07	9.65111e-09	0.999999	1.84601e-08		0.99991	0.999979	0.999999
541	1621	9.41329e-06	1.44105e-06	0.999989	2.03663e-07		541	1621	2.2882e-06	3.47991e-07	0.999997	4.75647e-08		541	1621	8.81589e-08	1.35125e-08	1	1.51244e-09		0.999989	0.999997	1
541	1622	9.41329e-06	1.44105e-06	0.999989	2.03663e-07		541	1622	2.2882e-06	3.47991e-07	0.999997	4.75647e-08		541	1622	8.81589e-08	1.35125e-08	1	1.51244e-09		0.999989	0.999997	1
541	1623	0.670262	0.00862481	0.0925393	0.228574		541	1623	0.00115441	0.00149308	0.000333364	0.997019		541	1623	9.12143e-07	3.04835e-05	4.9364e-07	0.999968		0.670262	0.997019	0.999968
542	1624	0.9904	0.000231998	0.00929839	7.00304e-05		542	1624	0.0013214	3.45352e-05	0.998637	6.54302e-06		542	1624	1.15792e-06	1.78656e-07	0.999999	2.07386e-08		0.9904	0.998637	0.999999
542	1625	0.999686	5.84265e-05	0.000233176	2.20986e-05		542	1625	0.999932	1.2e-05	5.06575e-05	4.98367e-06		542	1625	0.999997	4.68102e-07	1.99524e-06	1.76582e-07		0.999686	0.999932	0.999997
542	1626	0.996322	3.90566e-05	0.00356717	7.15261e-05		542	1626	0.905536	8.24337e-05	0.0942216	0.000159806		542	1626	0.999988	2.05704e-07	1.16023e-05	4.03851e-07		0.996322	0.905536	0.999988
543	1627	0.999876	2.35518e-05	9.19311e-05	8.86129e-06		543	1627	0.999972	4.9371e-06	2.08803e-05	2.03044e-06		543	1627	0.999999	1.9321e-07	8.2371e-07	7.24509e-08		0.999876	0.999972	0.999999
543	1628	0.999971	5.0249e-06	2.16462e-05	2.03634e-06		543	1628	0.999993	1.19515e-06	5.08009e-06	4.84127e-07		543	1628	1	4.70988e-08	2.00778e-07	1.75383e-08		0.999971	0.999993	1
543	1629	0.000254818	3.82238e-06	0.999734	7.37167e-06		543	1629	5.63706e-05	8.53568e-07	0.999941	1.63604e-06		543	1629	2.11292e-06	2.6294e-08	0.999998	5.02779e-08		0.999734	0.999941	0.999998
544	1630	2.27021e-06	1.69517e-05	5.20102e-07	0.99998		544	1630	5.53101e-07	4.13224e-06	1.235e-07	0.999995		544	1630	2.08645e-08	1.73122e-07	4.15785e-09	1		0.99998	0.999995	1
544	1631	0.999883	2.04887e-05	8.81656e-05	8.4337e-06		544	1631	0.999973	4.82467e-06	2.03193e-05	1.97418e-06		544	1631	0.999999	1.88178e-07	8.01887e-07	7.04864e-08		0.999883	0.999973	0.999999
544	1632	0.000131297	0.0235626	7.22802e-05	0.976234		544	1632	2.33417e-05	0.00083501	1.27196e-05	0.999129		544	1632	8.27418e-07	0.000164087	4.47842e-07	0.999835		0.976234	0.999129	0.999835
545	1633	2.27021e-06	1.69517e-05	5.20102e-07	0.99998		545	1633	5.53101e-07	4.13224e-06	1.235e-07	0.999995		545	1633	2.08645e-08	1.73122e-07	4.15785e-09	1		0.99998	0.999995	1
545	1634	2.27021e-06	1.69517e-05	5.20102e-07	0.99998		545	1634	5.53101e-07	4.13224e-06	1.235e-07	0.999995		545	1634	2.08645e-08	1.73122e-07	4.15785e-09	1		0.99998	0.999995	1
545	1635	0.000181775	0.945001	0.00010051	0.054717		545	1635	5.14391e-05	0.00557844	2.80857e-05	0.994342		545	1635	7.27029e-07	2.46345e-05	3.935e-07	0.999974		0.945001	0.994342	0.999974
546	1636	0.00110986	5.59729e-05	0.998826	8.34388e-06		546	1636	7.24228e-05	1.04797e-05	0.999915	1.56712e-06		546	1636	3.34558e-05	4.68347e-07	0.999966	5.50863e-08		0.998826	0.999915	0.999966
546	1637	0.0712063	0.000273128	0.928468	5.27013e-05		546	1637	0.000159251	8.6248e-06	0.999831	1.43762e-06		546	1637	1.2067e-06	1.85757e-07	0.999999	2.13632e-08		0.928468	0.999831	0.999999
546	1638	0.00245075	0.00941152	0.0115686	0.976569		546	1638	2.57733e-05	0.000496199	2.40773e-05	0.999454		546	1638	5.67204e-07	1.89538e-05	3.06476e-07	0.99998		0.976569	0.999454	0.99998
547	1639	0.999852	2.34355e-05	0.000115461	9.5702e-06		547	1639	0.99997	5.36311e-06	2.27116e-05	2.20728e-06		547	1639	0.999999	2.09955e-07	8.94201e-07	7.87005e-08		0.999852	0.99997	0.999999
547	1640	0.997905	0.000145354	0.00177952	0.000169991		547	1640	0.999918	1.40065e-05	6.26032e-05	5.91125e-06		547	1640	0.999997	5.32054e-07	2.26367e-06	2.00341e-07		0.997905	0.999918	0.999997
547	1641	0.983034	0.00039101	0.0163501	0.00022533		547	1641	0.99969	6.85379e-06	0.000290546	1.29335e-05		547	1641	0.99999	2.05591e-07	9.23018e-06	4.03543e-07		0.983034	0.99969	0.99999
548	1642	0.849992	0.0273814	0.0949775	0.0276491		548	1642	0.740859	0.0593912	0.133248	0.0665018		548	1642	0.721889	0.0652479	0.138769	0.0740943		0.849992	0.740859	0.721889
548	1643	0.947236	0.013585	0.0250871	0.0140919		548	1643	0.876026	0.0318919	0.0569466	0.0351353		548	1643	0.862948	0.035388	0.0623581	0.0393059		0.947236	0.876026	0.862948
548	1644	0.0332769	0.778252	0.0189896	0.169482		548	1644	0.0781629	0.585406	0.0447336	0.291697		548	1644	0.0867094	0.555191	0.0494871	0.308612		0.778252	0.585406	0.555191
549	1645	0.999971	5.0249e-06	2.16462e-05	2.03634e-06		549	1645	0.999993	1.19515e-06	5.08009e-06	4.84127e-07		549	1645	1	4.70988e-08	2.00778e-07	1.75383e-08		0.999971	0.999993	1
549	1646	0.999971	5.04403e-06	2.17283e-05	2.04423e-06		549	1646	0.999993	1.19942e-06	5.09808e-06	4.85886e-07		549	1646	1	4.7267e-08	2.01498e-07	1.76016e-08		0.999971	0.999993	1
549	1647	0.0001934	0.926314	0.000106895	0.0733859		549	1647	5.9366e-05	0.00688899	3.24158e-05	0.993019		549	1647	9.88523e-07	0.000248883	5.35125e-07	0.99975		0.926314	0.993019	0.99975
550	1648	2.27021e-06	1.69517e-05	5.20102e-07	0.99998		550	1648	5.53101e-07	4.13224e-06	1.235e-07	0.999995		550	1648	2.08645e-08	1.73122e-07	4.15785e-09	1		0.99998	0.999995	1
550	1649	2.27021e-06	1.69517e-05	5.20102e-07	0.99998		550	1649	5.53101e-07	4.13224e-06	1.235e-07	0.999995		550	1649	2.08645e-08	1.73122e-07	4.15785e-09	1		0.99998	0.999995	1
550	1650	9.68519e-05	0.0372738	5.3161e-05	0.962576		550	1650	4.8085e-06	0.000245963	2.61806e-06	0.999747		550	1650	1.49133e-07	5.01599e-06	8.06741e-08	0.999995		0.962576	0.999747	0.999995
551	1651	0.999039	6.93187e-05	0.000865289	2.62568e-05		551	1651	0.942327	0.000271108	0.0573267	7.52962e-05		551	1651	0.999884	7.14332e-07	0.000114734	2.2873e-07		0.999039	0.942327	0.999884
551	1652	0.999714	5.01028e-05	0.000215472	2.08117e-05		551	1652	0.999934	1.16752e-05	4.966e-05	4.83818e-06		551	1652	0.999997	4.56013e-07	1.94165e-06	1.71528e-07		0.999714	0.999934	0.999997
551	1653	0.00786025	0.00474983	0.985022	0.00236816		551	1653	0.000492903	0.976519	0.00124042	0.0217474		551	1653	2.62189e-07	0.999977	1.46833e-07	2.29101e-05		0.985022	0.976519	0.999977
552	1654	0.999971	5.0249e-06	2.16462e-05	2.03634e-06		552	1654	0.999993	1.19515e-06	5.08009e-06	4.84127e-07		552	1654	1	4.70988e-08	2.00778e-07	1.75383e-08		0.999971	0.999993	1
552	1655	0.000402304	2.06048e-05	0.999574	3.01137e-06		552	1655	2.71164e-05	3.96907e-06	0.999968	5.79471e-07		552	1655	4.29934e-06	1.67836e-07	0.999996	1.88322e-08		0.999574	0.999968	0.999996
552	1656	0.00240716	8.65575e-06	0.997568	1.67009e-05		552	1656	0.00010018	1.49178e-06	0.999896	2.86131e-06		552	1656	3.48765e-06	4.36094e-08	0.999996	8.33986e-08		0.997568	0.999896	0.999996
553	1657	2.9949e-05	0.000570115	7.87726e-06	0.999392		553	1657	0.000199568	0.0477128	8.4943e-05	0.952003		553	1657	1.74844e-07	1.57784e-06	3.50796e-08	0.999998		0.999392	0.952003	0.999998
553	1658	2.27021e-06	1.69517e-05	5.20102e-07	0.99998		553	1658	5.53101e-07	4.13224e-06	1.235e-07	0.999995		553	1658	2.08645e-08	1.73122e-07	4.15785e-09	1		0.99998	0.999995	1
553	1659	0.998846	2.56232e-05	0.00107927	4.96172e-05		553	1659	0.999776	5.74927e-06	0.000206384	1.16092e-05		553	1659	0.999976	3.78742e-07	1.04788e-05	1.30866e-05		0.998846	0.999776	0.999976
554	1660	9.41329e-06	1.44105e-06	0.999989	2.03663e-07		554	1660	2.2882e-06	3.47991e-07	0.999997	4.75647e-08		554	1660	8.81589e-08	1.35125e-08	1	1.51244e-09		0.999989	0.999997	1
554	1661	2.27021e-06	1.69517e-05	5.20102e-07	0.99998		554	1661	5.53101e-07	4.13224e-06	1.235e-07	0.999995		554	1661	2.08645e-08	1.73122e-07	4.15785e-09	1		0.99998	0.999995	1
554	1662	0.00610696	0.00637216	0.00117521	0.986346		554	1662	0.74264	0.00314546	0.00257046	0.251644		554	1662	2.52072e-05	3.99788e-05	1.13457e-06	0.999934		0.986346	0.74264	0.999934
555	1663	0.00807409	0.99116	0.000334945	0.000431368		555	1663	0.998721	0.00103985	0.000181269	5.80434e-05		555	1663	0.999998	3.21925e-07	1.38062e-06	1.2306e-07		0.99116	0.998721	0.999998
555	1664	0.999873	2.06314e-05	9.81437e-05	8.43295e-06		555	1664	0.999973	4.76023e-06	2.01492e-05	1.95654e-06		555	1664	0.999999	1.8663e-07	7.94573e-07	6.99248e-08		0.999873	0.999973	0.999999
555	1665	0.0457047	0.0157973	0.00512171	0.933376		555	1665	0.86283	0.000938599	0.132067	0.00416394		555	1665	0.000149553	1.94606e-07	0.99985	3.75336e-07		0.933376	0.86283	0.99985
556	1666	9.41329e-06	1.44105e-06	0.999989	2.03663e-07		556	1666	2.2882e-06	3.47991e-07	0.999997	4.75647e-08		556	1666	8.81589e-08	1.35125e-08	1	1.51244e-09		0.999989	0.999997	1
556	1667	2.27021e-06	1.69517e-05	5.20102e-07	0.99998		556	1667	5.53101e-07	4.13224e-06	1.235e-07	0.999995		556	1667	2.08645e-08	1.73122e-07	4.15785e-09	1		0.99998	0.999995	1
556	1668	0.000265843	3.85383e-06	0.999723	7.43325e-06		556	1668	0.00127327	1.46228e-06	0.998722	2.81031e-06		556	1668	2.40063e-06	2.63356e-08	0.999997	5.03517e-08		0.999723	0.998722	0.999997
557	1669	0.999971	5.0249e-06	2.16462e-05	2.03634e-06		557	1669	0.999993	1.19515e-06	5.08009e-06	4.84127e-07		557	1669	1	4.70988e-08	2.00778e-07	1.75383e-08		0.999971	0.999993	1
557	1670	0.999971	5.0249e-06	2.16462e-05	2.03634e-06		557	1670	0.999993	1.19515e-06	5.08009e-06	4.84127e-07		557	1670	1	4.70988e-08	2.00778e-07	1.75383e-08		0.999971	0.999993	1
557	1671	0.970115	5.08131e-05	0.0297361	9.82603e-05		557	1671	0.999844	2.05013e-06	0.000150085	3.9931e-06		557	1671	0.999997	6.22481e-08	2.80857e-06	1.22069e-07		0.970115	0.999844	0.999997
558	1672	0.999971	5.11291e-06	2.20244e-05	2.07281e-06		558	1672	0.999993	1.21585e-06	5.16728e-06	4.9267e-07		558	1672	1	4.79118e-08	2.04232e-07	1.78442e-08		0.999971	0.999993	1
558	1673	1.22412e-06	0.999994	7.90877e-07	3.7786e-06		558	1673	2.95606e-07	0.999999	1.89989e-07	9.1885e-07		558	1673	1.07863e-08	1	7.03051e-09	3.40398e-08		0.999994	0.999999	1
558	1674	0.000953253	0.958608	0.00401988	0.0364191		558	1674	1.23876e-05	0.999382	8.93581e-06	0.00059614		558	1674	3.03852e-07	0.999904	1.6832e-07	9.57041e-05		0.958608	0.999382	0.999904
559	1675	0.999744	0.00012983	0.000110636	1.56776e-05		559	1675	0.976657	0.0225878	0.000554095	0.000200761		559	1675	0.999999	1.99843e-07	7.91986e-07	6.95382e-08		0.999744	0.976657	0.999999
559	1676	0.999794	3.70851e-05	0.000108078	6.10594e-05		559	1676	0.983729	0.000537636	0.000413139	0.0153203		559	1676	0.999999	2.01466e-07	8.56085e-07	7.72662e-08		0.999794	0.983729	0.999999
559	1677	0.00122522	1.55483e-05	0.998729	3.00529e-05		559	1677	0.00658885	6.75607e-06	0.993391	1.29836e-05		559	1677	0.88957	5.34949e-06	0.110415	1.03481e-05		0.998729	0.993391	0.88957
560	1678	9.41329e-06	1.44105e-06	0.999989	2.03663e-07		560	1678	2.2882e-06	3.47991e-07	0.999997	4.75647e-08		560	1678	8.81589e-08	1.35125e-08	1	1.51244e-09		0.999989	0.999997	1
560	1679	2.5035e-05	0.000181372	5.89569e-06	0.999788		560	1679	6.04777e-06	4.39072e-05	1.37955e-06	0.999949		560	1679	9.84856e-06	0.00344621	2.87225e-06	0.996541		0.999788	0.999949	0.996541
560	1680	3.00485e-05	0.00404209	1.64939e-05	0.995911		560	1680	5.91399e-06	0.000177341	3.2202e-06	0.999814		560	1680	2.04034e-07	6.85378e-06	1.10363e-07	0.999993		0.995911	0.999814	0.999993
561	1681	9.41329e-06	1.44105e-06	0.999989	2.03663e-07		561	1681	2.2882e-06	3.47991e-07	0.999997	4.75647e-08		561	1681	8.81589e-08	1.35125e-08	1	1.51244e-09		0.999989	0.999997	1
561	1682	0.999971	5.0249e-06	2.16462e-05	2.03634e-06		561	1682	0.999993	1.19515e-06	5.08009e-06	4.84127e-07		561	1682	1	4.70988e-08	2.00778e-07	1.75383e-08		0.999971	0.999993	1
561	1683	3.10021e-05	0.00468604	1.70265e-05	0.995266		561	1683	5.96215e-06	0.000181293	3.24673e-06	0.99981		561	1683	2.0469e-07	6.87551e-06	1.10719e-07	0.999993		0.995266	0.99981	0.999993
562	1684	5.22259e-06	0.999976	3.36628e-06	1.59577e-05		562	1684	1.23043e-06	0.999994	7.8891e-07	3.78927e-06		562	1684	4.35887e-08	1	2.84147e-08	1.37509e-07		0.999976	0.999994	1
562	1685	1.58724e-05	0.999926	1.0218e-05	4.80934e-05		562	1685	3.71634e-06	0.999978	2.37261e-06	1.53969e-05		562	1685	1.27707e-07	0.999999	8.32941e-08	4.01683e-07		0.999926	0.999978	0.999999
562	1686	0.0511464	0.792811	0.108592	0.0474502		562	1686	0.000100207	0.998811	0.000105914	0.000983343		562	1686	3.0205e-07	0.99998	1.67721e-07	1.92948e-05		0.792811	0.998811	0.99998
563	1687	0.99947	8.6215e-05	0.000408733	3.5531e-05		563	1687	0.996636	3.98153e-05	0.00331128	1.25626e-05		563	1687	0.999994	7.68214e-07	4.69431e-06	2.88458e-07		0.99947	0.996636	0.999994
563	1688	0.192256	0.790329	0.0142859	0.0031285		563	1688	0.997851	0.00154094	0.000474879	0.000133389		563	1688	0.999994	1.07948e-06	4.5827e-06	4.08316e-07		0.790329	0.997851	0.999994
563	1689	0.0108501	0.00910776	0.00684436	0.973198		563	1689	4.08759e-05	0.000589656	2.31e-05	0.999346		563	1689	6.85825e-07	2.29207e-05	3.71021e-07	0.999976		0.973198	0.999346	0.999976
564	1690	0.999971	5.0249e-06	2.16462e-05	2.03634e-06		564	1690	0.999993	1.19515e-06	5.08009e-06	4.84127e-07		564	1690	1	4.70988e-08	2.00778e-07	1.75383e-08		0.999971	0.999993	1
564	1691	0.999971	5.0249e-06	2.16462e-05	2.03634e-06		564	1691	0.999993	1.19515e-06	5.08009e-06	4.84127e-07		564	1691	1	4.70988e-08	2.00778e-07	1.75383e-08		0.999971	0.999993	1
564	1692	2.56379e-05	0.000759958	1.40928e-05	0.9992		564	1692	6.00655e-06	0.000261664	3.27083e-06	0.999729		564	1692	2.05683e-07	6.91569e-06	1.11276e-07	0.999993		0.9992	0.999729	0.999993
565	1693	8.8158e-06	6.45716e-05	2.0523e-06	0.999925		565	1693	2.12645e-06	1.56669e-05	4.81119e-07	0.999982		565	1693	7.95251e-08	6.5608e-07	1.59208e-08	0.999999		0.999925	0.999982	0.999999
565	1694	2.27021e-06	1.69517e-05	5.20102e-07	0.99998		565	1694	5.53101e-07	4.13224e-06	1.235e-07	0.999995		565	1694	2.08645e-08	1.73122e-07	4.15785e-09	1		0.99998	0.999995	1
565	1695	6.08791e-05	0.989595	3.362e-05	0.0103105		565	1695	3.96255e-05	0.134909	2.16082e-05	0.86503		565	1695	3.47957e-07	6.43758e-05	1.88232e-07	0.999935		0.989595	0.86503	0.999935
566	1696	2.27021e-06	1.69517e-05	5.20102e-07	0.99998		566	1696	5.53101e-07	4.13224e-06	1.235e-07	0.999995		566	1696	2.08645e-08	1.73122e-07	4.15785e-09	1		0.99998	0.999995	1
566	1697	9.2572e-06	6.73546e-05	2.1434e-06	0.999921		566	1697	2.20924e-06	1.61891e-05	5.00481e-07	0.999981		566	1697	8.25925e-08	6.81594e-07	1.65525e-08	0.999999		0.999921	0.999981	0.999999
566	1698	0.000167664	0.579519	9.21696e-05	0.420222		566	1698	2.30512e-05	0.00270158	1.25819e-05	0.997263		566	1698	3.87378e-07	1.30562e-05	2.09605e-07	0.999986		0.579519	0.997263	0.999986
567	1699	0.999971	5.0249e-06	2.16462e-05	2.03634e-06		567	1699	0.999993	1.19515e-06	5.08009e-06	4.84127e-07		567	1699	1	4.70988e-08	2.00778e-07	1.75383e-08		0.999971	0.999993	1
567	1700	3.93195e-05	6.03675e-06	0.999954	8.93593e-07		567	1700	9.37557e-06	1.4327e-06	0.999989	2.03557e-07		567	1700	3.58375e-07	5.50296e-08	1	6.22957e-09		0.999954	0.999989	1
567	1701	0.0398895	6.27868e-05	0.959926	0.000121347		567	1701	0.995989	2.0265e-05	0.00395121	3.93599e-05		567	1701	0.999989	2.2167e-07	1.00317e-05	4.35157e-07		0.959926	0.995989	0.999989
568	1702	0.999875	2.07465e-05	9.61358e-05	8.50619e-06		568	1702	0.999973	4.81666e-06	2.03876e-05	1.97952e-06		568	1702	0.999999	1.88778e-07	8.04064e-07	7.07092e-08		0.999875	0.999973	0.999999
568	1703	0.999883	2.04615e-05	8.80294e-05	8.41966e-06		568	1703	0.999973	4.79517e-06	2.02829e-05	1.97027e-06		568	1703	0.999999	1.87948e-07	8.00742e-07	7.03768e-08		0.999883	0.999973	0.999999
568	1704	3.63338e-05	0.995992	2.01235e-05	0.00395148		568	1704	1.25309e-05	0.995111	6.87857e-06	0.00486926		568	1704	1.3871e-07	0.999991	7.70242e-08	8.95066e-06		0.995992	0.995111	0.999991
569	1705	9.41329e-06	1.44105e-06	0.999989	2.03663e-07		569	1705	2.2882e-06	3.47991e-07	0.999997	4.75647e-08		569	1705	8.81589e-08	1.35125e-08	1	1.51244e-09		0.999989	0.999997	1
569	1706	0.999971	5.0249e-06	2.16462e-05	2.03634e-06		569	1706	0.999993	1.19515e-06	5.08009e-06	4.84127e-07		569	1706	1	4.70988e-08	2.00778e-07	1.75383e-08		0.999971	0.999993	1
569	1707	0.999602	9.46947e-06	0.000370046	1.83135e-05		569	1707	0.999904	2.17182e-06	8.98545e-05	4.22732e-06		569	1707	0.999975	8.19135e-08	2.45969e-05	1.60679e-07		0.999602	0.999904	0.999975
570	1708	1.22412e-06	0.999994	7.90877e-07	3.7786e-06		570	1708	2.95606e-07	0.999999	1.89989e-07	9.1885e-07		570	1708	1.07863e-08	1	7.03051e-09	3.40398e-08		0.999994	0.999999	1
570	1709	0.999971	5.0249e-06	2.16462e-05	2.03634e-06		570	1709	0.999993	1.19515e-06	5.08009e-06	4.84127e-07		570	1709	1	4.70988e-08	2.00778e-07	1.75383e-08		0.999971	0.999993	1
570	1710	0.995969	1.99512e-05	0.00397256	3.86137e-05		570	1710	0.999836	3.83187e-06	0.000152315	7.45612e-06		570	1710	0.999994	1.28453e-07	5.77919e-06	2.51878e-07		0.995969	0.999836	0.999994
571	1711	0.999971	5.0249e-06	2.16462e-05	2.03634e-06		571	1711	0.999993	1.19515e-06	5.08009e-06	4.84127e-07		571	1711	1	4.70988e-08	2.00778e-07	1.75383e-08		0.999971	0.999993	1
571	1712	9.41329e-06	1.44105e-06	0.999989	2.03663e-07		571	1712	2.2882e-06	3.47991e-07	0.999997	4.75647e-08		571	1712	8.81589e-08	1.35125e-08	1	1.51244e-09		0.999989	0.999997	1
571	1713	1.97399e-05	0.998949	1.09311e-05	0.00102014		571	1713	4.23782e-06	0.999694	2.3413e-06	0.00029974		571	1713	1.58615e-05	0.241967	8.62957e-06	0.758008		0.998949	0.999694	0.758008
572	1714	0.999971	5.0249e-06	2.16462e-05	2.03634e-06		572	1714	0.999993	1.19515e-06	5.08009e-06	4.84127e-07		572	1714	1	4.70988e-08	2.00778e-07	1.75383e-08		0.999971	0.999993	1
572	1715	2.27021e-06	1.69517e-05	5.20102e-07	0.99998		572	1715	5.53101e-07	4.13224e-06	1.235e-07	0.999995		572	1715	2.08645e-08	1.73122e-07	4.15785e-09	1		0.99998	0.999995	1
572	1716	7.27571e-05	0.979742	4.02643e-05	0.0201445		572	1716	8.77851e-06	0.999464	4.84743e-06	0.000522622		572	1716	2.19292e-07	0.999986	1.21752e-07	1.40463e-05		0.979742	0.999464	0.999986
573	1717	1.22412e-06	0.999994	7.90877e-07	3.7786e-06		573	1717	2.95606e-07	0.999999	1.89989e-07	9.1885e-07		573	1717	1.07863e-08	1	7.03051e-09	3.40398e-08		0.999994	0.999999	1
573	1718	1.22412e-06	0.999994	7.90877e-07	3.7786e-06		573	1718	2.95606e-07	0.999999	1.89989e-07	9.1885e-07		573	1718	1.07863e-08	1	7.03051e-09	3.40398e-08		0.999994	0.999999	1
573	1719	0.999542	9.77663e-06	0.000429586	1.89101e-05		573	1719	0.999911	2.20454e-06	8.24064e-05	4.29099e-06		573	1719	0.999996	7.69559e-08	3.46998e-06	1.50818e-07		0.999542	0.999911	0.999996
574	1720	1.22412e-06	0.999994	7.90877e-07	3.7786e-06		574	1720	2.95606e-07	0.999999	1.89989e-07	9.1885e-07		574	1720	1.07863e-08	1	7.03051e-09	3.40398e-08		0.999994	0.999999	1
574	1721	1.22412e-06	0.999994	7.90877e-07	3.7786e-06		574	1721	2.95606e-07	0.999999	1.89989e-07	9.1885e-07		574	1721	1.07863e-08	1	7.03051e-09	3.40398e-08		0.999994	0.999999	1
574	1722	0.000147829	0.00107807	2.81146e-05	0.998746		574	1722	6.22304e-06	0.000167918	3.33417e-06	0.999822		574	1722	2.10887e-07	7.08379e-06	1.14107e-07	0.999993		0.998746	0.999822	0.999993
575	1723	1.96151e-05	0.999756	1.21743e-05	0.000212142		575	1723	4.01323e-06	0.999981	2.56815e-06	1.24739e-05		575	1723	1.38765e-07	0.999999	9.05321e-08	4.35639e-07		0.999756	0.999981	0.999999
575	1724	1.19124e-05	8.611e-05	2.75038e-06	0.999899		575	1724	2.88582e-06	2.11121e-05	6.59024e-07	0.999975		575	1724	1.0759e-07	8.84037e-07	2.13188e-08	0.999999		0.999899	0.999975	0.999999
575	1725	0.000481248	0.00323458	9.45626e-05	0.99619		575	1725	1.82458e-05	0.000464597	9.68355e-06	0.999507		575	1725	5.8226e-07	1.94574e-05	3.14822e-07	0.99998		0.99619	0.999507	0.99998
576	1726	0.43137	0.45174	0.0523638	0.0645253		576	1726	0.406799	0.369422	0.0994446	0.124335		576	1726	0.400549	0.357439	0.107044	0.134968		0.45174	0.406799	0.400549
576	1727	0.0260092	0.0318506	0.0117384	0.930402		576	1727	0.0562026	0.062429	0.0271242	0.854244		576	1727	0.0622185	0.0676246	0.0302193	0.839938		0.930402	0.854244	0.839938
576	1728	0.131355	0.0262301	0.791552	0.0508635		576	1728	0.230975	0.0549768	0.607185	0.106863		576	1728	0.247094	0.060505	0.575146	0.117256		0.791552	0.607185	0.575146
577	1729	0.00361212	0.00505146	0.00152494	0.989811		577	1729	0.0341887	0.0408341	0.0158167	0.909161		577	1729	0.0402825	0.0469699	0.0187747	0.893973		0.989811	0.909161	0.893973
577	1730	0.00538427	0.983837	0.00342449	0.00735401		577	1730	0.048228	0.85868	0.0305668	0.0625256		577	1730	0.0562457	0.83614	0.0356128	0.0720011		0.983837	0.85868	0.83614
577	1731	0.839509	0.00810362	0.130817	0.0215703		577	1731	0.641725	0.0564199	0.189366	0.112489		577	1731	0.6114	0.0646777	0.195873	0.128049		0.839509	0.641725	0.6114
578	1732	0.0246877	0.0303828	0.0111127	0.933817		578	1732	0.055151	0.061482	0.0265609	0.856806		578	1732	0.0613686	0.0668925	0.0297575	0.841981		0.933817	0.856806	0.841981
578	1733	0.0246877	0.0303828	0.0111127	0.933817		578	1733	0.055151	0.061482	0.0265609	0.856806		578	1733	0.0613686	0.0668925	0.0297575	0.841981		0.933817	0.856806	0.841981
578	1734	0.0384193	0.0819188	0.021873	0.857789		578	1734	0.0827864	0.146645	0.0473123	0.723257		578	1734	0.0917489	0.156362	0.0521436	0.699746		0.857789	0.723257	0.699746
579	1735	7.70411e-05	0.998962	0.000886528	7.41924e-05		579	1735	1.7035e-06	0.999992	1.66769e-06	4.77954e-06		579	1735	5.27945e-08	1	3.43844e-08	1.66373e-07		0.998962	0.999992	1
579	1736	8.47142e-05	0.995043	4.08603e-05	0.0048313		579	1736	4.79306e-06	0.99997	3.00753e-06	2.18219e-05		579	1736	1.54001e-07	0.999999	1.00468e-07	4.83793e-07		0.995043	0.99997	0.999999
579	1737	0.442715	0.000221836	0.556655	0.000408266		579	1737	0.986145	0.00189808	0.011671	0.000285768		579	1737	0.999517	1.23411e-06	0.000480535	1.11806e-06		0.556655	0.986145	0.999517
580	1738	0.0523942	0.108079	0.0221469	0.81738		580	1738	0.108461	0.138954	0.0535779	0.699006		580	1738	0.118946	0.14349	0.0596369	0.677928		0.81738	0.699006	0.677928
580	1739	0.0410442	0.0551656	0.0184924	0.885298		580	1739	0.0963531	0.105531	0.0476686	0.750447		580	1739	0.106901	0.113113	0.0534268	0.726559		0.885298	0.750447	0.726559
580	1740	0.128537	0.0245329	0.799357	0.0475724		580	1740	0.243163	0.0578135	0.58666	0.112364		580	1740	0.259988	0.0638892	0.552333	0.12379		0.799357	0.58666	0.552333
581	1741	2.52876e-06	0.999988	1.62967e-06	7.6648e-06		581	1741	0.000144086	0.999474	9.19602e-05	0.00028985		581	1741	0.00565891	0.983082	0.00360307	0.00765566		0.999988	0.999474	0.983082
581	1742	0.00644484	0.199374	0.792351	0.00183002		581	1742	0.0130017	0.2848	0.697968	0.0042304		581	1742	0.0516052	0.278948	0.646217	0.0232294		0.792351	0.697968	0.646217
581	1743	0.717326	0.000219568	0.282037	0.000417406		581	1743	0.12899	0.00225044	0.864394	0.00436551		581	1743	0.169147	0.0123157	0.794694	0.0238433		0.717326	0.864394	0.794694
582	1744	0.00054978	0.979645	0.0191963	0.000608489		582	1744	1.8749e-05	0.999907	2.95568e-05	4.42485e-05		582	1744	4.63709e-07	0.999998	3.02971e-07	1.44256e-06		0.979645	0.999907	0.999998
582	1745	0.00787861	0.00452241	0.986243	0.00135586		582	1745	0.432388	0.435402	0.0699333	0.0622768		582	1745	2.05075e-06	0.99999	6.14837e-07	7.01339e-06		0.986243	0.435402	0.99999
582	1746	0.0213288	0.0519121	0.383008	0.543751		582	1746	0.00878353	0.0119476	0.534658	0.444611		582	1746	6.04245e-05	1.6674e-07	0.999939	5.33645e-07		0.543751	0.534658	0.999939
583	1747	0.0448619	0.410182	0.527257	0.0176989		583	1747	8.54919e-05	0.999558	0.000287091	6.90387e-05		583	1747	1.64144e-07	0.999999	1.06751e-07	5.11638e-07		0.527257	0.999558	0.999999
583	1748	0.107155	0.145391	0.348291	0.399163		583	1748	0.000672422	0.000341394	0.998762	0.000223755		583	1748	0.0710209	3.74618e-05	0.928935	6.69556e-06		0.399163	0.998762	0.928935
583	1749	0.0114085	0.504087	0.00641888	0.478086		583	1749	4.72196e-05	0.00261511	2.47014e-05	0.997313		583	1749	3.96207e-06	2.13153e-05	4.27232e-07	0.999974		0.504087	0.997313	0.999974
584	1750	0.591371	0.353022	0.030427	0.0251792		584	1750	0.0438698	0.94556	0.00529262	0.00527761		584	1750	2.01822e-07	0.999999	1.31009e-07	6.23003e-07		0.591371	0.94556	0.999999
584	1751	0.948401	0.00804209	0.0380512	0.00550583		584	1751	0.943111	0.00163213	0.0542071	0.00105021		584	1751	0.994373	1.13767e-05	0.00561326	2.76925e-06		0.948401	0.943111	0.994373
584	1752	0.0848112	0.0481373	0.521481	0.345571		584	1752	0.0128825	0.0115204	0.0331338	0.942463		584	1752	3.78971e-07	1.29996e-05	2.10202e-07	0.999986		0.521481	0.942463	0.999986
585	1753	0.00254614	0.99699	0.000189598	0.00027468		585	1753	6.04283e-06	0.999979	2.86902e-06	1.20753e-05		585	1753	1.33156e-07	0.999999	8.75881e-08	4.17479e-07		0.99699	0.999979	0.999999
585	1754	0.393842	0.00992758	0.00523	0.591001		585	1754	0.998638	0.000286811	0.000294527	0.000780478		585	1754	0.999989	5.67726e-06	5.02419e-06	4.65691e-07		0.591001	0.998638	0.999989
585	1755	0.0124762	0.879491	0.00480015	0.103233		585	1755	8.01457e-05	0.00572429	4.15676e-05	0.994154		585	1755	8.77385e-07	2.97017e-05	4.74891e-07	0.999969		0.879491	0.994154	0.999969
586	1756	0.00689422	0.00992356	0.000351848	0.98283		586	1756	1.47564e-05	7.90171e-05	2.4534e-06	0.999904		586	1756	2.68072e-07	2.19383e-06	5.393e-08	0.999997		0.98283	0.999904	0.999997
586	1757	0.998864	0.000518207	0.00057048	4.76451e-05		586	1757	0.999933	1.2328e-05	4.97146e-05	4.87555e-06		586	1757	0.999997	4.51598e-07	1.92414e-06	1.70494e-07		0.998864	0.999933	0.999997
586	1758	0.977031	0.000101015	0.0226797	0.000188174		586	1758	0.999561	9.36974e-06	0.000411687	1.82295e-05		586	1758	0.999986	2.94442e-07	1.31984e-05	5.77985e-07		0.977031	0.999561	0.999986
587	1759	0.351067	0.0676472	0.328664	0.252621		587	1759	0.112038	0.0532791	0.0807007	0.753982		587	1759	0.124496	0.0684684	0.0844017	0.722633		0.351067	0.753982	0.722633
587	1760	0.0632391	0.00407663	0.930848	0.0018368		587	1760	0.0237125	0.00303598	0.971909	0.00134222		587	1760	0.0466137	0.0113744	0.934603	0.00740938		0.930848	0.971909	0.934603
587	1761	0.248075	0.0714596	0.0474754	0.632989		587	1761	0.745234	0.0406462	0.0451104	0.16901		587	1761	0.706146	0.0501835	0.0658219	0.177848		0.632989	0.745234	0.706146
588	1762	0.535968	0.315648	0.0882331	0.0601503		588	1762	0.472668	0.257786	0.140973	0.128573		588	1762	0.460506	0.250566	0.148646	0.140282		0.535968	0.472668	0.460506
588	1763	0.908061	0.0238186	0.0432177	0.024903		588	1763	0.792237	0.0535121	0.0935885	0.0606628		588	1763	0.771791	0.0589741	0.101604	0.0676304		0.908061	0.792237	0.771791
588	1764	0.0735111	0.236512	0.0315394	0.658438		588	1764	0.124545	0.239252	0.0660547	0.570148		588	1764	0.133322	0.238222	0.07161	0.556846		0.658438	0.570148	0.556846
589	1765	0.246189	0.042478	0.0262117	0.685121		589	1765	0.24572	0.0806569	0.0569272	0.616696		589	1765	0.252938	0.08673	0.0629703	0.597362		0.685121	0.616696	0.597362
589	1766	0.951213	0.0125894	0.0231257	0.0130716		589	1766	0.883748	0.0299264	0.0534928	0.032833		589	1766	0.87131	0.0332491	0.0586877	0.0367532		0.951213	0.883748	0.87131
589	1767	0.406895	0.289526	0.134588	0.168991		589	1767	0.36221	0.232697	0.155288	0.249806		589	1767	0.353409	0.227779	0.156898	0.261914		0.406895	0.36221	0.353409
590	1768	0.0273821	0.033978	0.0124116	0.926228		590	1768	0.0556852	0.0620906	0.0269149	0.855309		590	1768	0.0611579	0.0667616	0.0297182	0.842362		0.926228	0.855309	0.842362
590	1769	0.913133	0.0223294	0.040989	0.0235487		590	1769	0.834353	0.0425709	0.0750391	0.0480366		590	1769	0.820392	0.0463273	0.0805165	0.052764		0.913133	0.834353	0.820392
590	1770	0.0443162	0.0971401	0.0252477	0.833296		590	1770	0.0861301	0.152742	0.0492372	0.711891		590	1770	0.0942248	0.160921	0.0535762	0.691278		0.833296	0.711891	0.691278
591	1771	0.142729	0.0370684	0.790585	0.0296174		591	1771	0.210027	0.0679658	0.658595	0.0634124		591	1771	0.220427	0.0735738	0.635982	0.0700169		0.790585	0.658595	0.635982
591	1772	0.10544	0.061915	0.800622	0.0320228		591	1772	0.184055	0.0843843	0.664878	0.0666832		591	1772	0.196141	0.088821	0.64166	0.0733771		0.800622	0.664878	0.64166
591	1773	0.83795	0.0277504	0.0803134	0.0539862		591	1773	0.703333	0.0552211	0.133909	0.107537		591	1773	0.681041	0.0601827	0.141643	0.117133		0.83795	0.703333	0.681041
592	1774	0.0721458	0.773272	0.0678062	0.0867762		592	1774	0.13127	0.617081	0.0976556	0.153994		592	1774	0.141679	0.590835	0.103213	0.164273		0.773272	0.617081	0.590835
592	1775	0.0665465	0.644502	0.0399204	0.249031		592	1775	0.121594	0.524161	0.0738629	0.280382		592	1775	0.131459	0.503721	0.079929	0.284891		0.644502	0.524161	0.503721
592	1776	0.0423097	0.0907352	0.0241048	0.84285		592	1776	0.0837181	0.148535	0.0478497	0.719897		592	1776	0.0917607	0.157092	0.0521641	0.698983		0.84285	0.719897	0.698983
593	1777	0.076173	0.0677937	0.159364	0.696669		593	1777	0.124418	0.102771	0.156589	0.616221		593	1777	0.133271	0.108416	0.156788	0.601525		0.696669	0.616221	0.601525
593	1778	0.05906	0.0205882	0.904775	0.0155768		593	1778	0.111337	0.0399657	0.814487	0.0342104		593	1778	0.119945	0.0436029	0.798621	0.037831		0.904775	0.814487	0.798621
593	1779	0.64229	0.058672	0.0930602	0.205978		593	1779	0.535732	0.0920016	0.1391	0.233166		593	1779	0.519385	0.0974186	0.145025	0.238171		0.64229	0.535732	0.519385
594	1780	0.0480966	0.0547724	0.0227875	0.874344		594	1780	0.0752521	0.0785822	0.037594	0.808572		594	1780	0.0804765	0.082486	0.0403819	0.796656		0.874344	0.808572	0.796656
594	1781	0.854051	0.0376495	0.0665346	0.041765		594	1781	0.782461	0.0559686	0.0959028	0.0656678		594	1781	0.769881	0.0593949	0.100484	0.0702397		0.854051	0.782461	0.769881
594	1782	0.0727828	0.134471	0.0415849	0.751161		594	1782	0.110175	0.173278	0.0631345	0.653412		594	1782	0.117488	0.17898	0.066947	0.636585		0.751161	0.653412	0.636585
595	1783	0.105466	0.0376977	0.825457	0.0313794		595	1783	0.151509	0.0557706	0.740861	0.0518602		595	1783	0.15886	0.0592039	0.726198	0.055738		0.825457	0.740861	0.726198
595	1784	0.854051	0.0376495	0.0665346	0.041765		595	1784	0.782461	0.0559686	0.0959028	0.0656678		595	1784	0.769881	0.0593949	0.100484	0.0702397		0.854051	0.782461	0.769881
595	1785	0.209638	0.0474623	0.650791	0.0921082		595	1785	0.272149	0.0721686	0.515358	0.140324		595	1785	0.282675	0.0767819	0.491697	0.148846		0.650791	0.515358	0.491697
596	1786	0.072308	0.79074	0.0456823	0.0912692		596	1786	0.10712	0.694166	0.0675817	0.131132		596	1786	0.113519	0.677455	0.0715717	0.137454		0.79074	0.694166	0.677455
596	1787	0.0480966	0.0547724	0.0227875	0.874344		596	1787	0.0752521	0.0785822	0.037594	0.808572		596	1787	0.0804765	0.082486	0.0403819	0.796656		0.874344	0.808572	0.796656
596	1788	0.0727828	0.134471	0.0415849	0.751161		596	1788	0.110175	0.173278	0.0631345	0.653412		596	1788	0.117488	0.17898	0.066947	0.636585		0.751161	0.653412	0.636585
597	1789	0.0480966	0.0547724	0.0227875	0.874344		597	1789	0.0752521	0.0785822	0.037594	0.808572		597	1789	0.0804765	0.082486	0.0403819	0.796656		0.874344	0.808572	0.796656
597	1790	0.072308	0.79074	0.0456823	0.0912692		597	1790	0.10712	0.694166	0.0675817	0.131132		597	1790	0.113519	0.677455	0.0715717	0.137454		0.79074	0.694166	0.677455
597	1791	0.0727828	0.134471	0.0415849	0.751161		597	1791	0.110175	0.173278	0.0631345	0.653412		597	1791	0.117488	0.17898	0.066947	0.636585		0.751161	0.653412	0.636585
598	1792	0.0480966	0.0547724	0.0227875	0.874344		598	1792	0.0752521	0.0785822	0.037594	0.808572		598	1792	0.0804765	0.082486	0.0403819	0.796656		0.874344	0.808572	0.796656
598	1793	0.854051	0.0376495	0.0665346	0.041765		598	1793	0.782461	0.0559686	0.0959028	0.0656678		598	1793	0.769881	0.0593949	0.100484	0.0702397		0.854051	0.782461	0.769881
598	1794	0.0727828	0.134471	0.0415849	0.751161		598	1794	0.110175	0.173278	0.0631345	0.653412		598	1794	0.117488	0.17898	0.066947	0.636585		0.751161	0.653412	0.636585
599	1795	0.0480966	0.0547724	0.0227875	0.874344		599	1795	0.0752521	0.0785822	0.037594	0.808572		599	1795	0.0804765	0.082486	0.0403819	0.796656		0.874344	0.808572	0.796656
599	1796	0.854051	0.0376495	0.0665346	0.041765		599	1796	0.782461	0.0559686	0.0959028	0.0656678		599	1796	0.769881	0.0593949	0.100484	0.0702397		0.854051	0.782461	0.769881
599	1797	0.0727828	0.134471	0.0415849	0.751161		599	1797	0.110175	0.173278	0.0631345	0.653412		599	1797	0.117488	0.17898	0.066947	0.636585		0.751161	0.653412	0.636585
600	1798	0.0480966	0.0547724	0.0227875	0.874344		600	1798	0.0752521	0.0785822	0.037594	0.808572		600	1798	0.0804765	0.082486	0.0403819	0.796656		0.874344	0.808572	0.796656
600	1799	0.854051	0.0376495	0.0665346	0.041765		600	1799	0.782461	0.0559686	0.0959028	0.0656678		600	1799	0.769881	0.0593949	0.100484	0.0702397		0.854051	0.782461	0.769881
600	1800	0.0727828	0.134471	0.0415849	0.751161		600	1800	0.110175	0.173278	0.0631345	0.653412		600	1800	0.117488	0.17898	0.066947	0.636585		0.751161	0.653412	0.636585
601	1801	0.854051	0.0376495	0.0665346	0.041765		601	1801	0.782461	0.0559686	0.0959028	0.0656678		601	1801	0.769881	0.0593949	0.100484	0.0702397		0.854051	0.782461	0.769881
601	1802	0.072308	0.79074	0.0456823	0.0912692		601	1802	0.10712	0.694166	0.0675817	0.131132		601	1802	0.113519	0.677455	0.0715717	0.137454		0.79074	0.694166	0.677455
601	1803	0.0727828	0.134471	0.0415849	0.751161		601	1803	0.110175	0.173278	0.0631345	0.653412		601	1803	0.117488	0.17898	0.066947	0.636585		0.751161	0.653412	0.636585
602	1804	0.854051	0.0376495	0.0665346	0.041765		602	1804	0.782461	0.0559686	0.0959028	0.0656678		602	1804	0.769881	0.0593949	0.100484	0.0702397		0.854051	0.782461	0.769881
602	1805	0.105466	0.0376977	0.825457	0.0313794		602	1805	0.151509	0.0557706	0.740861	0.0518602		602	1805	0.15886	0.0592039	0.726198	0.055738		0.825457	0.740861	0.726198
602	1806	0.0727828	0.134471	0.0415849	0.751161		602	1806	0.110175	0.173278	0.0631345	0.653412		602	1806	0.117488	0.17898	0.066947	0.636585		0.751161	0.653412	0.636585
603	1807	0.0480966	0.0547724	0.0227875	0.874344		603	1807	0.0752521	0.0785822	0.037594	0.808572		603	1807	0.0804765	0.082486	0.0403819	0.796656		0.874344	0.808572	0.796656
603	1808	0.0480966	0.0547724	0.0227875	0.874344		603	1808	0.0752521	0.0785822	0.037594	0.808572		603	1808	0.0804765	0.082486	0.0403819	0.796656		0.874344	0.808572	0.796656
603	1809	0.0727966	0.623962	0.0416721	0.261569		603	1809	0.11018	0.489201	0.0632272	0.337392		603	1809	0.117258	0.468189	0.0670394	0.347514		0.623962	0.489201	0.468189
604	1810	0.0480966	0.0547724	0.0227875	0.874344		604	1810	0.0752521	0.0785822	0.037594	0.808572		604	1810	0.0804765	0.082486	0.0403819	0.796656		0.874344	0.808572	0.796656
604	1811	0.105466	0.0376977	0.825457	0.0313794		604	1811	0.151509	0.0557706	0.740861	0.0518602		604	1811	0.15886	0.0592039	0.726198	0.055738		0.825457	0.740861	0.726198
604	1812	0.209638	0.0474623	0.650791	0.0921082		604	1812	0.272149	0.0721686	0.515358	0.140324		604	1812	0.282675	0.0767819	0.491697	0.148846		0.650791	0.515358	0.491697
605	1813	0.854051	0.0376495	0.0665346	0.041765		605	1813	0.782461	0.0559686	0.0959028	0.0656678		605	1813	0.769881	0.0593949	0.100484	0.0702397		0.854051	0.782461	0.769881
605	1814	0.072308	0.79074	0.0456823	0.0912692		605	1814	0.10712	0.694166	0.0675817	0.131132		605	1814	0.113519	0.677455	0.0715717	0.137454		0.79074	0.694166	0.677455
605	1815	0.736945	0.048054	0.121534	0.0934676		605	1815	0.626852	0.0730063	0.157997	0.142145		605	1815	0.609073	0.0774124	0.162933	0.150582		0.736945	0.626852	0.609073
606	1816	0.072308	0.79074	0.0456823	0.0912692		606	1816	0.10712	0.694166	0.0675817	0.131132		606	1816	0.113519	0.677455	0.0715717	0.137454		0.79074	0.694166	0.677455
606	1817	0.105466	0.0376977	0.825457	0.0313794		606	1817	0.151509	0.0557706	0.740861	0.0518602		606	1817	0.15886	0.0592039	0.726198	0.055738		0.825457	0.740861	0.726198
606	1818	0.0727828	0.134471	0.0415849	0.751161		606	1818	0.110175	0.173278	0.0631345	0.653412		606	1818	0.117488	0.17898	0.066947	0.636585		0.751161	0.653412	0.636585
607	1819	0.854051	0.0376495	0.0665346	0.041765		607	1819	0.782461	0.0559686	0.0959028	0.0656678		607	1819	0.769881	0.0593949	0.100484	0.0702397		0.854051	0.782461	0.769881
607	1820	0.854051	0.0376495	0.0665346	0.041765		607	1820	0.782461	0.0559686	0.0959028	0.0656678		607	1820	0.769881	0.0593949	0.100484	0.0702397		0.854051	0.782461	0.769881
607	1821	0.0727966	0.623962	0.0416721	0.261569		607	1821	0.11018	0.489201	0.0632272	0.337392		607	1821	0.117258	0.468189	0.0670394	0.347514		0.623962	0.489201	0.468189
608	1822	0.0480966	0.0547724	0.0227875	0.874344		608	1822	0.0752521	0.0785822	0.037594	0.808572		608	1822	0.0804765	0.082486	0.0403819	0.796656		0.874344	0.808572	0.796656
608	1823	0.072308	0.79074	0.0456823	0.0912692		608	1823	0.10712	0.694166	0.0675817	0.131132		608	1823	0.113519	0.677455	0.0715717	0.137454		0.79074	0.694166	0.677455
608	1824	0.0727966	0.623962	0.0416721	0.261569		608	1824	0.11018	0.489201	0.0632272	0.337392		608	1824	0.117258	0.468189	0.0670394	0.347514		0.623962	0.489201	0.468189
609	1825	0.072308	0.79074	0.0456823	0.0912692		609	1825	0.10712	0.694166	0.0675817	0.131132		609	1825	0.113519	0.677455	0.0715717	0.137454		0.79074	0.694166	0.677455
609	1826	0.854051	0.0376495	0.0665346	0.041765		609	1826	0.782461	0.0559686	0.0959028	0.0656678		609	1826	0.769881	0.0593949	0.100484	0.0702397		0.854051	0.782461	0.769881
609	1827	0.0727828	0.134471	0.0415849	0.751161		609	1827	0.110175	0.173278	0.0631345	0.653412		609	1827	0.117488	0.17898	0.066947	0.636585		0.751161	0.653412	0.636585
610	1828	0.0480966	0.0547724	0.0227875	0.874344		610	1828	0.0752521	0.0785822	0.037594	0.808572		610	1828	0.0804765	0.082486	0.0403819	0.796656		0.874344	0.808572	0.796656
610	1829	0.0480966	0.0547724	0.0227875	0.874344		610	1829	0.0752521	0.0785822	0.037594	0.808572		610	1829	0.0804765	0.082486	0.0403819	0.796656		0.874344	0.808572	0.796656
610	1830	0.209638	0.0474623	0.650791	0.0921082		610	1830	0.272149	0.0721686	0.515358	0.140324		610	1830	0.282675	0.0767819	0.491697	0.148846		0.650791	0.515358	0.491697
611	1831	0.105466	0.0376977	0.825457	0.0313794		611	1831	0.151509	0.0557706	0.740861	0.0518602		611	1831	0.15886	0.0592039	0.726198	0.055738		0.825457	0.740861	0.726198
611	1832	0.072308	0.79074	0.0456823	0.0912692		611	1832	0.10712	0.694166	0.0675817	0.131132		611	1832	0.113519	0.677455	0.0715717	0.137454		0.79074	0.694166	0.677455
611	1833	0.0727966	0.623962	0.0416721	0.261569		611	1833	0.11018	0.489201	0.0632272	0.337392		611	1833	0.117258	0.468189	0.0670394	0.347514		0.623962	0.489201	0.468189
612	1834	0.854051	0.0376495	0.0665346	0.041765		612	1834	0.782461	0.0559686	0.0959028	0.0656678		612	1834	0.769881	0.0593949	0.100484	0.0702397		0.854051	0.782461	0.769881
612	1835	0.0480966	0.0547724	0.0227875	0.874344		612	1835	0.0752521	0.0785822	0.037594	0.808572		612	1835	0.0804765	0.082486	0.0403819	0.796656		0.874344	0.808572	0.796656
612	1836	0.736945	0.048054	0.121534	0.0934676		612	1836	0.626852	0.0730063	0.157997	0.142145		612	1836	0.609073	0.0774124	0.162933	0.150582		0.736945	0.626852	0.609073
613	1837	0.0480966	0.0547724	0.0227875	0.874344		613	1837	0.0752521	0.0785822	0.037594	0.808572		613	1837	0.0804765	0.082486	0.0403819	0.796656		0.874344	0.808572	0.796656
613	1838	0.105466	0.0376977	0.825457	0.0313794		613	1838	0.151509	0.0557706	0.740861	0.0518602		613	1838	0.15886	0.0592039	0.726198	0.055738		0.825457	0.740861	0.726198
613	1839	0.0727828	0.134471	0.0415849	0.751161		613	1839	0.110175	0.173278	0.0631345	0.653412		613	1839	0.117488	0.17898	0.066947	0.636585		0.751161	0.653412	0.636585
614	1840	0.854051	0.0376495	0.0665346	0.041765		614	1840	0.782461	0.0559686	0.0959028	0.0656678		614	1840	0.769881	0.0593949	0.100484	0.0702397		0.854051	0.782461	0.769881
614	1841	0.105466	0.0376977	0.825457	0.0313794		614	1841	0.151509	0.0557706	0.740861	0.0518602		614	1841	0.15886	0.0592039	0.726198	0.055738		0.825457	0.740861	0.726198
614	1842	0.209638	0.0474623	0.650791	0.0921082		614	1842	0.272149	0.0721686	0.515358	0.140324		614	1842	0.282675	0.0767819	0.491697	0.148846		0.650791	0.515358	0.491697
615	1843	0.105466	0.0376977	0.825457	0.0313794		615	1843	0.151509	0.0557706	0.740861	0.0518602		615	1843	0.15886	0.0592039	0.726198	0.055738		0.825457	0.740861	0.726198
615	1844	0.072308	0.79074	0.0456823	0.0912692		615	1844	0.10712	0.694166	0.0675817	0.131132		615	1844	0.113519	0.677455	0.0715717	0.137454		0.79074	0.694166	0.677455
615	1845	0.0727966	0.623962	0.0416721	0.261569		615	1845	0.11018	0.489201	0.0632272	0.337392		615	1845	0.117258	0.468189	0.0670394	0.347514		0.623962	0.489201	0.468189
616	1846	0.854051	0.0376495	0.0665346	0.041765		616	1846	0.782461	0.0559686	0.0959028	0.0656678		616	1846	0.769881	0.0593949	0.100484	0.0702397		0.854051	0.782461	0.769881
616	1847	0.0480966	0.0547724	0.0227875	0.874344		616	1847	0.0752521	0.0785822	0.037594	0.808572		616	1847	0.0804765	0.082486	0.0403819	0.796656		0.874344	0.808572	0.796656
616	1848	0.736945	0.048054	0.121534	0.0934676		616	1848	0.626852	0.0730063	0.157997	0.142145		616	1848	0.609073	0.0774124	0.162933	0.150582		0.736945	0.626852	0.609073
617	1849	0.0480966	0.0547724	0.0227875	0.874344		617	1849	0.0752521	0.0785822	0.037594	0.808572		617	1849	0.0804765	0.082486	0.0403819	0.796656		0.874344	0.808572	0.796656
617	1850	0.854051	0.0376495	0.0665346	0.041765		617	1850	0.782461	0.0559686	0.0959028	0.0656678		617	1850	0.769881	0.0593949	0.100484	0.0702397		0.854051	0.782461	0.769881
617	1851	0.0727966	0.623962	0.0416721	0.261569		617	1851	0.11018	0.489201	0.0632272	0.337392		617	1851	0.117258	0.468189	0.0670394	0.347514		0.623962	0.489201	0.468189
618	1852	0.854051	0.0376495	0.0665346	0.041765		618	1852	0.782461	0.0559686	0.0959028	0.0656678		618	1852	0.769881	0.0593949	0.100484	0.0702397		0.854051	0.782461	0.769881
618	1853	0.854051	0.0376495	0.0665346	0.041765		618	1853	0.782461	0.0559686	0.0959028	0.0656678		618	1853	0.769881	0.0593949	0.100484	0.0702397		0.854051	0.782461	0.769881
618	1854	0.0727828	0.134471	0.0415849	0.751161		618	1854	0.110175	0.173278	0.0631345	0.653412		618	1854	0.117488	0.17898	0.066947	0.636585		0.751161	0.653412	0.636585
619	1855	0.854051	0.0376495	0.0665346	0.041765		619	1855	0.782461	0.0559686	0.0959028	0.0656678		619	1855	0.769881	0.0593949	0.100484	0.0702397		0.854051	0.782461	0.769881
619	1856	0.854051	0.0376495	0.0665346	0.041765		619	1856	0.782461	0.0559686	0.0959028	0.0656678		619	1856	0.769881	0.0593949	0.100484	0.0702397		0.854051	0.782461	0.769881
619	1857	0.209638	0.0474623	0.650791	0.0921082		619	1857	0.272149	0.0721686	0.515358	0.140324		619	1857	0.282675	0.0767819	0.491697	0.148846		0.650791	0.515358	0.491697
620	1858	0.0480966	0.0547724	0.0227875	0.874344		620	1858	0.0752521	0.0785822	0.037594	0.808572		620	1858	0.0804765	0.082486	0.0403819	0.796656		0.874344	0.808572	0.796656
620	1859	0.0480966	0.0547724	0.0227875	0.874344		620	1859	0.0752521	0.0785822	0.037594	0.808572		620	1859	0.0804765	0.082486	0.0403819	0.796656		0.874344	0.808572	0.796656
620	1860	0.209638	0.0474623	0.650791	0.0921082		620	1860	0.272149	0.0721686	0.515358	0.140324		620	1860	0.282675	0.0767819	0.491697	0.148846		0.650791	0.515358	0.491697
621	1861	0.854051	0.0376495	0.0665346	0.041765		621	1861	0.782461	0.0559686	0.0959028	0.0656678		621	1861	0.769881	0.0593949	0.100484	0.0702397		0.854051	0.782461	0.769881
621	1862	0.854051	0.0376495	0.0665346	0.041765		621	1862	0.782461	0.0559686	0.0959028	0.0656678		621	1862	0.769881	0.0593949	0.100484	0.0702397		0.854051	0.782461	0.769881
621	1863	0.209638	0.0474623	0.650791	0.0921082		621	1863	0.272149	0.0721686	0.515358	0.140324		621	1863	0.282675	0.0767819	0.491697	0.148846		0.650791	0.515358	0.491697
622	1864	0.0480966	0.0547724	0.0227875	0.874344		622	1864	0.0752521	0.0785822	0.037594	0.808572		622	1864	0.0804765	0.082486	0.0403819	0.796656		0.874344	0.808572	0.796656
622	1865	0.105466	0.0376977	0.825457	0.0313794		622	1865	0.151509	0.0557706	0.740861	0.0518602		622	1865	0.15886	0.0592039	0.726198	0.055738		0.825457	0.740861	0.726198
622	1866	0.0727828	0.134471	0.0415849	0.751161		622	1866	0.110175	0.173278	0.0631345	0.653412		622	1866	0.117488	0.17898	0.066947	0.636585		0.751161	0.653412	0.636585
623	1867	0.0480966	0.0547724	0.0227875	0.874344		623	1867	0.0752521	0.0785822	0.037594	0.808572		623	1867	0.0804765	0.082486	0.0403819	0.796656		0.874344	0.808572	0.796656
623	1868	0.0480966	0.0547724	0.0227875	0.874344		623	1868	0.0752521	0.0785822	0.037594	0.808572		623	1868	0.0804765	0.082486	0.0403819	0.796656		0.874344	0.808572	0.796656
623	1869	0.736945	0.048054	0.121534	0.0934676		623	1869	0.626852	0.0730063	0.157997	0.142145		623	1869	0.609073	0.0774124	0.162933	0.150582		0.736945	0.626852	0.609073
624	1870	0.854051	0.0376495	0.0665346	0.041765		624	1870	0.782461	0.0559686	0.0959028	0.0656678		624	1870	0.769881	0.0593949	0.100484	0.0702397		0.854051	0.782461	0.769881
624	1871	0.0480966	0.0547724	0.0227875	0.874344		624	1871	0.0752521	0.0785822	0.037594	0.808572		624	1871	0.0804765	0.082486	0.0403819	0.796656		0.874344	0.808572	0.796656
624	1872	0.209638	0.0474623	0.650791	0.0921082		624	1872	0.272149	0.0721686	0.515358	0.140324		624	1872	0.282675	0.0767819	0.491697	0.148846		0.650791	0.515358	0.491697
625	1873	0.0480966	0.0547724	0.0227875	0.874344		625	1873	0.0752521	0.0785822	0.037594	0.808572		625	1873	0.0804765	0.082486	0.0403819	0.796656		0.874344	0.808572	0.796656
625	1874	0.854051	0.0376495	0.0665346	0.041765		625	1874	0.782461	0.0559686	0.0959028	0.0656678		625	1874	0.769881	0.0593949	0.100484	0.0702397		0.854051	0.782461	0.769881
625	1875	0.736945	0.048054	0.121534	0.0934676		625	1875	0.626852	0.0730063	0.157997	0.142145		625	1875	0.609073	0.0774124	0.162933	0.150582		0.736945	0.626852	0.609073

## Sheet: d. HCa
Ambiguous position	Mr Bayes Pp							PAML - nucleotide Pp							Ancestral gap?		Differences between the first-best nt or AA given by the four models. Empty cells mean no difference.					Decision tree: If none of the conditions was met, the ambiguous character was considered reliable and the 1st-best nt was chosen.						Does substituting the 1st-best nt by the 2nd- or 3rd-best nt impact the protein?					Comparison of the properties of the 1st-best and 2nd-best amino acid. Chemically similar AAs are in green, different AAs in red.	Location of the residue in the enzyme. Residues far from the active site, FAD-binding site, and access channel are in green. Others are in red.	Analysis of the multiple sequence alignment	Conclusion: Relevance for testing the functional hypothesis: "HCa does not metabolize CBGA".	Final decision Blue = keep MrBayes Red = change MrBayes
	1st-best Nt	Associated Pp	2nd-best Nt	Associated Pp	3rd-best Nt	Associated Pp		1st-best Nt	Associated Pp	2nd-best Nt	Associated Pp	3rd-best Nt	Associated Pp				MrBayes Nt (assoc. AA)	MrBayes - Nt Nt (assoc. AA)	MrBayes - Cod. Nt (assoc. AA)	MrBayes - AA AA		Pp of the 1st-best nt < 0.5?	Pp of the 2nd-best nt > 0.4?	Three equivalent nt?	Model difference?	To be further analysed?		1st-best codon (Assoc. AA)	2nd-best codon (Assoc. AA)	3rd-best codon (Assoc. AA)	AA position
54	A	0.506053	G	0.493421				A	0.51	G	0.49				No							No	Yes	No	No	Yes		AAA (Lys)	AAG (Lys)	---	13
75	T	0.538511	C	0.458724				T	0.571	C	0.426				No							No	Yes	No	No	Yes		TAT (Tyr)	TAC (Tyr)	---	17
76	A	0.524844	T	0.424253				A	0.525	T	0.428				GAP
90	T	0.587257	C	0.332232				T	0.594	C	0.318				No							No	No	No	No	No
130	C	0.478061	A	0.35958				C	0.492	A	0.352				GAP
131	G	0.5168	C	0.293964				G	0.539	C	0.304				No							No	No	No	No	No
141	A	0.287175	G	0.273799	C	0.267632		A	0.285	C	0.279	G	0.247		No							Yes	No	Yes	No	Yes		GAA (Glu)	GAG (Glu)	GAC (Asp)	33		Glu & Asp negative. Slight size difference.	Surface of the enzyme, not in a region of interest.	Character state A (GAA-Glu) is perfectly conserved in all sequences of the Cannabis specific clade. Variable in both Clade H (mostly GAA-Glu or GAC-Asp) and the outgroups (mostly GAA-Glu or GAG-Glu).	The alternative amino acids share similar properties, and the residue is located in no region of interest. Using either Glu or Asp is therefore unlikely to significantly impact the function of the enzyme. If this residue's state would still have a functional impact, Glu would be the amino acid facilitating CBGA metabolization (Glu conserved in all characterized CBGA metabolizing enzymes), and the…	Keep GAA (Glu)
142	G	0.54561	A	0.453875				A	0.52	G	0.479				No		G (Asp)	A (Asn)	A (Asn)	Asp		No	Yes	No	Yes	Yes		GAC (Asp)	AAC (Asn)	---	34		Asp negative, Asn polar uncharged.	Surface of the enzyme, not in a region of interest.	Character state A (AAC-Asn) is perfectly conserved in all sequences of both the Cannabis specific clade and clade H, except for one sequence of clade H Character state G (GAC-Asp) only appears in the outgroups and one sequence of clade H.	The alternative amino acids exhibit different properties, which might somehow impact the function of the enzyme, despite being located in no region of interest. Asn, being conserved in all characterized CBGA metabolizing enzymes, would be the residue's state facilitating CBGA metabolization, and therefore the one that better allows testing the functional hypothesis.	Replace GAC by AAC
174	C	0.597547	A	0.371595				C	0.563	A	0.384				No							No	No	No	No	No
187	A	0.55876	G	0.407317				A	0.554	G	0.403				GAP
196	C	0.579086	A	0.305447				C	0.568	A	0.315				No							No	No	No	No	No
210	A	0.545963	C	0.437636				A	0.58	C	0.399				No							No	Yes	No	No	Yes		ATA (Ile)	ATC (Ile)	---	53
222	C	0.55559	T	0.443923				C	0.533	T	0.467				No							No	Yes	No	No	Yes		AAC (Asn)	AAT (Asn)	---	57
255	C	0.563315	T	0.419702				C	0.546	T	0.437				No							No	Yes	No	No	Yes		ACC (Thr)	ACT (Thr)	---	68
300	C	0.380482	A	0.302256				A	0.336	C	0.344				No							Yes	No	No	No	Yes		CTC (Leu)	CTA (Leu)	---	83
307	G	0.527226	A	0.471296				A	0.508	G	0.49				No		G (Val)	A (Ile)	G (Val)	Ile		No	Yes	No	Yes	Yes		GTC (Val)	ATC (Ile)	---	86		Val & Ile hydrophobic. Slight size difference.	Close to the surface of the enzyme, not in a region of interest.	Character state G (GTC-Val) is perfectly conserved accross the Cannabis specific clade, exept within subclade C. Character state A (ATC-Ile) is perfectly conserved within subclade C and clade H. Variable in the outgroup (G or A).	The alternative amino acids share similar properties, and the residue is located in no region of interest. Using either Val or Ile is therefore unlikely to significantly impact the function of the enzyme. If this residue's state would still have a functional impact, Val would be the amino acid facilitating CBGA metabolization (Val conserved in all characterized CBGA metabolizing enzymes), and the…	Keep GTC (Val)
390	C	0.586234	T	0.413217				C	0.61	T	0.39				No							No	Yes	No	No	Yes		GGC (Gly)	GGT (Gly)
451	A	0.573442	T	0.232633				A	0.579	T	0.254				No							No	No	No	No	No
468	G	0.532249	A	0.449195				A	0.502	G	0.478				No							No	Yes	No	No	Yes		TCG (Ser)	TCA (Ser)	---	138
510	T	0.528401	C	0.470999				T	0.561	C	0.438				No							No	Yes	No	No	Yes		GCT (Ala)	GCG (Ala)	---	152
587	A	0.642666	C	0.339258				A	0.576	C	0.402				No		A (His)	A (His)	C (Pro)	Pro		No	No	No	Yes	Yes		CAT (His)	CCT (Pro)	---	178		His positive and bigger than Pro.	Periphery of the SBR, not in contact with the substrate.	Character state C (CCT-Pro) perfectly conserved in all sequences of the Cannabis specific Clade. Variable in clade H (either A or G) and outgroup (either A or C).	The alternative amino acids exhibit different properties, and the residue is located in the periphery of a region of interest. It might therefore impact the function of the enzyme. Pro, being conserved in all characterized CBGA metabolizing enzymes, would be the residue's state facilitating CBGA metabolization, and therefore the one that better allows testing the functional hypothesis.	Replace CAT by CCT
700	A	0.559646	G	0.438843				A	0.578	G	0.42				No							No	Yes	No	No	Yes		AAA (Lys)	GAA (Glu)	---	216		Lys positive, Glu negative.	Surface of the enzyme, not in a region of interest.	Character state A (AAA-Lys) perfectly conserved in all sequences of the Cannabis specific clade and the outgroups, exept for one sequence of the outgroups. Character state G (GAA-Glu) perfectly conserved in clade H.	The alternative amino acids exhibit different properties, which might somehow impact the function of the enzyme, despite being located in no region of interest. Lys, being conserved in all characterized CBGA metabolizing enzymes, would be the residue's state facilitating CBGA metabolization, and therefore the one that better allows testing the functional hypothesis.	Keep AAA (Lys)
783	C	0.53218	T	0.448557				T	0.515	C	0.463				No							No	Yes	No	No	Yes		CTC (Leu)	CTT (Leu)	---	243
864	C	0.590346	T	0.409476				C	0.588	T	0.412				No							No	Yes	No	No	Yes		ACC (Thr)	ACT (Thr)	---	270
954	T	0.570516	A	0.27543				T	0.561	A	0.263				No							No	No	No	No	No
975	C	0.547666	T	0.306201				C	0.549	T	0.305				No							No	No	No	No	No
978	G	0.574709	A	0.246928				G	0.572	A	0.245				No							No	No	No	No	No
1007	C	0.518937	T	0.435588				C	0.53	T	0.437				No		C (Ser)	C (Ser)	T (Phe)	Phe		No	Yes	No	Yes	Yes		TCT (Ser)	TTT (Phe)	---	315		Ser polar uncharged, Phe hydrophobic	Periphery of the SBR, not in contact with the substrate.	Character state C (TCT-Ser) perfectly conserved in all sequences of the Cannabis specific Clade. Variable in clade H (either C or T) and outgroup (mostly T).	The alternative amino acids exhibit different properties, and the residue is located in the periphery of a region of interest. It might therefore impact the function of the enzyme. Ser, being conserved in all characterized CBGA metabolizing enzymes, would be the residue's state facilitating CBGA metabolization, and therefore the one that better allows testing the functional hypothesis.	Keep TCT (Ser)
1011	T	0.54369	C	0.453379				T	0.601	C	0.395				No							No	Yes	No	No	Yes		TCT (Ser)	TCC (Ser)	---	316
1038	A	0.390283	A	0.320563	C	0.272794		A	0.34	C	0.331	T	0.306		No							Yes	No	Yes	No	Yes		CTA (Leu)	CTC (Leu)	CTT (Leu)	325
1044	C	0.491683	T	0.427646				C	0.483	T	0.419				No							Yes	Yes	No	No	Yes		GCC (Ala)	GCT (Ala)	---	327
1116	T	0.428858	G	0.342734	C	0.206235		T	0.408	G	0.359				No							Yes	No	Yes	No	Yes		ACT (Thr)	ACG (Thr)	---	351
1131	C	0.572727	T	0.426775				C	0.559	T	0.44				No							No	Yes	No	No	Yes		AAC (Asn)	AAT (Asn)	---	356
1150	A	0.549586	C	0.370677				A	0.547	C	0.372				No							No	No	No	No	No
1151	C	0.531436	T	0.440627				C	0.533	T	0.448				GAP
1199	T	0.358265	A	0.315474	C	0.270274		T	0.394	C	0.292	A	0.282		GAP
1209	T	0.510455	G	0.339638				T	0.493	G	0.283	A	0.197		No							No	No	No	No	No
1218	T	0.587029	A	0.184798	G	0.125671		T	0.537	A	0.216				No							No	No	Yes	No	Yes		CCT (Pro)	CCA (Pro)	CCG (Pro)	406
1350	C	0.531381	T	0.467916				C	0.568	T	0.431				No							No	Yes	No	No	Yes		GAC (Asp)	GAT (Asp)	---	421
1359	T	0.511157	A	0.326323				T	0.526	A	0.316				No							No	No	No	No	No
1428	T	0.407507	C	0.321034	A	0.224399		T	0.444	C	0.304				GAP
1443	T	0.516326	A	0.443633				A	0.527	T	0.419				No		T (Asp)	A (Glu)	T (Asp)	Glu		No	Yes	No	Yes	Yes		GAT (Asp)	GAA (Glu)	---	451		Glu & Asp negative. Slight size difference.	Surface of the enzyme, not in a region of interest.	Character state T (GAT-Asp) perfectly conserved in all sequences of the Cannabis specific clade. Character state A (GAA-Glu) conserved in all sequences of Clade H. Variable in the outgroups (mostly T).	The alternative amino acids share similar properties, and the residue is located in no region of interest. Using either Glu or Asp is therefore unlikely to significantly impact the function of the enzyme. If this residue's state would still have a functional impact, Asp would be the amino acid facilitating CBGA metabolization (Asp conserved in all characterized CBGA metabolizing enzymes), and the…	Keep GAT (Asp)
1447	G	0.549549	A	0.449639				A	0.514	G	0.485				No		G (Gly)	A (Ser)	A (Ser)	Ser		No	Yes	No	Yes	Yes		GGT (Gly)	AGT (Ser)	---	452		Ser polar, Gly smaller.	Surface of the enzyme, not in a region of interest.	Codon is relatively variable accross the phylogeny (associated amino acid: G/N/K/S/D/V/A) and may therefore have very low to no impact on the function of the enzyme. This is consistent with the surface location of the amino acid.	The alternative amino acids exhibit different properties, which could be in favor of a functional impact. However, the fact that the residue is located on the surface of the enzyme, and that the residue's state is relatively variable accross the phylogeny, tend to indicate that this residue is, in fact, of low relevance for testing the functional hypothesis and can be ignored.	Keep GGT (Gly)
1458	A	0.566416	C	0.219686				A	0.526	C	0.2				No							No	No	No	No	No
1460	C	0.452257	T	0.401453				C	0.545	T	0.343				GAP
1461	T	0.557799	C	0.373939				T	0.57	C	0.348				No							No	No	No	No	No
1500	C	0.523795	T	0.475695				C	0.526	T	0.474				No							No	Yes	No	No	Yes		TAC (Tyr)	TAT (Tyr)	---	463
1584	C	0.51725	A	0.37495				A	0.472	C	0.367				No		C (Asp)	A (Glu)	A (Glu)	Asp		No	No	No	Yes	Yes		GAC (Asp)	GAA (Glu)	---	491		Glu & Asp negative. Slight size difference.	Surface of the enzyme, not in a region of interest.	Codon is relatively variable accross the phylogeny (associated amino acid: D/P/H/F/E/K) and may therefore have very low to no impact on the function of the enzyme. This is consistent with the surface location of the amino acid.	The alternative amino acids exhibit different properties, which could be in favor of a functional impact. However, the fact that the residue is located on the surface of the enzyme, and that the residue's state is relatively variable accross the phylogeny, tend to indicate that this residue is, in fact, of low relevance for testing the functional hypothesis and can be ignored.	Keep GAC (Asp)
1614	T	0.547975	C	0.451373				T	0.501	C	0.498				No							No	Yes	No	No	Yes		AGT (Ser)	AGC (Ser)	---	501
1698	C	0.579519	T	0.420222				C	0.579	T	0.421				No							No	Yes	No	No	Yes		TTC (Phe)	TTT (Phe)	---	566
1726	C	0.45174	A	0.43137				C	0.46	A	0.428				GAP
1737	G	0.556655	A	0.442715				G	0.528	A	0.47				No							No	Yes	No	No	Yes		CCG (Pro)	CCA (Pro)	---	538
1746	T	0.543751	G	0.383008				T	0.56	G	0.323				No							No	No	No	No	No
1747	G	0.527257	C	0.410182				G	0.528	C	0.4				GAP
1748	T	0.399163	G	0.348291				T	0.363	G	0.329	C	0.189		GAP
1749	C	0.504087	T	0.478086				C	0.493	T	0.486				GAP
1750	A	0.591371	C	0.353022				A	0.582	C	0.36				No							No	No	No	No	No
1752	G	0.521481	T	0.345571				G	0.503	T	0.351				No							No	No	No	No	No
1754	T	0.591001	A	0.393842				T	0.815	C	0.097				No							No	No	No	No	No
1759	A	0.351067	G	0.328664	T	0.252621		G	0.352	A	0.337	T	0.252		GAP
1762	A	0.535968	C	0.315648				A	0.502	C	0.357				GAP
1767	A	0.406895	C	0.289526				A	0.429	C	0.236	T	0.193		GAP

## Sheet: e. Ca
Ambiguous position	Mr Bayes Pp							PAML - nucleotide Pp							Ancestral gap?		Differences between the first-best nt or AA given by the four models. Empty cells mean no difference.					Decision tree: If none of the conditions was met, the ambiguous character was considered reliable and the 1st-best nt was chosen.						Does substituting the 1st-best nt by the 2nd- or 3rd-best nt impact the protein?					Comparison of the properties of the 1st-best and 2nd-best amino acid. Chemically similar AAs are in green, different AAs in red.	Location of the residue in the enzyme. Residues far from the active site, FAD-binding site, and access channel are in green. Others are in red.	Analysis of the multiple sequence alignment	Conclusion Relevance for testing the functional hypothesis: "Ca metabolizes CBGA".	Final decision Blue = keep MrBayes Red = change MrBayes
	1st-best Nt	Associated Pp	2nd-best Nt	Associated Pp	3rd-best Nt	Associated Pp		1st-best Nt	Associated Pp	2nd-best Nt	Associated Pp	3rd-best Nt	Associated Pp				MrBayes Nt (assoc. AA)	MrBayes - Nt Nt (assoc. AA)	MrBayes - Cod. Nt (assoc. AA)	MrBayes - AA AA		Pp of the 1st-best nt < 0.5?	Pp of the 2nd-best nt > 0.4?	Three equivalent nt?	Model difference?	To be further analysed?		1st-best codon (Assoc. AA)	2nd-best codon (Assoc. AA)	3rd-best codon (Assoc. AA)	AA position
57	C	0.564207	T	0.297361				C	0.599	T	0.277											No	No	No	No	No
76	A	0.472618	T	0.394731				A	0.473	T	0.386				GAP
90	T	0.545791	C	0.300987				T	0.548	C	0.289											No	No	No	No	No
130	C	0.396409	A	0.354743	T	0.138893		C	0.402	A	0.351				GAP
131	G	0.44613	C	0.261776	A	0.18695		G	0.463	C	0.275	A	0.18		GAP
136	C	0.56424	T	0.248486				C	0.554	T	0.225											No	No	No	No	No
177	C	0.544874	T	0.240023				C	0.523	T	0.26											No	No	No	No	No
201	C	0.567987	T	0.334545				C	0.551	T	0.344											No	No	No	No	No
246	A	0.598511	G	0.401167				G	0.582	A	0.417											No	Yes	No	No	Yes		CTA (Leu)	CTG (Leu)	---
393	T	0.572038	C	0.427799				T	0.592	C	0.408											No	Yes	No	No	Yes		GGT (Gly)	GGC (Gly)	---	113
429	A	0.585244	G	0.16892				A	0.584	T	0.17											No	No	No	No	No
543	T	0.549658	C	0.449897				T	0.506	C	0.493											No	Yes	No	No	Yes		ATT (Ile)	ATC (Ile)	---	162
720	C	0.588006	T	0.411495				C	0.627	T	0.372											No	Yes	No	No	Yes		TCC (Ser)	TCT (Ser)	---	221
942	T	0.585033	C	0.414546				T	0.56	C	0.439											No	Yes	No	No	Yes		ACT (Thr)	ACC (Thr)	---	295
975	C	0.442243	T	0.359536				C	0.455	T	0.351				GAP
978	G	0.465913	A	0.290963	T	0.160562		G	0.473	A	0.282	T	0.163		GAP
981	A	0.585244	G	0.16892				A	0.584	T	0.17											No	No	No	No	No
1154	C	0.583197	A	0.34956				C	0.569	A	0.354											No	No	No	No	No
1199	T	0.349392	A	0.311003	C	0.2412		T	0.387	A	0.286	C	0.265		GAP
1200	A	0.593675	T	0.188184				A	0.542	T	0.222											No	No	No	No	No
1209	G	0.523636	T	0.409788				G	0.551	T	0.368											No	Yes	No	No	Yes		GGG (Gly)	GGT (Gly)	---	375
1214	T	0.585789	C	0.237148				T	0.572	C	0.293											No	No	No	No	No
1215	A	0.588497	G	0.227418				A	0.563	G	0.22											No	No	No	No	No
1218	T	0.504682	A	0.20907				T	0.468	A	0.231											No	No	No	No	No
1405	A	0.474214	C	0.344649	T	0.17509		A	0.462	C	0.341	T	0.194									Yes	No	Yes	No	Yes		ATT (Ile)	CTT (Leu)		443		Ile & Leu hydrophobic. Very slight difference.	Periphery of the SBR, not in contact with the substrate.	Character state C (CTT-Leu) is mostly conserved in subclades A and B. Character state A (AAT-Ile) is conserved in subclade C and clade H. Character state G (GTT-Val) is conserved in subclade A3.	The alternative amino acids share highly similar properties. The residue is located at the periphery of a region of interest, but it cannot establish any contact with either the substrate or cofactor. Using either Ile or Leu is therefore unlikely to significantly impact the function of the enzyme. If this residue's state would still have a functional impact, Leu would be the amino acid facilitati…	Keep AAT (Ile)
1421	C	0.592968	G	0.338708				C	0.552	G	0.385											No	No	No	No	No
1428	T	0.413357	C	0.268482	A	0.232922		T	0.436	C	0.252	A	0.22		GAP
1458	A	0.460329	T	0.218039				A	0.414	T	0.258	C	0.176		GAP
1460	T	0.396982	C	0.362515				C	0.446	T	0.363				GAP
1461	T	0.52737	C	0.318755				T	0.528	C	0.295											No	No	No	No	No
1464	A	0.541734	T	0.22304				A	0.469	T	0.272											No	No	No	No	No
1486	A	0.597136	G	0.402507				A	0.668	G	0.331											No	Yes	No	No	Yes		ATT (Ile)	GTT (Val)	---	462		AAT (Ile) & GTT (Val) hydrophobic. Slight size difference.	Close to the surface of the enzyme, not in a region of interest.	Character state G (GTT-Val) is perfectly conserved in all sequences of subclade A and clade H. Character state A (ATT-Ile) is perfectly conserved in all sequences of subclades B and C.	The alternative amino acids share highly similar properties, and the residue is located in no region of interest. Using either Ile or Val is therefore unlikely to significantly impact the function of the enzyme. Both residue's states can be found in characterized CBGA metabolizing enzymes, making this residue of low relevance for testing the functional hypothesis.	Keep ATT (Ile)
1493	A	0.590566	G	0.409168				A	0.541	G	0.459											No	Yes	No	No	Yes		AAT (Asn)	AGT (Ser)	---	464		AAT (Asn) & AGT (Ser) polar uncharged. Asn is bigger.	Surface of the enzyme, not in a region of interest.	Character state G (AGT-Ser) is perfectly conserved in all sequences of subclade A and clade H. Character state A (AAT-Asn) is perfectly conserved in all sequences of subclades B and C.	The alternative amino acids share similar properties, and the residue is located in no region of interest. Using either Asn or Ser is therefore unlikely to significantly impact the function of the enzyme. Both residue's states can be found in characterized CBGA metabolizing enzymes, making this residue of low relevance for testing the functional hypothesis.	Keep AAT (Asn)
1644	C	0.585406	T	0.291697				C	0.591	T	0.289											No	No	No	No	No
1726	A	0.406799	C	0.369422				A	0.406	C	0.371				GAP
1740	G	0.58666	A	0.243163				G	0.555	A	0.26											No	No	No	No	No
1745	C	0.435402	A	0.432388				A	0.443	C	0.441						C (Pro)	A (Gln)	A (His)	His		Yes	Yes	No	Yes	Yes		CCG (Pro)	CAG (Gln) / CCT (Pro) / CAT (His)		543		CCG/CCT (Pro) very short, CAG (Gln) negative, CAT (His) positive	C-terminal end of the enzyme, not in a region of interest.	Codon CCG (Pro) is conserved in subclade A. Codon CTA (Leu) and CTG (Leu) are present in subclade C. Codon CAT CAT (His) is conserved in subclade B. Codon is very variable in clade H (R/L/G/F).	The alternative amino acids are relatively different, but located in the C-terminal end of the enzyme (two codons before the stop codon). While such terminal residues have no impact on the function of an enzyme, the C-terminal of most cannabinoid synthases is rich in His, and corresponds to the location where we added the His-tag for enzyme purification. Conclusion: residue is of low relevance fo…	Replace CCG (Pro) by CAT (His)
1746	G	0.534658	T	0.444611				G	0.536	T	0.43						G (Pro)	G (Gln)	T (His)	His		No	Yes	No	Yes	Yes

## Sheet: f. A1A2a
Ambiguous position	Mr Bayes Pp							PAML - nucleotide Pp							Ancestral gap?		Differences between the first-best nt or AA given by the four models. Empty cells mean no difference.					Decision tree: If none of the conditions was met, the ambiguous character was considered reliable and the 1st-best nt was chosen.						Does substituting the 1st-best nt by the 2nd- or 3rd-best nt impact the protein?					Comparison of the properties of the 1st-best and 2nd-best amino acid. Chemically similar AAs are in green, different AAs in red.	Location of the residue in the enzyme. Residues far from the active site, FAD-binding site, and access channel are in green. Others are in red.	Analysis of the multiple sequence alignment	Conclusion Relevance for testing the functional hypothesis: "A1A2 convert CBGA into THCA and/or CBCA, but not into CBDA".	Final decision Blue = keep MrBayes Red = change MrBayes
	1st-best Nt	Associated Pp	2nd-best Nt	Associated Pp	3rd-best Nt	Associated Pp		1st-best Nt	Associated Pp	2nd-best Nt	Associated Pp	3rd-best Nt	Associated Pp				MrBayes Nt (assoc. AA)	MrBayes - Nt Nt (assoc. AA)	MrBayes - Cod. Nt (assoc. AA)	MrBayes - AA AA		Pp of the 1st-best nt < 0.5?	Pp of the 2nd-best nt > 0.4?	Three equivalent nt?	Model difference?	To be further analysed?		1st-best codon (Assoc. AA)	2nd-best codon (Assoc. AA)	3rd-best codon (Assoc. AA)	AA position
32	C	0.590835	T	0.164273				C	0.636	T	0.164											No	No	No	No	No
57	C	0.537571	T	0.312152				C	0.577	T	0.289											No	No	No	No	No
76	A	0.462607	T	0.390725				A	0.465	T	0.38				GAP
90	T	0.537569	C	0.29563				T	0.541	C	0.284											No	No	No	No	No
130	C	0.382877	A	0.353803				C	0.388	A	0.35				GAP
131	G	0.434327	C	0.256388	A	0.196745		G	0.45	C	0.27	A	0.188		GAP
136	C	0.543328	T	0.252355				C	0.533	T	0.228											No	No	No	No	No
163	C	0.408437	A	0.342865	G	0.247756		C	0.48	A	0.323	G	0.195									Yes	No	Yes	No	Yes		CAA (Gln)	AAA (Lys)	GAA (Glu)	40		CAA (Gln) uncharged, AAA (Lys) positive, GAA (Glu) negative	Surface of the enzyme, not in a region of interest.	Character state A (AAA-Lys) is perfectly conserved in subclade A1. Character state G (GAA-Glu) is perfectly conserved in subclade A2. Character state C (CAA-Gln) is perfectly conserved in subclades A3, A4, B1, B2 and C.	The alternative amino acids exhibit different properties, which might somehow impact the function of the enzyme, despite being located in no region of interest. Gln, being conserved in CBDA synthases, would be the residue's state facilitating CBDA production, and therefore the one that better allows testing the functional hypothesis.	Keep CAA (Gln)
177	C	0.510846	T	0.262107				C	0.493	T	0.279	A	0.163									No	No	No	No	No
201	C	0.533788	T	0.352188				C	0.52	T	0.359											No	No	No	No	No
429	A	0.570158	G	0.172413				A	0.57	T	0.177	G	0.164									No	No	No	No	No
469	G	0.58688	A	0.413077				A	0.529	G	0.471						G (Val)	A (Ile)	G (Val)	Val		No	Yes	No	Yes	Yes		GTC (Val)	ATC (Ile)	---	138		Val & Ile hydrophobic. Slight size difference.	Surface of the enzyme, not in a region of interest.	Character state G (GTC-Val) is perfectly conserved in subclades A2, A3, C, and mostly conserved in subclade A1. Character state A (ATC-Ile) is conserved in subclades B1 and B2, and is also present in subclade A1.	The alternative amino acids share highly similar properties, and the residue is located in no region of interest. Using either Val or Ile is therefore unlikely to significantly impact the function of the enzyme. The presence of both residue's states in subclade A1 (THCA synthase, do not produce CBDA) also indicate that this residue is of low relevance for testing the functional hypothesis.	Keep GTC (Val)
919	A	0.37438	G	0.353373	T	0.266346		T	0.372	A	0.319	G	0.305				A (Ile)	T (Leu)	T (Leu)	Leu		Yes	No	Yes	Yes	Yes		ATA (Ile)	GTA (Val)	TTA (Leu)	288		Val, Leu & Ile hydrophobic. Slight size difference.	Adjacent to the SBR, but not part of a region of interest.	Character state G (GTA-Val) is perfectly conserved in subclade A1. Character state A (ATA-Ile) is perfectly conserved in subclade A2. Character state T (TTA-Leu) is conserved in subclades A3, A4, C, B1, B2.	The alternative amino acids share highly similar properties, and the residue is located in no region of interest. Using either Val, Ile or Leu is therefore unlikely to significantly impact the function of the enzyme. If this residue's state would still have a functional impact, Leu would be the amino acid facilitating CBDA production (Leu conserved in CBDA synthases), and therefore the one that b…	Replace ATA (Ile) by TTA (Leu)
942	C	0.596377	T	0.308175																		No	No	No	No	No
975	C	0.425048	T	0.366771				C	0.441	T	0.357				GAP
978	G	0.445816	A	0.299142				G	0.458	A	0.286	T	0.17		GAP
981	A	0.570158	G	0.172413	T	0.170004		A	0.286	T	0.177	G	0.164		GAP
1199	T	0.346548	A	0.311578	C	0.236276		T	0.385	A	0.287	C	0.261		GAP
1200	A	0.575568	T	0.193922				A	0.525	T	0.229											No	No	No	No	No
1214	T	0.574814	C	0.230741				T	0.565	C	0.287											No	No	No	No	No
1215	A	0.568457	G	0.229273				A	0.545	G	0.219	T	0.157									No	No	No	No	No
1218	T	0.493496	A	0.212951				T	0.46	A	0.234	C	0.17		GAP
1263	T	0.536557	C	0.463428				C	0.797	T	0.203											No	Yes	No	No	Yes		ACT (Thr)	ACC (Thr)	---	395
1428	T	0.411733	C	0.261987	A	0.235183		T	0.434	C	0.245	A	0.224		GAP
1455	A	0.576487	T	0.16887				A	0.507	T	0.207											No	No	No	No	No
1458	A	0.44443	T	0.230404	C	0.183646		A	0.4	T	0.269	C	0.175		GAP
1460	T	0.39531	C	0.346916				C	0.431	T	0.365				GAP
1461	T	0.519003	C	0.311806				T	0.521	C	0.288											No	No	No	No	No
1464	A	0.527381	T	0.225302				A	0.455	T	0.277	G	0.156		GAP
1644	C	0.555191	T	0.308612				C	0.565	T	0.304											No	No	No	No	No
1726	A	0.400549	C	0.357439				A	0.402	C	0.357				GAP
1728	G	0.575146	A	0.247094				G	0.582	A	0.241											No	No	No	No	No
1740	G	0.552333	A	0.259988				G	0.526	A	0.272											No	No	No	No	No
