# Supplementary material for: Resurrected Ancestral Cannabis Enzymes Unveil the Origin and Functional Evolution of Cannabinoid Synthases
Source: Plant Biotechnol J. 2025 Dec 26;24(4):2685–97. doi: 10.1111/pbi.70475 (PMC13140220; doi:10.1111/pbi.70475)
Supplement: Supplementary file 1 — Figure S1: Phylogeny of Cannabaceae‐specific Berberine Bridge‐Like genes. Figure S2: Syntenic blocks comprising cannabinoid synthase genes and closely‐related BBLs. Figure S3: Evaluation of enzyme expression by immunodetection. Figure S4: Determination of the optimal pH and reactional temperature for the activity of Ca. Figure S5: Determination of the optimal pH for the activity of HCa → CaSBR and Ca → CBDASSBR_FAD. Figure S6: Design and structure of the THCAS → CBDAS hybrid. Table S1: Analysis of the reconstructed ancestral sequences. Table S2: Design of the HCa → Ca (a), Ca → CBDAS (b) and Ca → A1A2a (c) hybrids, based on sequence and structural comparison. Table S3: Expression level of candidate enzymes (μg mL−1). Table S4: Comparison of the mutations tested in previous studies with mutations included in our hybrids. Table S5: Quality assessment of the three‐dimensional (3D) enzyme homology models. Data S1: Sequence alignment used to generate the gene‐tree and reconstruct the ancestors. Data S2: Ancestral sequences reconstructed with MrBayes and PAML. Data S3: Sequences of A1A1a, Ca and HCa. Data S4: Domesticated sequences used to express and characterise enzymes. Data S5: Berberine Bridge‐Like dataset. Data S6: Ancestral sequence reconstruction with MrBayes. Data S7: Ancestral sequence reconstruction with PAML. [file PBI-24-2685-s001.zip › pbi70475-sup-0003-TableS2.xlsx]

## Sheet: a. HCa→Ca
Residue position (as in THCAS)	Hca (backbone)	Ca (donor)	Structural location	Residue property differences	Chimera
					HCa→Ca SBR	HCa→Ca SBR_Ins	HCa→Ca SBR_Ins_FAD
31	H	Q	---
36	Q	K	---
41	H	Y	---
43	S	P	---
46	T	A	---
48	L	N	---
49	A	L	---
52	I	V	---
55	P	Q	---
58	P	Q	---
59	S	L	---
61	I	M	---
74	S	T	---
76	P	D	---
77	S	T	---
90	A	V	---
93	V	I	---
95	A	G	---
95	A	G	---
96	S	T	---
97	V	I	---
103	Y	V	---
116	F	S	SBR	+	S	S	S
119	V	M	FBS	+			M
122	V	I	---
124	E	Q	---
132	M	L	FBS	+			L
135	L	M	---
136	R	H	---
139	T	K	---
140	V	I	---
143	D	H	---
144	N	S	---
145	K	Q	---
161	R	W	---
163	A	N	---
181	V	A	FBS	-
196	K	N	---
236	A	E	FBS	+			E
242	L	V	FBS	+			V
250	P	A	---
255	V	S	---
259	T	S	SBR	+	S	S	S
261	N	K	SBR	+	K	K	K
264	L	M	---
267	N	H	---
269	T	L	---
281	H	Y	---
283	F	Y	---
289	I	L	---
290	F	M	SBR	+	M	M	M
291	V	T	SBR	+	T	T	T
292	R	H	SBR	+	H	H	H
296	M	R	SBR	+	R	R	R
298	S	I	SBR	+	I	I	I
301	E	N	---
310	Q	H	SBR	+	H	H	H
311	A	T	SBR	+	T	T	T
312	S	Y	SBR	+	Y	Y	Y
325	L	V	---
326	A	D	---
329	E	N	---
337	V	I	---
339	R	K	---
340	K	T	---
343	I	K	---
344	E	Q	---
345	M	L	---
349	E	D	SBR	+	D	D	D
352	F	I	SBR	+	I	I	I
353	Y	F	SBR	+	F	F	F
354	F	Y	ASA	+	Y	Y	Y
355	N	S	ASA	+	S	S	S
357	F	V	ASA	+	V	V	V
358	S	V	ASA	+	V	V	V
359	-	N	ASA	Ins	-	N	N
360	-	Y	ASA	Ins	-	Y	Y
361	-	N	ASA	Ins	-	N	N
362	-	T	ASA	Ins	-	T	T
363	S	A	ASA	+	A	A	A
364	G	N	ASA	+	N	N	N
365	D	F	ASA	+	F	F	F
367	L	K	ASA	+	K	K	K
369	V	I	ASA	-	I	I	I
374	T	S	ASA	+	S	S	S
375	T	A	ASA	+	A	A	A
376	E	G	ASA	+	G	G	G
380	F	A	ASA	+	A	A	A
383	A	I	SBR	+	I	I	I
396	V	A	---
413	L	M	SBR	+	M	M	M
414	I	Y	SBR	+	Y	Y	Y
415	Q	V	SBR	+	V	V	V
422	K	I	---
427	P	S	---
442	K	E	SBR	+	E	E	E
444	L	W	SBR	+	W	W	W
446	L	I	SBR	-	I	I	I
448	Q	T	SBR	+	T	T	T
452	E	Q	---
455	G	N	---
457	R	K	---
459	M	I	---
462	V	I	---
464	S	N	---
468	Y	F	---
475	K	Q	---
479	A	M	---
491	T	K	---
494	D	P	---
496	G	S	---
498	T	N	---
499	S	N	---
501	A	T	---
504	S	R	---
508	K	E	---
516	K	N	---
520	H	K	---
528	T	N	---

## Sheet: b. Ca→CBDAS
Residue position (as in THCAS)	Ca (backbone)	CBDAS (donor)	Structural location	Residue property differences	Chimera
					Ca→CBDAS SBR	Ca→CBDAS SBR_FAD
32	Q	R	---
57	D	N	---
58	Q	P	---
69	Q	H	SBR	+	H	H
89	N	H	---
136	H	R	---
162	I	V	---
171	F	L	---
172	P	A	---
180	G	C	FBS	+		C
186	S	G	FBS	+		G
192	A	P	SBR	+	P	P
213	D	H	---
230	I	L	FBS	-		L
235	G	A	FBS	+		A
253	S	-	---
257	I	M	SBR	+	M	M
263	N	I	SBR	+	I	I
308	T	A	SBR	+	A	A
316	I	V	SBR	+	V	V
343	K	R	SBR	+	R	R
361	N	D	ASA	+	D	D
363	A	D	ASA	+	D	D
366	K	N	ASA	+	N	N
378	K	N	ASA	+	N	N
395	T	S	---
396	A	V	---
397	M	F	---
399	K	Q	---
409	V	I	SBR	+	I	I
411	V	A*	SBR				*Same AA in CBDAS and THCAS
415	V	A	SBR	+	A	A
440	M	L	---
443	I	L*	SBR	+			*Same AA in CBDAS and THCAS
447	S	C	SBR	+	C	C
448	T	S	SBR	-
459	I	L	---
465	V	I	---
475	Q	K	---
479	M	L	---
489	L	I	---
491	K	I	---
493	N	D	---
496	S	N	---
516	N	D	---
524	K	L	---

## Sheet: c. Ca→A1A2a
Residue position (as in THCAS)	Ca (backbone)	A1A2a (donor)	Structural location	Residue property differences	Chimera
					Ca→A1A2a SBR
47	T	A	---
49	L	P	---
56	N	H	---
95	G	A	---
116	S	A	SBR	+	A
119	M	L	FBS	+
138	I	V	---
173	A	G	SBR	+	G
237	S	N	FBS	+
243	V	A	---
247	R	K	---
268	E	G	---
273	V	F	---
302	Q	H	---
309	I	V	---
311	T	G	SBR	+	G
318	L	H	---
344	Q	E	---
351	I	T	SBR	+	T
379	G	T	ASA	+	T
382	K	S	SBR	+	S
443	I	L	---
446	I	T	SBR	+	T
447	S	A	SBR	+	A
462	I	V	---
464	N	S	---
469	M	T	---
492	N	T	---
495	K	A	---
