# Supplementary material for: Resurrected Ancestral Cannabis Enzymes Unveil the Origin and Functional Evolution of Cannabinoid Synthases
Source: Plant Biotechnol J. 2025 Dec 26;24(4):2685–97. doi: 10.1111/pbi.70475 (PMC13140220; doi:10.1111/pbi.70475)
Supplement: Supplementary file 1 — Figure S1: Phylogeny of Cannabaceae‐specific Berberine Bridge‐Like genes. Figure S2: Syntenic blocks comprising cannabinoid synthase genes and closely‐related BBLs. Figure S3: Evaluation of enzyme expression by immunodetection. Figure S4: Determination of the optimal pH and reactional temperature for the activity of Ca. Figure S5: Determination of the optimal pH for the activity of HCa → CaSBR and Ca → CBDASSBR_FAD. Figure S6: Design and structure of the THCAS → CBDAS hybrid. Table S1: Analysis of the reconstructed ancestral sequences. Table S2: Design of the HCa → Ca (a), Ca → CBDAS (b) and Ca → A1A2a (c) hybrids, based on sequence and structural comparison. Table S3: Expression level of candidate enzymes (μg mL−1). Table S4: Comparison of the mutations tested in previous studies with mutations included in our hybrids. Table S5: Quality assessment of the three‐dimensional (3D) enzyme homology models. Data S1: Sequence alignment used to generate the gene‐tree and reconstruct the ancestors. Data S2: Ancestral sequences reconstructed with MrBayes and PAML. Data S3: Sequences of A1A1a, Ca and HCa. Data S4: Domesticated sequences used to express and characterise enzymes. Data S5: Berberine Bridge‐Like dataset. Data S6: Ancestral sequence reconstruction with MrBayes. Data S7: Ancestral sequence reconstruction with PAML. [file PBI-24-2685-s001.zip › pbi70475-sup-0004-TableS4.xlsx]

## Sheet: Supp Table 4
Residue position	Findings from previous studies			Present study
				Structural location	Amino acids in…					Mutations tested in…
	Experimental results based on site directed mutagenesis, crystal structure or other bioinformatic analyses.	Finding: impact of the residue	Reference		Hca	Ca	A1A2a	THCAS	CBDAS	HCa→Ca SBR	HCa→Ca SBR_Ins	HCa→Ca SBR_Ins_FAD	Ca→CBDAS SBR	Ca→CBDAS SBR_FAD	Ca→A1A2a SBR
37	THCAS_C37S: no activity.	Disulfide bridge.	Zirpel et al. 2018	---	C	C	C	C	C
46	CBDAS_A46V_T47A: 120% WT activity.	Slight impact.	Zirpel et al. 2018	---	T	A	A	V	A
47				---	T	T	A	A	T
65	THCAS_N65Q, CBDAS_N65Q: 50% WT activity.	Glycosylation site.	Zirpel et al. 2018	---	N	N	N	N	N
69	THCAS_Q69H: 117%WT activity. Scanning mutagenesis CBDAS_H69G.	Slight impact.	Zirpel et al. 2018 Dai et al. 2024.	SBR	Q	Q	Q	Q	H				Q69H	Q69H
89	THCAS_N89Q: 170% WT activity.	Glycosylation site.	Zirpel et al. 2018	---	N	N	N	N	H
92	THCAS_H92A: 87% WT activity.	Slight impact.	Sirikantaramas et al. 2004	---	H	H	H	H	H
99	THCAS_C99S: no activity.	Disulfide bridge.	Zirpel et al. 2018	---	C	C	C	C	C
108	THCAS_R108A: 13% WT activity.	Involved in catalysis.	Zirpel et al. 2018	FBS	R	R	R	R	R
110	THCAS_R110A: 10% WT activity.	Involved in catalysis.	Sirikantaramas et al. 2004	FBS	R	R	R	R	R
112	Crystal structure.	H-bond with FAD.	Shoyama et al. 2012	FBS	G	G	G	G	G
113	Crystal structure.	H-bond with FAD.	Shoyama et al. 2012	FBS	G	G	G	G	G
114	Crystal structure. THCAS_H114A, CBDAS_H114A: no activity. Scanning mutagenesis CBDAS_H114L.	Crucial for FAD binding. Covalent- and H-bond with FAD	Sirikantaramas et al. 2004 Taura et al. 2007 Shoyama et al. 2012 Dai et al. 2024.	SBR	H	H	H	H	H
116	Multiple THCAS mutants: A116S (7%WT activity), A116G (31% WT activity), A116V (3% WT activity), A116T (no activity), A116Y (no activity). Multiple CBDAS mutants: S116A (284% WT activity), S116G (133% WT activity), S116V (1% WT activity), S116L (no activity.	Impact the specific activity by altering the positionning of the catalytic base Y484. Do not alter product specificity.	Zirpel et al. 2018	SBR	F	S	A	A	S	F116S	F116S	F116S			S116A
168	THCAS_N168Q: 150% WT activity. CBDAS_N168Q:50% WT activity.	Glycosylation site.	Zirpel et al. 2018	---	N	N	N	N	N
175	Crystal structure.	H-bond with FAD.	Shoyama et al. 2012	SBR	Y	Y	Y	Y	Y
176	Crystal structure. THCAS_C176A: no activity. Scanning mutagenesis CBDAS_C176W.	Covalent bond with FAD.	Shoyama et al. 2012 Zirpel et al. 2018 Dai et al. 2024.	SBR	C	C	C	C	C
180	Crystal structure.	H-bond with FAD.	Shoyama et al. 2012	FBS	G	G	G	G	C					G180C
183	Crystal structure. Scanning mutagenesis CBDAS_G183V.	H-bond with FAD.	Shoyama et al. 2012 Dai et al. 2024.	FBS	G	G	G	G	G
184	Crystal structure.	H-bond with FAD.	Shoyama et al. 2012	SBR	H	H	H	H	H
190	Crystal structure.	H-bond with FAD.	Shoyama et al. 2012	SBR	Y	Y	Y	Y	Y
208	THCAS_H208A: 94% WT activity.	Slight impact.	Sirikantaramas et al. 2004	---	H	H	H	H	H
257	THCAS_I257M: 9% WT activity.	Major impact.	Zirpel et al. 2018	SBR	I	I	I	I	M				I257M	I257M
292	THCAS_H292A: 5% WT activity.	Counterion: charge complemetarity with CBGA carboxylate.	Shoyama et al. 2012	SBR	R	H	H	H	H	R292H	R292H	R292H
305	THCAS_N305Q: 70% WT activity. CBDAS_N305Q: 100% WT activity.	Glycosylation site.	Zirpel et al. 2018	---	N	N	N	N	N
329	THCAS_N329Q: 150% WT activity. CBDAS_N329Q: 120% WT activity.	Glycosylation site.	Zirpel et al. 2018	---	E	N	N	N	N
355	THCAS_S355N: no activity.	ASA-loop.	Villard et al. 2023	ASA	N	S	S	S	S	N355S	N355S	N355S
357	THCAS_V357I: 72% WT activity, alter substrate and product specificity.	ASA-loop.	Villard et al. 2023	ASA	F	V	V	V	V	F357V	F357V	F357V
376	THCAS_G376R: 19% WT activity, alter product specificity.	ASA-loop.	Villard et al. 2023	ASA	E	G	G	G	G	E376G	E376G	E376G
377	THCAS_ K377Q_K378N_T379G: 88% WT activity.	Slight impact.	Zirpel et al. 2018	ASA	Q	Q	Q	K	Q
378				ASA	K	K	K	K	N				K378N	K378N
379				ASA	G	G	T	T	G						G379T
382	THCAS_S382K: 10% WT activity.	Major impact.	Zirpel et al. 2018	SBR	K	K	S	S	K						K382S
384	THCAS_K384A: 5% WT activity.	May stabilize the catalytic base Y484.	Zirpel et al. 2018	---	K	K	K	K	K
415	Multiple THCAS mutants: V415A (4% WT activity), V415I (69% WT activity), V415L (54% WT activity), V415T (45% WT activity), V415N (no activity). Multiple CBDAS mutants: A415V (337%WT activity, increSBRed THCA product specificity), A415T (25% WT activity), A415L (20% WT activity), A415I (16% WT activity).	Alter product specific activity and catalytic activity.	Zirpel et al. 2018	SBR	Q	V	V	V	A	Q415V	Q415V	Q415V	V415A	V415A
417	THCAS_Y417F: 42% WT activity.	Moderate impact.	Shoyama et al. 2012	SBR	Y	Y	Y	Y	Y
442	THCAS_E442Q: 85% WT activity.	Slight impact.	Shoyama et al. 2012	SBR	K	E	E	E	E	K442E	K442E	K442E
446 447	THCAS_T446I_A447C: 30% WT activity. CBDAS_I446T_C447A: 65% WT activity.	Moderate impact.	Zirpel et al. 2018	SBR	L	I	T	T A	I C	L446I	L446I	L446I			I446T
				SBR	S	S	A	A	C				S447C	S447C	S447A
467	THCAS_N467Q: 90% WT activity.	Glycosylation site.	Zirpel et al. 2018	---	N	N	N	N	N
481	Crystal structure.	H-bond with FAD.	Shoyama et al. 2012	SBR	Y	Y	Y	Y	Y
483	Crystal structure. Scanning mutagenesis CBDAS_N482W.	H-bond with FAD.	Shoyama et al. 2012 Dai et al. 2024.	SBR	N	N	N	N	N
484	THCAS_Y484F: no activity.	Catalytic base.	Shoyama et al. 2012	SBR	Y	Y	Y	Y	Y
499	THCAS_N499Q: 200% WT activity. CBDAS_N499Q: 50% WT activity.	Glycosylation site.	Zirpel et al. 2018	---	S	N	N	N	N
510	THCAS_Y510A: no activity.	May stabilize the catalytic base Y484.	Zirpel et al. 2018	---	Y	Y	Y	Y	Y
531	THCAS_F531A. no activity.	May stabilize the catalytic base Y484.	Zirpel et al. 2018	---	F	F	F	F	F
535	THCAS_Q535A: no activity.	May stabilize the catalytic base Y484.	Zirpel et al. 2018	---	Q	Q	Q	Q	Q
537	THCAS_I537stop: no activity.	Fragilize the C-terminus domain.	Zirpel et al. 2018	---	I	I	I	I	I
538	THCAS_P538stop: 7% WT activity.	Fragilize the C-terminus domain.	Zirpel et al. 2018	---	P	P	P	P	P
539	THCAS_P539stop: 20% WT activity.	Fragilize the C-terminus domain.	Zirpel et al. 2018	---	P	P	P	P	P
540	THCAS_L540stop: 92% WT activity.	Fragilize the C-terminus domain.	Zirpel et al. 2018	---	L	L	L	L	L
