# Supplementary material for: Resurrected Ancestral Cannabis Enzymes Unveil the Origin and Functional Evolution of Cannabinoid Synthases
Source: Plant Biotechnol J. 2025 Dec 26;24(4):2685–97. doi: 10.1111/pbi.70475 (PMC13140220; doi:10.1111/pbi.70475)
Supplement: Supplementary file 1 — Figure S1: Phylogeny of Cannabaceae‐specific Berberine Bridge‐Like genes. Figure S2: Syntenic blocks comprising cannabinoid synthase genes and closely‐related BBLs. Figure S3: Evaluation of enzyme expression by immunodetection. Figure S4: Determination of the optimal pH and reactional temperature for the activity of Ca. Figure S5: Determination of the optimal pH for the activity of HCa → CaSBR and Ca → CBDASSBR_FAD. Figure S6: Design and structure of the THCAS → CBDAS hybrid. Table S1: Analysis of the reconstructed ancestral sequences. Table S2: Design of the HCa → Ca (a), Ca → CBDAS (b) and Ca → A1A2a (c) hybrids, based on sequence and structural comparison. Table S3: Expression level of candidate enzymes (μg mL−1). Table S4: Comparison of the mutations tested in previous studies with mutations included in our hybrids. Table S5: Quality assessment of the three‐dimensional (3D) enzyme homology models. Data S1: Sequence alignment used to generate the gene‐tree and reconstruct the ancestors. Data S2: Ancestral sequences reconstructed with MrBayes and PAML. Data S3: Sequences of A1A1a, Ca and HCa. Data S4: Domesticated sequences used to express and characterise enzymes. Data S5: Berberine Bridge‐Like dataset. Data S6: Ancestral sequence reconstruction with MrBayes. Data S7: Ancestral sequence reconstruction with PAML. [file PBI-24-2685-s001.zip › pbi70475-sup-0005-Data S1.txt]

>CBDRx_NC_044378_1_25870545_A2
ATGAAT---TGCTCAACA---TTC---------TCCTTTTGGTTTGTTTG
CAAA------ATAATA---TTTTTC------TTTCTC---TCATTCAATA
TCCAAATTTCAATAGCTAAT---CCTCAA---------GAAAACTTCCTT
AAATGCTTCTCGGAATATATTCCT------AACAATCCAGCAAATCCA--
-AAATTCATATACACTCAACACGACCAATTGTATATGTCTGTCCTGAATT
CGACAATACAAAATCTTAGATTCACCTCTGATACAACCCCAAAACCACTC
GTTATTGTCACTCCTTCAAATGTCTCCCATATCCGGGCCAAGATTCTCTG
CTCCAAGAAAGTTGGTTTGCAGATTCGAACTCGAAGCGGTGGCCATGATG
CTGAGGGTTTGTCCTACATATCTCAA---GTCCCATTTGCTATAGTAGAC
TTGAGAAACATGCATACGGTCAAAGTAGATATTCATAGCCAAACTGCGTG
GGTTGAAGCCGGAGCTACCCTTGGAGAAGTTTATTATTGGATCAATGAGA
TGAATGAGAATTTTAGTTTTCCTGGTGGGTATTGCCCTCTTGTT---GNA
GGTGGACACTTTAGTGGAGGAGGCTATGGAGCATTGATGCGAAATTATGG
CCTT---GGTGATAATATCATTGATGCACACTTAGTCAATGTTGATGGAA
AAGTTCTAGATCGAAAATCCATGGGAGAAGATCTATTTTGGGCTATACGT
GGTGGAGGAGGAGAAAACTTTGGAATCATTGCAGCATGGAAAATCAAACT
TGTTGTTGTCCCATCAAAGGCTACTATATTCAGTGTTAAAAAGAACATGG
AGATACATGGGCTTGTCAAGTTATTTAACAAATGGCAAAATATTGCTTAC
AAGTATGACAAAGATTTAATGCTCACGACTCACTTCAGAACTAGGAATAT
TACAGATAATCATGGGAAGAAT---------AAGACTACAGTACATGGTT
ACTTCTCTTCCATTTTTCTTGGTGGAGTGGATAGTCTAGTTGACTTGATG
AACAAGAGCTTTCCTGAGTTGGGTATTAAAAAAACTGATTGCAAAGAATT
GAGCTGGATTGATACAACCATCTTCTACAGTGGTGTTGTAAATTACAACA
CTGCTAAT---TTTAAAAAGGAAATTTTGCTTGATAGATCAGCTGGG---
AAGAAGACGGCT------TTCTCAATTAAGTTAGACTATGTTAAGAAACT
AATACCTGAAACTGCAATGGTCAAAATTTTGGAAAAATTATATGAAGAAG
AGGTAGGAGTTGGGATGTATGTGTTGTACCCTTACGGTGGTATAATGGAT
GAGATTTCAGAATCAGCAATTCCATTCCCTCATCGAGCTGGAATAATGTA
TGAACTTTGGTACACTGCNACACTG---GAGAAGCAAGAAGAT---AACG
AA------------------AAGCATATAAACTGGGTTCGAAGTGTTTAT
AATTTCACAACTCCTTATGTGTCCCAAAATCCAAGATTGGCGTATCTCAA
TTATAGGGACCTTGATTTAGGAAAAACTAATCCCAGGAGTCCTAATAATT
ACACACAAGCATGTATTTGGGGTGAAAAGTATTTTAGTAAA---AATTTT
AACAGGTTTGTTAAGGTGAAAACCAAGGTTGATCCCAATAATTTTTTTAG
AAACGAACAAAGCATCCCACCTCTT---------CCA------CCGCGTC
ATCATTAA------------------------------------------
--------------------------------------------------
-------------------------
>Jamaican_Lion_JAATIP010000055_1_F8388_016308_A2
ATGAAT---TGCTCAACA---TTC---------TCCTTTTGGTTTGTTTG
CAAA------ATAATA---TTTTTC------TTTCTC---TCATTCAATA
TCCAATTTTCAATAGCTAAT---CCTCAA---------GAAAACTTCCTT
AAATGCTTCTCGGAATATATTCCT------AACAATCCAGCAAATCCA--
-AAATTCATATACACTCAACACGACCAATTGTATATGTCATTCCTGAATT
CGACAATACAAAATCTTAGATTCACCTCTGATACAACCCCAAAACCACTC
GTTATTGTCACTCCTTCAAATGTCTCCCATATCCAGGCCAGTATTCTCTG
CTCCAAGAAAGTTGGTTTGCAGATTCGAACTCGAAGCGGTGGCCATGATG
CTGAGGGTTTGTCCTACATATCTCAA---GTCCCATTTGCTATAGTAGAC
TTGAGAAACATGCATACGGTCAAAGTAGATATTCATAGCCAAACTGCGTG
GGTTGAAGCCGGAGCTACCCTTGGAGAAGTTTATTATTGGATCAATGAGA
TGAATGAGAATTTTAGTTTTCCTGGTGGGTATTGCCCTACTGTTGGCGTA
GGTGGACACTTTAGTGGAGGAGGCTATGGAGCATTGATGCGAAATTATGG
CCTTGCGGCTGATAATATCATTGATGCACACTTAGTCAATGTTGATGGAA
AAGTTCTAGATCGAAAATCCATGGGAGAAGATCTATTTTGGGCTATACGT
GGTGGAGGAGGAGAAAACTTTGGAATCATTGCAGCATGGAAAATCAAACT
TGTTGTTGTCCCATCAAAGGCTACTATATTCAGTGTTAAAAAGAACATGG
AGATACATGGGCTTGTCAAGTTATTTAACAAATGGCAAAATATTGCTTAC
AAGTATGACAAAGATTTAATGCTCACGACTCACTTCAGAACTAGGAATAT
TACAGATAATCATGGGAAGAAT---------AAGACTACAGTACATGGTT
ACTTCTCTTCCATTTTTCTTGGTGGAGTGGATAGTCTAGTTGACTTGATG
AACAAGAGCTTTCCTGAGTTGGGTATTAAAAAAACTGATTGCAAAGAATT
GAGCTGGATTGATACAACCATCTTCTACAGTGGTGTTGTAAATTACAACA
CTGCTAAT---TTTAAAAAGGAAATTTTGCTTGATAGATCAGCTGGG---
AAGAAGACGGCT------TTCTCAATTAAGTTAGACTATGTTAAGAAACT
AATACCTGAAACTGCAATGGTCAAAATTTTGGAAAAATTATATGAAGAAG
AGGTAGGAGTTGGGATGTATGTGTTGTACCCTTACGGTGGTATAATGGAT
GAGATTTCAGAATCAGCAATTCCATTCCCTCATCGAGCTGGAATAATGTA
TGAACTTTGGTACACTGCTACCTGG---GAGAAGCAAGAAGAT---AACG
AA------------------AAGCATATAAACTGGGTTCGAAGTGTTTAT
AATTTCACAACTCCTTATGTGTCCCAAAATCCAAGATTGGCGTATCTCAA
TTATAGGGACCTTGATTTAGGAAAAAATAATCCTGAGAGTCCTAATAATT
ACACACAAGCACGTATTTGGGGTGAAAAGTATTTTGGTAAA---AATTTT
AACAGGTTAGTTAAGGTGAAAACCAAAGCTGATCCCAATAATTTTTTTAG
AAACGAACAAAGTATCCCACCTCTT---------CCA------CCGCGTC
ATCATTAA------------------------------------------
--------------------------------------------------
-------------------------
>Jamaican_Lion_JAATIP010000055_1_F8388_016312_A2
ATGAAT---TGCTCAACA---TTC---------TCCTTTTGGTTTGTTTG
CAAA------ATAATA---TTTTTC------TTTCTC---TCATTCAATA
TCCAAATTTCAATAGCTAAT---CCTCAA---------GAAAACTTCCTT
AAATGCTTCTCGGAATATATTCCT------AACAATCCAGCAAATCCA--
-AAATTCATATACACTCAACACGACCAATTGTATATGTCTGTCCTGAATT
CGACAATACAAAATCTTAGATTCACCTCTGATACAACCCCAAAACCACTC
GTTATTGTCACTCCTTCAAATGTCTCCCATATCCAGGCCAGTATTCTCTG
CTCCAAGAAAGTTGGTTTGCAGATTCGAACTCGAAGCGGTGGCCATGATG
CTGAGGGTTTGTCCTACATATCTCAA---GTCCCATTTGCTATAGTAGAC
TTGAGAAACATGCATACGGTCAAAGTAGATATTCATAGCCAAACTGCGTG
GGTTGAAGCCGGAGCTACCCTTGGAGAAGTTTATTATTGGATCAATGAGA
TGAATGAGAATTTTAGTTTTCCTGGTGGGTATTGCCCTACTGTTGGCGTA
GGTGGACACTTTAGTGGAGGAGGCTATGGAGCATTGATGCGAAATTATGG
CCTTGCGGCTGATAATATCATTGATGCACACTTAGTCAATGTTGATGGAA
AAGTTCTAGATCGAAAATCCATGGGAGAAGATCTATTTTGGGCTATACGT
GGTGGAGGAGGAGAAAACTTTGGAATCATTGCAGCATGGAAAATCAAACT
TGTTGTTGTCCCATCAAAGGCTACTATATTCAGTGTTAAAAAGAACATGG
AGATACATGGGCTTGTCAAGTTATTTAACAAATGGCAAAATATTGCTTAC
AAGTATGACAAAGATTTAATGCTCACGACTCACTTCAGAACTAGGAATAT
TACAGATAATCATGGGAAGAAT---------AAGACTACAGTACATGGTT
ACTTCTCTTCCATTTTTCTTGGTGGAGTGGATAGTCTAGTTGACTTGATG
AACAAGAGCTTTCCTGAGTTGGGTATTAAAAAAACTGATTGCAAAGAATT
GAGCTGGATTGATACAACCATCTTCTACAGTGGTGTTGTAAATTACAACA
CTGCTAAT---TTTAAAAAGGAAATTTTGCTTGATAGATCAGCTGGG---
AAGAAGACGGCT------TTCTCAATTAAGTTAGACTATGTTAAGAAACT
AATACCTGAAACTGCAATGGTCAAAATTTTGGAAAAATTATATGAAGAAG
AGGTAGGAGTTGGGATGTATGTGTTGTACCCTTACGGTGGTATAATGGAT
GAGATTTCAGAATCAGCAATTCCATTCCCTCATCGAGCTGGAATAATGTA
TGAACTTTGGTACACTGCTACCTGG---GAGAAGCAAGAAGAT---AACG
AA------------------AAGCATATAAACTGGGTTCGAAGTGTTTAT
AATTTCACAACTCCTTATGTGTCCCAAAATCCAAGATTGGCGTATCTCAA
TTATAGGGACCTTGATTTAGGAAAAACTAATCCTGAGAGTCCTAATAATT
ACACACAAGCACGTATTTGGGGTGAAAAGTATTTTGGTAAA---AATTTT
AACAGGTTAGTTAAGGTGAAAACCAAAGCTGATCCCAATAATTTTTTTAG
AAACGAACAAAGTATCCCACCTCTT---------CCA------CCGCGTC
ATCATTAA------------------------------------------
--------------------------------------------------
-------------------------
>CBDRx_NC_044378_1_LOC115697880_A2
ATGAAT---TGCTCAACA---TTC---------TCCTTTTGGTTTGTTTG
CAAA------ATAATA---TTTTTC------TTTCTC---TCATTCAATA
TCCAAATTTCAATAGCTAAT---CCTCAA---------GAAAACTTCCTT
AAATGCTTCTCGGAATATATTCCT------AACAATCCAGCAAATCCA--
-AAATTCATATACACTCAACACGACCAATTGTATATGTCTGTCCTGAATT
CGACAATACAAAATCTTAGATTCACCTCTGATACAACCCCAAAACCACTC
GTTATTGTCACTCCTTCAAATGTCTCCCATATCCAGGCCAGTATTCTCTG
CTCCAAGAAAGTTGGTTTGCAGATTCGAACTCGAAGCGGTGGCCATGATG
CTGAGGGTTTGTCCTACATATCTCAA---GTCCCATTTGCTATAGTAGAC
TTGAGAAACATGCATACGGTCAAAGTAGATATTCATAGCCAAACTGCGTG
GGTTGAAGCCGGAGCTACCCTTGGAGAAGTTTATTATTGGATCAATGAGA
TGAATGAGAATTTTAGTTTTCCTGGTGGGTATTGCCCTACTGTTGGCGTA
GGTGGACACTTTAGTGGAGGAGGCTATGGAGCATTGATGCGAAATTATGG
CCTTGCGGCTGATAATATCATTGATGCACACTTAGTCAATGTTGATGGAA
AAGTTCTAGATCGAAAATCCATGGGAGAAGATCTATTTTGGGCTATACGT
GGTGGAGGAGGAGAAAACTTTGGAATCATTGCAGCATGGAAAATCAAACT
TGTTGTTGTCCCATCAAAGGCTACTATATTCAGTGTTAAAAAGAACATGG
AGATACATGGGCTTGTCAAGTTATTTAACAAATGGCAAAATATTGCTTAC
AAGTATGACAAAGATTTAATGCTCACGACTCACTTCAGAACTAGGAATAT
TACAGATAATCATGGGAAGAAT---------AAGACTACAGTACATGGTT
ACTTCTCTTCCATTTTTCTTGGTGGAGTGGATAGTCTAGTTGACTTGATG
AACAAGAGCTTTCCTGAGTTGGGTATTAAAAAAACTGATTGCAAAGAATT
GAGCTGGATTGATACAACCATCTTCTACAGTGGTGTTGTAAATTACAACA
CTGCTAAT---TTTAAAAAGGAAATTTTGCTTGATAGATCAGCTGGG---
AAGAAGACGGCT------TTCTCAATTAAGTTAGACTATGTTAAGAAACT
AATACCTGAAACTGCAATGGTCAAAATTTTGGAAAAATTATATGAAGAAG
AGGTAGGAGTTGGGATGTATGTGTTGTACCCTTACGATGGTATAATGGAT
GAGATTTCAGAATCAGCAATTCCATTCCCTCATCGAGCTGGAATAATGTA
TGAACTTTGGTACACTGCTACCTGG---GAGAAGCAAGAAGAT---AACG
AA------------------AAGCATATAAACTGGGTTCGAAGTGTTTAT
AATTTCACAACTCCTTGTGTGTCCCAAAATCCAAGATTGGCGTATCTCAA
TTATAGGGACCTTGATTTAGGAAAATCTAATCCTGAGAGTCCTAATAATT
ACACACAAGCACGTATTTGGGGTGAAAAGTATTTTGGTAAA---AATTTT
AACAGGTTAGTTAAGGTGAAAACCAAAGCTGATCCCAATAATTTTTTTAG
AAACGAACAAAGTATCCCACCTCTT---------CCA------CCGCGTC
ATCATTAA------------------------------------------
--------------------------------------------------
-------------------------
>KT876023_1_A2
ATGAAT---TGCTCAGCA---TTT---------TCCTTTTGGTTTGTTTG
CAAA------ATAATA---TTTTTC------TTTCTC---TCATTCAATA
TCCAAATTTCAATAGCTAAT---CCTCAA---------GAAAACTTCCTT
AAATGCTTCTCGGAATATATTCCT------AACAATCCAGCAAATCCA--
-AAATTCATATACACTCAACACGACCAATTGTATATGTCTGTCCTGAATT
CGACAATACAAAATCTTAGATTCACCTCTGATACAACCCCAAAACCACTC
GTTATTGTCACTCCTTCAAATGTCTCCCATATCCAGGCCAGTATTCTCTG
CTCCAAGAAAGTTGGTTTGCAGATTCGAACTCGAAGCGGTGGCCATGATG
CTGAGGGTTTGTCCTACATATCTCAA---GTCCCATTTGCTATAGTAGAC
TTGAGAAACATGCATACGGTCAAAGTAGATATTCATAGCCAAACTGCGTG
GGTTGAAGCCGGAGCTACCCTTGGAGAAGTTTATTATTGGATCAATGAGA
TGAATGAGAATTTTAGTTTTCCTGGTGGGTATTGCCCTACTGTTGGCGTA
GGTGGACACTTTAGTGGAGGAGGCTATGGAGCATTGATGCGAAATTATGG
CCTTGCGGCTGATAATATCATTGATGCACACTTAGTCAATGTTGATGGAA
AAGTTCTAGATCGAAAATCCATGGGAGAAGATCTATTTTGGGCTATACGT
GGTGGAGGAGGAGAAAACTTTGGAATCATTGCAGCATGGAAAATCAAACT
TGTTGTTGTCCCATCAAAGGCTACTATATTCAGTGTTAAAAAGAACATGG
AGATACATGGGCTTGTCAAGTTATTTAACAAATGGCAAAATATTGCTTAC
AAGTATGACAAAGATTTAATGCTCACGACTCACTTCAGAACTAGGAATAT
TACAGATAATCATGGGAAGAAT---------AAGACTACAGTACATGGTT
ACTTCTCTTCCATTTTTCTTGGTGGAGTGGATAGTCTAGTTGACTTGATG
AACAAGAGCTTTCCTGAGTTGGGTATTAAAAAAACTGATTGCAAAGAATT
GAGCTGGATTGATACAACCATCTTCTACAGTGGTGTTGTAAATTACAACA
CTGCTAAT---TTTAAAAAGGAAATTTTGCTTGATAGATCAGCTGGG---
AAGAAGACGGCT------TTCTCAATTAAGTTAGACTATGTTAAGAAACT
AATACCTGAAACTGCAATGGTCAAAATTTTGGAAAAATTATATGAAGAAG
AGGTAGGAGTTGGGATGTATGTGTTGTACCCTTACGGTGGTATAATGGAT
GAGATTTCAGAATCAACAATTCCATTCCCTCATCGAGCTGGAATAATGTA
TGAACTTTGGTACACTGCTACCTGG---GAGAAGCAAGAAGAT---AACG
AA------------------AAGCATATAAACTGGGTTCGAAGTGTTTAT
AATTTCACAACTCCTTATGTGTCCCAAAATCCAAGATTGGCGTATCTCAA
TTATAGGGACCTTGATTTAGGAAAAACTAATCCTGAGAGTCCTAATAATT
ACACACAAGCACGTATTTGGGGTGAAAAGTATTTTGGTAAA---AATTTT
AACAGGTTAGTTAAGGTGAAAACCAAAGCTGATCCCAATAATTTTTTTAG
AAACGAACAAAGTATCCCACCTCTT---------CCA------CCGCATC
ATCAT---------------------------------------------
--------------------------------------------------
-------------------------
>AB212836_1_A2
ATGAAT---TGCTCAGCA---TTT---------TCCTTTTGGTTTGTTTG
CAAA------ATAATA---TTTTTC------TTTCTC---TCATTCAATA
TCCAAATTTCATTAGCTAAT---CCTCAA---------GAAAACTTCCTT
AAATGCTTCTCGGAATATATTCCT------AACAATCCAGCAAATCCA--
-AAATTCATATACACTCAACACGACCAATTGTATATGTCTGTCCTGAATT
CGACAATACAAAATCTTAGATTCACCTCTGATACAACCCCAAAACCACTC
GTTATTGTCACTCCTTCAAATGTCTCCCATATCCAGGCCAGTATTCTCTG
CTCCAAGAAAGTTGGTTTGCAGATTCGAACTCGAAGCGGTGGCCATGATG
CTGAGGGTTTGTCCTACATATCTCAA---GTCCCATTTGCTATAGTAGAC
TTGAGAAACATGCATACGGTCAAAGTAGATATTCATAGCCAAACTGCGTG
GGTTGAAGCCGGAGCTACCCTTGGAGAAGTTTATTATTGGATCAATGAGA
TGAATGAGAATTTTAGTTTTCCTGGTGGGTATTGCCCTACTGTTGGCGTA
GGTGGACACTTTAGTGGAGGAGGCTATGGAGCATTGATGCGAAATTATGG
CCTTGCGGCTGATAATATCATTGATGCACACTTAGTCAATGTTGATGGAA
AAGTTCTAGATCGAAAATCCATGGGAGAAGATCTATTTTGGGCTATACGT
GGTGGAGGAGGAGAAAACTTTGGAATCATTGCAGCATGGAAAATCAAACT
TGTTGTTGTCCCATCAAAGGCTACTATATTCAGTGTTAAAAAGAACATGG
AGATACGTGGGCTTGTCAAGTTATTTAACAAATGGCAAAATATTGCTTAC
AAGTATGACAAAGATTTAATGCTCACGACTCACTTCAGAACTAGGAATAT
TACAGATAATCATGGGAAGAAT---------AAGACTACAGTACATGGTT
ACTTCTCTTCCATTTTTCTTGGTGGAGTGGATAGTCTAGTTGACTTGATG
AACAAGAGCTTTCCTGAGTTGGGTATTAAAAAAACTGATTGCAAAGAATT
GAGCTGGATTGATACAACCATCTTCTACAGTGGTGTTGTAAATTACAACA
CTGCTAAT---TTTAAAAAGGAAATTTTGCTTGATAGATCAGCTGGG---
AAGAAGACGGCT------TTCTCAATTAAGTTAGACTATGTTAAGAAACT
AATACCTGAAACTGCAATGGTCAAAATTTTGGAAAAATTATATGAAGAAG
AGGTAGGAGTTGGGATGTATGTGTTGTACCCTTACGGTGGTATAATGGAT
GAGATTTCAGAATCAGCAATTCCATTCCCTCATCGAGCTGGAATAATGTA
TGAACTTTGGTACACTGCTACCTGG---GAGAAGCAAGAAGAT---AACG
AA------------------AAGCATATAAACTGGGTTCGAAGTGTTTAC
AATTTCACAACTCCTTATGTGTCCCAAAATCCAAGATTGGCGTATCTCAA
TTATAGGGACCTTGATTTAGGAAAAACTAATCCTGAGAGTCCTAATAATT
ACACACAAGCACGTATTTGGGGTGAAAAGTATTTTGGTAAA---AATTTT
AACAGGTTAGTTAAGGTGAAAACCAAAGCTGATCCCAATAATTTTTTTAG
AAACGAACAAAGTATCCCACCTCTT---------CCA------CCGCATC
ATCAT---------------------------------------------
--------------------------------------------------
-------------------------
>KT876028_1_A2
ATGAAT---TGCTCAGCA---TTT---------TCCTTTTGGTTTGTTTG
CAAA------ATAATA---TTTTTC------TTTCTC---TCATTCAATA
TCCAAATTTCAATAGCTAAT---CCTCAA---------GAAAACTTCCTT
AAATGCTTCTCGGAATATATTCCT------AACAATCCAGCAAATCCA--
-AAATTCATATACACTCAACACGACCAATTGTATATGTCTGTCCTGAATT
CGACAATACAAAATCTTAGATTCACCTCTGATACAACCCCAAAACCACTC
GTTATTGTCACTCCTTCAAATGTCTCCCATATCCAGGCCAGTATTCTCTG
CTCCAAGAAAGTTGGTTTGCAGATTCGAACTCGAAGCGGTGGCCATGATG
CTGAGGGTTTGTCCTACATATCTCAA---GTCCCATTTGCTATAGTAGAC
TTGAGAAACATGCATACGGTCAAAGTAGATATTCATAGCCAAACTGCGTG
GGTTGAAGCCGGAGCTACCCTTGGAGAAGTTTATTATTGGATCAATGAGA
TGAATGAGAATTTTAGTTTTCCTGGTGGGTATTGCCCTACTGTTGGCGTA
GGTGGACACTTTAGTGGAGGAGGCTATGGAGCATTGATGCGAAATTATGG
CCTTGCGGCTGATAATATCATTGATGCACACTTAGTCAATGTTGATGGAA
AAGTTCTAGATCGAAAATTCATGGGAGAAGATCTATTTTGGGCTATACGT
GGTGGAGGAGGAGAAAACTTTGGAATCATTGCAGCATGGAAAATCAAACT
TGTTGTTGTCCCATCAAAGGCTACTATATTCAGTGTTAAAAAGAACATGG
AGATACATGGGCTTGTCAAGTTATTTAACAAATGGCAAAATATTGCTTAC
AAGTATGACAAAGATTTAATGCTCACGACTCACTTCAGAACTAGGAATAT
TACAGATAATCATGGGAAGAAT---------AAGACTACAGTACATGGTT
ACTTCTCTTCCATTTTTCTTGGTGGAGTGGATAGTCTAGTTGACTTGATG
AACAAGAGCTTTCCTGAGTTGGGTATTAAAAAAACTGATTGCAAAGAATT
GAGCTGGATTGATACAACCATCTTCTACAGTGGTGTTGTAAATTACAACA
CTGCTAAT---TTTAAAAAGGAAATTTTGCTTGATAGATCAGCTGGG---
AAGAAGACGGCT------TTCTCAATTAAGTTAGACTATGTTAAGAAACT
AATACCTGAAACTGCAATGGTCAAAATTTTGGAAAAATTATATGAAGAAG
AGGTAGGAGTTGGGATGTATGTGTTGTACCCTTACGGTGGTATAATGGAT
GAGATTTCAGAATCAGCAATTCCATTCCCTCATCGAGCTGGAATAATGTA
TGAACTTTGGTACACTGCTACCTGG---GAGAAGCAAGAAGAT---AACG
AA------------------AAGCATATAAACTGGGTTCGAAGTGTTTAT
AATTTCACAACTCCTTATGTGTCCCAAAATCCAAGATTGGCGTATCTCAA
TTATAGGGACCTTGATTTAGGAAAAACTAATCCTGAGAGTCCTAATAATT
ACACACAAGCACGTATTTGGGGTGAAAAGTATTTTGGTAAA---AATTTT
AACAGGTTAGTTAAGGTGAAAACCAAAGCTGATCCCAATAATTTTTTTAG
AAACGAACAAAGTATCCCACCTCTT---------CCA------CCGCATC
ATCAT---------------------------------------------
--------------------------------------------------
-------------------------
>KJ469380_1_A2
ATGAAT---TGCTCAGCA---TTC---------TCCTTTTGGTTTGTTTG
CAAA------ATAATA---TTTTTC------TTTCTC---TCATTCAATA
TCCAAATTTCAATAGCTAAT---CCTCAA---------GAAAACTTCCTT
AAATGCTTCTCGGAATATATTCCT------AACAATCCAGCAAATCCA--
-AAATTCATATACACTCAACACGACCAATTGTATATGTCTGTCCTGAATT
CGACAATACAAAATCTTAGATTCACCTCTGATACAACCCCAAAACCACTC
GTTATTGTCACTCCTTCAAATGTCTCCCATATCCAGGCCAGTATTCTCTG
CTCCAAGAAAGTTGGTTTGCAGATTCGAACTCGAAGCGGTGGCCATGATG
CTGAGGGTTTGTCCTACATATCTCAA---GTCCCATTTGCTATAGTAGAC
TTGAGAAACATGCATACGGTCAAAGTAGATATTCATAGCCAAACTGCGTG
GGTTGAAGCCGGAGCTACCCTTGGAGAAGTTTATTATTGGATCAATGAGA
TGAATGAGAATTTTAGTTTTCCTGGTGGGTATTGCCCTACTGTTGGCGTA
GGTGGACACTTTAGTGGAGGAGGCTATGGAGCATTGATGCGAAATTATGG
CCTTGCGGCTGATAATATCATTGATGCACACTTAGTCAATGTTGATGGAA
AAGTTCTAGATCGAAAATCCATGGGAGAAGATCTATTTTGGGCTATACGT
GGTGGAGGAGGAGAAAACTTTGGAATCATTGCAGCATGGAAAATCAAACT
TGTTGTTGTCCCATCAAAGGCTACTATATTCAGTGTTAAAAAGAACATGG
AGATACATGGGCTTGTCAAGTTATTTAACAAATGGCAAAATATTGCTTAC
AAGTATGACAAAGATTTAATGCTCACGACTCACTTCAGAACTAGGAATAT
TACAGATAATCATGGGAAGAAT---------AAGACTACAGTACATGGTT
ACTTCTCTTCCATTTTTCTTGGTGGAGTGGATAGTCTAGTTGACTTGATG
AACAAGAGCTTTCCTGAGTTGGGTATTAAAAAAACTGATTGCAAAGAATT
GAGCTGGATTGATACAACCATCTTCTACAGTGGTGTTGTAAATTACAACA
CTGCTAAT---TTTAAAAAGGAAATTTTGCTTGATAGATCAGCTGGG---
AAGAAGACGGCT------TTCTCAATTAAGTTAGACTATGTTAAGAAACT
AATACCTGAAACTGCAATGGTCAAAATTTTGGAAAAATTATATGAAGAAG
AGGTAGGAGTTGGGATGTATGTGTTGTACCCTTACGGTGGTATAATGGAT
GAGATTTCAGAATCAGCAATTCCATTCCCTCATCGAGCTGGAATAATGTA
TGAACTTTGGTACGCTGCTACCTGG---GAGAAGCAAGAAGAT---AACG
AA------------------AAGCATATAAACTGGGTTCGAAGTGTTTAT
AATTTCACAACTCCTTATGTGTCCCAAAATCCAAGATTGGCGTATCTCAA
TTATAGGGACCTTGATTTAGGAAAAACTAATCCTGAGAGTCCTAATAATT
ACACACAAGCACGTATTTGGGGTGAAAAGTATTTTGGTAAA---AATTTT
AACAGGTTAGTTAAGGTGAAAACCAAAGCTGATCCCAATAATTTTTTTAG
AAACGAACAAAGTATCCCACCTCTT---------CCA------CCGCGTC
ATCATTAA------------------------------------------
--------------------------------------------------
-------------------------
>KT876030_1_A2
ATGAAT---TGCTCAGCA---TTT---------TCCTTTTGGTTTGTTTG
CAAA------ATAATA---TTTTTC------TTTCTC---TCATTCAATA
TCCAAATTTCAATAGCTAAT---CCTCAA---------GAAAACTTCCTT
AAATGCTTCTCGGAATATATTCCT------AACAATCCAGCAAATCCA--
-AAATTCATATACACTCAACACGACCAATTGTATATGTCTGTCCTGAATT
CGACAATACAAAATCTTAGATTCACCTCTGATACAACCCCAAAACCACTC
GTTATTGTCACTCCTTCAAATTTCTCCCATATCCAGGCCAGTATTCTCTG
CTCCAAGAAAGTTGGTTTGCAGATTCGAACTCGAAGCGGTGGCCATGATG
CTGAGGGTTTGTCCTACATATCTCAA---GTCCCATTTGCTATAGTAGAC
TTGAGAAACATGCATACGGTCAAAGTAGATATTCATAGCCAAACTGCGTG
GGTTGAAGCCGGAGCTACCCTTGGAGAAGTTTATTATTGGATCAATGAGA
TGAATGAGAATTTTAGTTTTCCTGGTGGGTATTGCCCTACTGTTGGCGTA
GGTGGACACTTTAGTGGAGGAGGCTATGGAGCATTGATGCGAAATTATGG
CCTTGCGGCTGATAATATCATTGATGCACACTTAGTCAATGTTGATGGAA
AAGTTCTAGATCGAAAATCCATGGGAGAAGATCTATTTTGGGCTATACGT
GGTGGAGGAGGAGAAAACTTTGGAATCATTGCAGCATGGAAAATCAAACT
TGTTGTTGTCCCATCAAAGGCTACTATATTCAGTGTTAAAAAGAACATGG
AGACACATGGGCTTGTCAAGTTATTTAACAAATGGCAAAATATTGCTTAC
AAGTATGACAAAGATTTAATGCTCACGACTCACTTCAGAACTAGGAATAT
TACAGATAATCATGGGAAGAAT---------AAGACTACAGTACATGGTT
ACTTCTCTTCCATTTTTCTTGGTGGAGTGGATAGTCTAGTTGACTTGATG
AACAAGAGCTTTCCTGAGTTGGGTATTAAAAAAACTGATTGCAAAGAATT
GAGCTGGATTGATACAACCATCTTCTACAGTGGTGTTGTAAATTACAACA
CTGCTAAT---TTTAAAAAGGAAATTTTTCTTGATAGATCAGCTGGG---
AAGAAGACGGCT------TTCTCAATTAAGTTAGACTATGTTAAGAAACT
AATACCTGAAACTGCAATGGTCAAAATTTTGGAAAAATTATATGAAGAAG
AGGTAGGAGTTGGGATGTATGTGTTGTACCCTTACGATGGTATAATGGAT
GAGATTTCAGAATCAGCAATTCCATTCCCTCATCGAGCTGGAATAATGTA
TGAACTTTGGTACACTGCTACCTGG---GAGAAGCAAGAAGAT---AACG
AA------------------AAGCATATAAACTGGGTTCGAAGTGTTTAT
AATTTCACAACTCCTTGTGTGTCCCAAAATCCAAGATTGGCGTATCTCAA
TTATAGGGACCTTGATTTAGGAAAATCTAATCCTGAGAGTCCTAATAATT
ACACACAAGCACGTATTTGGGGTGAAAAGTATTTTGGTAAA---AATTTT
AACAGGTTAGTTAAGGTGAAAACCAAAGCTGATCCCAATAATTTTTTTAG
AAACGAACAAAGTATCCCACCTCTT---------CCA------CCGCATC
ATCAT---------------------------------------------
--------------------------------------------------
-------------------------
>KT876014_1_A2
ATGAAT---TGCTCAGCA---TTT---------TCCTTTTGGTTTGTTTG
CAAA------ATAATA---TTTTTC------TTTCTC---TCATTCAATA
TCCAAATTTCAATAGCTAAT---CCTCAA---------GAAAACTTCCTT
AAATGCTTCTCGGAATATATTCCT------AACAATCCAGCAAATCCA--
-AAATTCATATACACTCAACACGACCAATTGTATATGTCTGTCCTGAATT
CGACAATACAAAATCTTAGATTCACCTCTGATACAACCCCAAAACCACTC
GTTATTGTCACTCCTTCAAATGTCTCCCATATCCAGGCCAGTATTCTCTG
CTCCAAGAAAGTTGGTTTGCAGATTCGAACTCGAAGCGGTGGCCATGATG
CTGAGGGTTTGTCCTACATATCTCAA---GTCCCATTTGCTATAGTAGAC
TTGAGAAACATGCATACGGTCAAAGTAGATATTCATAGCCAAACTGCGTG
GGTTGAAGCCGGAGCTACCCTTGGAGAAGTTTATTATTGGATCAATGAGA
TGAATGAGAATTTTAGTTTTCCTGGTGGGTATTGCCCTACTGTTGGCGTA
GGTGGACACTTTAGTGGAGGAGGCTATGGAGCATTGATGCGAAATTATGG
CCTTGCGGCTGATAATATCATTGATGCACACTTAGTCAATGTTGATGGAA
AAGTTCTAGATCGAAAATCCATGGGAGAAGATCTATTTTGGGCTATACGT
GGTGGAGGAGGAGAAAACTTTGGAATCATTGCAGCATGGAAAATCAAACT
TGTTGTTGTCCCATCAAAGGCTACTATATTCAGTGTTAAAAAGAACATGG
AGATACATGGGCTTGTCAAGTTATTTAACAAATGGCAAAATATTGCTTAC
AAGTATGACAAAGATTTAATGCTCACGACTCACTTCAGAACTAGGAATAT
TACAGATAATCATGGGAAGAAT---------AAGACTACAGTACATGGTT
ACTTCTCTTCCATTTTTCTTGGTGGAGTGGATAGTCTAGTTGACTTGATG
AACAAGAGCTTTCCTGAGTTGGGTATTAAAAAAACTGATTGCAAAGAATT
GAGCTGGATTGATACAACCATCTTCTACAGTGGTGTTGTAAATTACAACA
CTGCTAAT---TTTAAAAAGGAAATTTTGCTTGATAGATCAGCTGGG---
AAGAAGACGGCT------TTCTCAATTAAGTTAGACTATGTTAAGAAACT
AATACCTGAAACTGCAATGGTCAAAATTTTGGAAAAATTATATGAAGAAG
AGGTAGGAGTTGGGATGTATGTGTTGTACCCTTACGGTGGTATAATGGAT
GAGATTTCAGAATCAGCAATTCCATTCCCTCATCGAGCTGGAATAATGTA
TGAACTTTGGTACACTGCTACCTGG---GAGAAGCAAGAAGAT---AACG
AA------------------AAGCATATAAACTGGGTTCGAAGTGTTTAT
AATTTCACAACTCCTTATGTGTCCCAAAATCCAAGATTGGCGTATCTCAA
TTATAGGGACCTTGATTTAGGAAAAACTAATCCTGAGAGTCCTAATAATT
ACACACAAGCACGTATTTGGGGTGAAAAGTATTTTGGTAAA---AATTTT
AACAGGTTAGTTAAGGTGAAAACCAAAGCTGATCCCAATAATTTTTTTAG
AAACGAACAAAGTATCCCACCTCTT---------CCA------CCGCATC
ATCAT---------------------------------------------
--------------------------------------------------
-------------------------
>JLion_father_JAATIQ010001028_1_G4B88_000693_A2
ATGAAT---TGCTCAACA---TTC---------TCCTTTTGGTTTGTTTG
CAAA------ATAATA---TTTTTC------TTTCTC---TCATTCAATA
TCCAAATTTCAATAGCTAAT---CCTCAA---------GAAAACTTCCTT
AAATGCTTCTCGGAATATATTCCT------AACAATCCAGCAAATCCA--
-AAATTCATATACACTCAACACGACCAATTGTATATGTCTGTCCTGAATT
CGACAATACAAAATCTTAGATTCACCTCTGATACAACCCCAAAACCACTC
GTTATTGTCACTCCTTCAAATGTCTCCCATATCCAGGCCAGTATTCTCTG
CTCCAAGAAAGTTGGTTTGCAGATTCGAACTCGAAGCGGTGGCCATGATG
CTGAGGGTTTGTCCTACATATCTCAA---GTCCCATTTGCTATAGTAGAC
TTGAGAAACATGCATACGGTCAAAGTAGATATTCATAGCCAAACTGCGTG
GGTTGAAGCCGGAGCTACCCTTGGAGAAGTTTATTATTGGATCAATGAGA
TGAATGAGAATTTTAGTTTTCCTGGTGGGTATTGCCCTACTGTTGGCGTA
GGTGGACACTTTAGTGGAGGAGGCTATGGAGCATTGATGCAAAATTATGG
CCTTGCGGCTGATAATATCATTGATGCACACTTAGTCAATGTTGATGGAA
AAGTTCTAGATCGAAAATCCATGGGAGAAGATCTATTTTGGGCTATACGT
GGTGGAGGAGGAGAAAACTTTGGAATCATTGCAGCATGGAAAATCAAACT
TGTTGTTGTCCCATCAAAGGCTACTATATTCAGTGTTAAAAAGAACATGG
AGATACATGGGCTTGTCAAGTTATTTAACAAATGGCAAAATATTGCTTAC
AAGTATGACAAAGATTTAATGCTCACGACTCACTTCAGAACTAGGAATAT
TACAGATAATCATGGGAAGAAT---------AAGACTACAGTACATGGTT
ACTTCTCTTCCATTTTTCTTGGTGGAGTGGATAGTCTAGTTGACTTGATG
AACAAGAGCTTTCCTGAGTTGGGTATTAAAAAAACTGATTGCAAAGAATT
GAGCTGGATTGATACAACCATCTTCTACAGTGGTGTTGTAAATTACAACA
CTGCTAAT---TTTAAAAAGGAAATTTTGCTTGATAGATCAGCTGGG---
AAGAAGACGGCT------TTCTCAATTAAGTTAGACTATGTTAAGAAACT
AATACCTGAAACTGCAATGGTCAAAATTTTGGAAAAATTATATGAAGAAG
AGGTAGGAGTTGGGATGTATGTGTTGTACCCTTACGGTGGTATAATGGAT
GAGATTTCAGAATAAGCAATTCCATTCCCTCATCGAGCTGGAATAATGTA
TGAACTTTGGTACACTGCTACCTGG---GAGAAGCAAGAAGAT---AACG
AA------------------AAGCATATAAACTGGGTTCGAAGTGTTTAT
AATTTCACAACTCCTTATGTGTCCCAAAATCCAAGATTGGCGTATCTCAA
TTATAGGGACCTTGATTTAGGAAAAACTAATCCTGAGAGTCCTAATAATT
ACACACAAGCACGTATTTGGGGTGAAAAGTATTTTGGTAAA---AATTTT
AACAGGTTAGTTAAGGTGAAAACCAAAGCTGATCCCAATAATTTTTTTAG
AAACGAACAAAGTATCCCACCTCTT---------CCA------CCGCGTC
ATCATTAA------------------------------------------
--------------------------------------------------
-------------------------
>Jamaican_Lion_JAATIP010000026_1_F8388_024901_A1
ATGAAT---TGCTCAGCA---TTT---------TCCTTTTGGTTTGTTTG
CAAA------ATAATA---TTTTTC------TTTCTC---TCATTCCATA
TCCAAATTTCAATAGCTAAT---CCTCGA---------GAAAACTTCCTT
AAATGCTTCTCAAAACATATTCCC------AACAATGTAGCAAATCCA--
-AAACTCGTATACACTCAACACGACCAATTGTATATGTCTATCCTGAATT
CGACAATACAAAATCTTAGATTCATCTCTGATACAACCCCAAAACCACTC
GTTATTGTCACTCCTTCAAATAACTCCCATATCCAAGCAACTATTTTATG
CTCTAAGAAAGTTGGCTTGCAGATTCGAACTCGAAGCGGTGGCCATGATG
CTGAGGGTATGTCCTACATATCTCAA---GTCCCATTTGTTGTAGTAGAC
TTGAGAAACATGCATTCGATCAAAATAGATGTTCATAGCCAAACTGCGTG
GGTTGAAGCCGGAGCTACCCTTGGAGAAGTTTATTATTGGATCAATGAGA
AGAATGAGAATCTTAGTTTTCCTGGTGGGTATTGCCCTACTGTTGGCGTA
GGTGGACACTTTAGTGGAGGAGGCTATGGAGCATTGATGCGAAATTATGG
CCTTGCGGCTGATAATATTATTGATGCACACTTAGTCAATGTTGATGGAA
AAGTTCTAGATCGAAAATCCATGGGAGAAGATCTGTTTTGGGCTATACGT
GGTGGTGGAGGAGAAAACTTTGGAATCATTGCAGCATGGAAAATCAAACT
GGTTGCTGTCCCATCAAAGTCTACTATATTCAGTGTTAAAAAGAACATGG
AGATACATGGGCTTGTCAAGTTATTTAACAAATGGCAAAATATTGCTTAC
AAGTATGACAAAGATTTAGTACTCATGACTCACTTCATAACAAAGAATAT
TACAGATAATCATGGGAAGAAT---------AAGACTACAGTACATGGTT
ACTTCTCTTCAATTTTTCATGGTGGAGTGGATAGTCTAGTCGACTTGATG
AACAAGAGCTTTCCTGAGTTGGGTATTAAAAAAACTGATTGCAAAGAATT
TAGCTGGATTGATACAACCATCTTCTACAGTGGTGTTGTAAATTTTAACA
CTGCTAAT---TTTAAAAAGGAAATTTTGCTTGATAGATCAGCTGGG---
AAGAAGACGGCT------TTCTCAATTAAGTTAGACTATGTTAAGAAACC
AATTCCAGAAACTGCAATGGTCAAAATTTTGGAAAAATTATATGAAGAAG
ATGTAGGAGCTGGGATGTATGTGTTGTACCCTTACGGTGGTATAATGGAG
GAGATTTCAGAATCAGCAATTCCATTCCCTCATCGAGCTGGAATAATGTA
TGAACTTTGGTACACTGCTTCCTGG---GAGAAGCAAGAAGAT---AATG
AA------------------AAGCATATAAACTGGGTTCGAAGTGTTTAT
AATTTTACGACTCCTTATGTGTCCCAAAATCCAAGATTGGCGTATCTCAA
TTATAGGGACCTTGATTTAGGAAAAACTAATCATGCGAGTCCTAATAATT
ACACACAAGCACGTATTTGGGGTGAAAAGTATTTTGGTAAA---AATTTT
AACAGGTTAGTTAAGGTGAAAACTAAAGTTGATCCCAATAATTTTTTTAG
AAACGAACAAAGTATCCCACCTCTT---------CCA------CCGCATC
ATCATTAA------------------------------------------
--------------------------------------------------
-------------------------
>Jilong_CM022965_1_91579693_A1
ATGAAT---TGCTCAGCA---TTT---------TCCTTTTGGTTTGTTTG
CAAA------ATAATA---TTTTTC------TTTCTC---TCATTCCATA
TCCAAATTTCAATAGCTAAT---CCTCGA---------GAAAACTTCCTT
AAATGCTTCTCAAAACATATTCCC------AACAATGTAGCAAATCCA--
-AAACTCGTATACACTCAACACGACCAATTGTATATGTCTATCCTGAATT
CGACAATACAAAATCTTAGATTCATCTCTGATACAACCCCAAAACCACTC
GTTATTGTCACTCCTTCAAATAACTCCCATATCCAAGCAACTATTTTATG
CTCTAAGAAAGTTGGCTTGCAGATTCGAACTCGAAGCGGTGGCCATGATG
CTGAGGGTATGTCCTACATATCTCAA---GTCCCATTTGTTGTAGTAGAC
TTGAGAAACATGCATTCGATCAAAATAGATGTTCATAGCCAAACTGCGTG
GGTTGAAGCCGGAGCTACCCTTGGAGAAGTTTATTATTGGATCAATGAGA
AGAATGAGAATCTTAGTTTTCCTGGTGGGTATTGCCCTACTGTTGGCGCA
GGTGGACACTTTAGTGGAGGAGGCTATGGAGCATTGATGCGAAATTATGG
CCTCGCGGCTGATAATATTATTGATGCACACTTAGTCAATGTTGATGGAA
AAGTTCTAGATCGAAAATCCATGGGAGAAGATCTGTTTTGGGCTATACGT
GGTGGTGGAGGAGAAAACTTTGGAATCATTGCAGCATGGAAAATCAAACT
GGTTGCTGTCCCATCAAAGTCTACTATATTCAGTGTTAAAAAGAACATGG
AGATACATGGGCTTGTCAAGTTATTTAACAAATGGCAAAATATTGCTTAC
AAGTATGACAAAGATTTAGTACTCATGACTCACTTCATAACAAAGAATAT
TACAGATAATCATGGGAAGAAT---------AAGACTACAGTACATGGTT
ACTTCTCTTCAATTTTTCATGGTGGAGTGGATAGTCTAGTCGACTTGATG
AACAAGAGCTTTCCTGAGTTGGGTATTAAAAAAACTGATTGCAAAGAATT
TAGCTGGATTGATACAACCATCTTCTACAGTGGTGTTGTAAATTTTAACA
CTGCTAAT---TTTAAAAAGGAAATTTTGCTTGATAGATCAGCTGGG---
CAGAAGACGGCT------TTCTCAATTAAGTTAGACTATGTTAAGAAACC
AATTCCAGAAACCGCAATGGTCAAAATTTTGGAAAAATTATATGAAGAAG
ATGTAGGAGTTGGGATGTATGTGTTGTACCCTTACGGTGGTATAATGGAT
GAGATTTCAGAATCAGCAATTCCATTCCCTCATCGAGCTGGAATCATGTA
TGAACTTTGGTACACAGCTTCCTGG---GAGAAGCAAGAAGAT---AATG
AA------------------AAGCATATAAACTGGGTTCGAAGTGTTTAT
AATTTCACGACTCCTTATGTGTCCCAAAATCCAAGAATGGCGTATCTCAA
TTATAGGGACCTTGATTTAGGAAAAACTAATCATGAGAGTCCTAATAATT
ACACACAAGCACGTATTTGGGGTGAAAAGTATTTTGGTAAA---AATTTT
AACAGGTTAGTTAAGGTGAAAACCAAAGTTGATCCCAATAATTTTTTTAG
AAACGAACAAAGTATCCCACCTCTT---------CCA------CCGCATC
ATCATTAA------------------------------------------
--------------------------------------------------
-------------------------
>MN422085_1_A1
------------------------------------TTTTGGTTTGTTTG
CAAA------ATAATA---TTTTTC------TTTCTC---TCATTCCATA
TCCAAATTTCAATAGCTAAT---CCTCGA---------GAAAACTTCCTT
AAATGCTTCTCAAAACATATTCCC------AACAATGTAGCAAATCCA--
-AAATTCGTATACACTCAACACGACCAATTGTATATGTCTATCCTGAATT
CGACAATACAAAATCTTAGATTCATCTCTGATACAACCCCAAAACCACTC
GTTATTGTCACTCCTTCAAATATCTCCCATATCCAAGCAACTATTTTATG
CTCTAAGAAAGTTGGCTTGCAGATTCGAACTCGAAGCGGTGGGCATGATG
CTGAGGGTATGTCCTACATTTCTCAA---CTCCCATTTGTTATAGTAGAC
TTGAGAAACATGCATTCGGTCAAAATAGATGTTCATAGCCAAACTGCGTG
GGTTGAAGCCGGAGCTACCCTTGGAGAAGTTTATTATTGGATCAATGAGA
AGAATGAGAATCTTAGTTTTCCTGGTGGGTATTGCCCTACTGTTGGCGTA
GGTGGACACTTTAGTGGAGGAGGCTATGGAGCATTGATGCGAAATTATGG
CCTTGCGGCTGATAATATTATTGATTCACACTTAGTCAATGTTGATGGAA
AAGTTCTAGATCGAAAATCCATGGGAGAAGATCTGTTTTGGGCTATACGT
GGTGGTGGAGGAGAAAACTTTGGAATCATTGCAGCATGGAAAATCAAACT
GGTTGTTGTCCCATCAAAGTCTACTATATTCAGTGTTAAAAAGAACATGG
AGATACATGGGCTTGTCAAGTTATTTAACAAATGGCAAAATATTGCTTAC
AAGTATGACAAAGATTTAGTACTCATGACTCACTTCAGAACAAAGAATAT
TACAGATAATCATGGGAAGAAT---------AAGACTACAGTACATGGTT
ACTTCTCTTCAATTTTTCATGGTGGAGTGGATAGTCTAGTCGACTTGATG
AACAAGAGCTTTCCTGAGTTGGGTATTAAAAAAACTGATTGCAAAGAATT
TAGCTGGTTTGATACAACCATCTTCTACAGTGGTGTTGTAAATTTTAACA
CTGCTAAT---TTTAAAAAGGAAATTTTGCTTGATAGATCAGCTGGG---
AAGAAGACGGCT------TTCTCAATTAAGTTAGACTATGTTAAGAAACC
AATTCCAGAAACTGCAATGGTCAAAATTTTGGAAAAATTATATGAAGAAG
ATGTAGGAGCTGGGATGTATGTGTTGTACCCTTACGGTGGTATAATGGAG
GAGATTTCAGAATCAGCAATTCCATTCCCTCATCGAGCTGGAATAATGTA
TGAACTTTGGTACACTGCTTCCTGG---GAGAAGCAAGAAGAT---AATG
AA------------------AAGCATATAAACTGGGTTCGAAGTGTATAT
AATTTTACGACTCCTTATGTGTCCCAAAATCCAAGATTGGCGTATCTCAA
TTATAGGGACCTTGATTTAGGAAAAACTAATCCTGCGAGTCCTAATAATT
ACACACAAGCACGTATTTGGGGTGAAAAGTATTTTGGTAAA---AATTTT
AACAGGTTAGTTAAGGTGAAAACCAAAGTTGATCCCAATAATTTTTTTAG
AAACGAACAAAGTATCCCACCTCTT-------------------------
--------------------------------------------------
--------------------------------------------------
-------------------------
>MN422086_1_A1
------------------------------------TTTTGGTTTGTTTG
CAAA------ATAATA---TTTTTC------TTTCTC---TCATTCCATA
TCCAAATTTCAATAGCTAAT---CCTCGA---------GAAAACTTCCTT
AAATGCTTCTCAAAACATATTCCC------AACAATGTAGCAAATCCA--
-AAATTCGTATACACTCAACACGACCAATTGTATATGTCTATCCTGAATT
CGACAATACAAAATCTTAGATTCATCTCTGATACAACCCCAAAACCACTC
GTTATTGTCACTCCTTCAAATATCTCCCATATCCAAGCAACTATTTTATG
CTCTAAGAAAGTTGGCTTGCAGATTCGAACTCGAAGCGGTGGGCATGATG
CTGAGGGTATGTCCTACATTTCTCAA---CTCCCATTTGTTATAGTAGAC
TTGAGAAACATGCATTCGGTCAAAATAGATGTTCATAGCCAAACTGCGTG
GGTTGAAGCCGGAGCTACCCTTGGAGAAGTTTATTATTGGATCAATGAGA
AGAATGAGAATCTTAGTTTTCCTGGTGGGTATTGCCCTACTGTTGGCGTA
GGTGGACACTTTAGTGGAGGAGGCTATGGAGCATTGATGCGAAATTATGG
CCTTGCGGCTGATAATATTATTGATTCACACTTAGTCAATGTTGATGGAA
AAGTTCTAGATCGAAAATCCATGGGAGAAGATCTGTTTTGGGCTATACGT
GGTGGTGGAGGAGAAAACTTTGGAATCATTGCAGCATGGAAAATCAAACT
GGTTGTTGTCCCATCAAAGTCTACTATATTCAGTGTTAAAAAGAACATGG
AGATACATGGGCTTGTCAAGTTATTTAACAAATGGCAAAATATTGCTTAC
AAGTATGACAAAGATTTAGTACTCATGACTCACTTCAGAACAAAGAATAT
TACAGATAATCATGGGAAGAAT---------AAGACTACAGTACATGGTT
ACTTCTCTTCAATTTTTCATGGTGGAGTGGATAGTCTAGTCGACTTGATG
AACAAGAGCTTTCCTGAGTTGGGTATTAAAAAAACTGATTGCAAAGAATT
TAGCTGGTTTGATACAACCATCTTCTACAGTGGTGTTGTAAATTTTAACA
CTGCTAAT---TTTAAAAAGGAAATTTTGCTTGATAGATCAGCTGGG---
AAGAAGACGGCT------TTCTCAATTAAGTTAGACTATGTTAAGAAACC
AATTCCAGAAACTGCAATGGTCAAAATTTTGGAAAAATTATATGAAGAAG
ATGTAGGAGCTGGGATGTATGTGTTGTACCCTTACGGTGGTATAATGGAG
GAGATTTCAGAATCAGCAATTCCATTCCCTCATCGAGCTGGAATAATGTA
TGAACTTTGGTACACTGCTTCCTGG---GAGAAGCAAGAAGAT---AATG
AA------------------AAGCATATAAACTGGGTTCGAAGTGTATAT
AATTTTACGACTCCTTATGTGTCCCAAAATCCAAGATTGGCGTATCTCAA
TTATAGGGACCTTGATTTTGGAAAAACTAATCCTGCGAGTCCTAATAATT
ACACACAAGCACGTATTTGGGGTGAAAAGTATTTTGGTAAA---AATTTT
AACAGGTTAGTTAAAGTGAAAACTAAAGTTGATCCCAATAATTTTTTTAG
AAACGAACAAAGTATCCCACCTCTT-------------------------
--------------------------------------------------
--------------------------------------------------
-------------------------
>KP970855_1_A1
ATGAAT---TGCTCAGCA---TTT---------TCCTTTTGGTTTGTTTG
CAAA------ATAATA---TTTTTC------TTTCTC---TCATTCCATA
TCCAAATTTCAATAGCTAAT---CCTCGA---------GAAAACTTCCTT
AAATGCTTCTCAAAACATATTCCC------AACAATGTAGCAAATCCA--
-AAACTCGTATACACTCAACACGACCAATTGTATATGTCTATCCTGAATT
CGACAATACAAAATCTTAGATTCATCTCTGATACAACCCCAAAACCACTC
GTTATTGTCACTCCTTCAAATAACTCCCATATCCAAGCAACTATTTTATG
CTCTAAGAAAGTTGGCTTGCAGATTCGAACTCGAAGCGGTGGCCATGATG
CTGAGGGTATGTCCTACATATCTCAA---GTCCCATTTGTTGTAGTAGAC
TTGAGAAACATGCATTCGATCAAAATAGATGTTCATAGCCAAACTGCGTG
GGTTGAAGCCGGAGCTACCCTTGGAGAAGTTTATTATTGGATCAATGAGA
AGAATGAGAATCTTAGTTTTCCTGGTGGGTATTGCCCTACTGTTGGCGTA
GGTGGACACTTTAGTGGAGGAGGCTATGGAGCATTGATGCGAAATTATGG
CCTTGCGGCTGATAATATTATTGATGCACACTTAGTCAATGTTGATGGAA
AAGTTCTAGATCGAAAATCCATGGGAGAAGATCTGTTTTGGGCTATACGT
GGTGGTGGAGGAGAAAACTTTGGAATCATTGCAGCATGGAAAATCAAACT
GGTTGCTGTCCCATCAAAGTCTACTATATTCAGTGTTAAAAAGAACATGG
GGATACATGGGCTTGTCAAGTTATTTAACAAATGGCAAAATATTGCTTAC
AAGTATGACAAAGATTTAGTACTCATGACTCACTTCATAACAAAGAATAT
TACAGATAATCATGGGAAGAAT---------AAGACTACAGTACATGGTT
ACTTCTCTTCAATTTTTCATGGTGGAGTGGATAGTCTAGTCGACTTGATG
AACAAGAGCTTTCCTGAGTTGGGTATTAAAAAAACTGATTGCAAAGAATT
TAGCTGGATTGATACAACCATCTTCTACAGTGGTGTTGTAAATTTTAACA
CTGCTAAT---TTTAAAAAGGAAATTTTGCTTGATAGATCAGCTGGG---
AAGAAGACGGCT------TTCTCAATTAAGTTAGACTATGTTAAGAAACC
AATTCCAGAAACTGCAATGGTCAAAATTTTGGAAAAATTATATGAAGAAG
ATGTAGAAGCTGGGATGTATGTGTTGTACCCTTACGGTGGTATAATGGAG
GAGATTTCAGAATCAGCAATTCCATTCCCTCATCGAGCTGGAATAATGTA
TGAACTTTGGTACACTGCTTCCTGG---GAGAAGCAAGAAGAT---AATG
AA------------------AAGCATATAAACTGGGTTCGAAGTGTATAT
AATTTTACGACTCCTTATGTGTCCCAAAATCCAAGATTGGCGTATCTCAA
TTATAGGGACCTTGATTTAGGAAAAACTAATCATGCGAGTCCTAATAATT
ACACACAAGCACGTATTTGGGGTGAAAAGTATTTTGGTAAA---AATTTT
AACAGGTTAGTTAAAGTGAAAACTAAAGTTGATCCCAATAATTTTTTTAG
AAACGAACAAAGTATCCCACCTCTT---------CCA------CCGCATC
ATCAT---------------------------------------------
--------------------------------------------------
-------------------------
>MN422090_1_A1
------------------------------------TTTTGGTTTGTTTG
CAAA------ATAATA---TTTTTC------TTTCTC---TCATTCCATA
TCCAAATTTCATTAGCTAAT---CCTCGA---------GAAAACTTCCTT
AAATGCTTCTCAAAACATATTCCC------AACAATGTAGCAAATCCA--
-AAACTCGTATACACTCAACACGACCAATTGTATATGTCTATCCTGAATT
CGACAATACAAAATCTTAGATTCATCTCTGATGCAACCCCAAAACCACTC
GTTATTGTCACTCCTTCAAATAACTCCCATATCCAAGCAACTATTTTATG
CTCTAAGAAAGTTGGTTTGCAGATTCGAACTCGAAGCGGTGGCCATGATG
CTGAGGGTATGTCCTACATTTCTCAA---CTCCCATTTGTTGTAGTAGAC
TTGAGAAACATGCATTCGATCAAAATAGATGTTCATAGCCAAACTGCGTG
GGTTGAAGCCGGAGCTACCCTTGGAGAAGTTTATTATTGGATCAATGAGA
AGAATGAGAATCTTAGTTTTCCTGGTGGGTATTGCCCTACTGTTGGCGTA
GGTGGACACTTTAGTGGAGGAGGCTATGGAGCATTGATGCGAAATTATGG
CCTTGCGGCTGATAATATTATTGATGCACACTTAGTCAATGTTGATGGAA
AAGTTCTAGATCGAAAATCCATGGGAGAAGATCTGTTTTGGGCTATACGT
GGTGGTGGAGGAGAAAACTTTGGAATCATTGCAGCATGGAAAATCAAACT
GGTTGCTGTCCCATCAAAGTCTACTATATTCAGTGTTAAAAAGAACATGG
AGATACATGGGCTTGTCAAGTTATTTAACAAATGGCAAAATATTGCTTAC
AAGTATGACAAAGATTTAGTACTCATGACTCACTTCATAATAAAGAATAT
TACAGATAATCATGGGAAGAAT---------AAGACTACAGTACATGGTT
ACTTCTCTTCAATTTTTCATGGTGGAGTGGATAGTCTAGTCGACTTGATG
AACAAGAGCTTTCCTGAGTTGGGTATTAAAAAAACTGATTGCAAAGAATT
TAGCTGGATTGATACAACCATCTTCTACAGTGGTGTTGTAAATTTTAACA
CTGCTAAT---TTTAAAAAGGAAATTTTGCTTGATAGATCAGCTGGG---
AAGAAGACGGCT------TTCTCAATTAAGTTAGACTATGTTAAGAAACC
AATTCCAGAAACTGCAATGGTCAAAATTTTGGAAAAATTATATGAAGAAG
ATGTAGGAGCTGGGATGTATGTGTTGTACCCTTACGGTGGTATAATGGAG
GAGATTTCGGAATCAGCAATTCCATTCCCTCATCGAGCTGGAATAATGTA
TGAACTTTGGTACACTGCTTCCTGG---GAGAAGCAAGAAGAT---AATG
AA------------------AAGCATATAAACTGGGTTCGAAGTGTATAT
AATTTTACGACTCCTTATGTGTCCCAAAATCCAAGATTGGCGTATCTCAA
TTATAGGGACCTTGATTTAGGAAAAACTAATCATGCGAGTCCTAATAATT
ACACACAAGCACGTATTTGGGGTGAAAAGTATTTTGGTAAA---AATTTT
ATTAGGTTAGTTAAAGTGAAAACTAAAGTTGATCCCAATAATTTTTTTAG
AAACGAACAAAGTATCCCACCTCTT-------------------------
--------------------------------------------------
--------------------------------------------------
-------------------------
>MN422091_1_A1
------------------------------------TTTTGGTTTGTTTG
CAAA------ATAATA---TTTTTC------TTTCTC---CCATTCCATA
TCCAAATTTCAATAGCTAAT---CCTCGA---------GAAAACTTCCTT
AAATGCTTCTCAAAATATATTCCC------AACAATGTAGCAAATCCA--
-AAACTCATATACACTCAACACGACCAATTGTATATGTCTATCCTGAATT
CGACAATACAAAATCTTAGATTCATCTCTGATACAACCCCAAAACCACTC
GTTATTGTCACTCCTTCAAATAACTCCCATATCCAAGCAACTATTTTATG
CTCTAACAAAGTTGGCTTGCAGATTCGAACTCGAAGCGGTGGCCATGATG
CTGAGGGTATGTCCTACATTTCTCAA---CTCCCATTTGTTGTAGTAGAC
TTGAGAAACATGCATTCGATCAAAATAGATGTTCATAGCCAAACTGCGTG
GGTTGAAGCCGGAGCTACCCTTGGAGAAGTTTATTATTGGATCAATGAGA
AGAATGAGAATCTTAGTTTTCCTGGTGGGTATTGCCCTACTGTTGGCGTA
GGTGGACACTTTCGTGGAGGAGGCTATGGAGCATTGATGCGAAATTATGG
CCTTGCGGCTGATAATATTATTGATGCACACTTAGTCAATGTTGATGGAA
AAGTTCTAGATCGAAAATCCATGGGAGAAGATCTGTTTTGGGCTATACGT
GGTGGTGGAGGAGAAAACTTTGGAATCATTGCAGCATGGAAAATCAAACT
GGTTGCTGTCCCATCAAAGTCTACTATATTCAGTGTTAAAAAGAACATGG
AGATACATGGGCTTGTCAAGTTATTTAACAAATGGCAAAATATTGCTTAC
AAGTATGACAAAGATTTAGTACTCATGACTCACTTCATAACAAAGAATAT
TACAGATAATCATGGGAAGAAT---------AAGACTACAGTACATGGTT
ACTTCTCTTCAATTTTTCATGGTGGAGTGGATAGTCTAGTCGACTTGATG
AACAAGAGCTTTCCTGAGTTGGGTATTAAAAAAACTGATTGCAAAGAATT
TAGCTGGATTGATACAACCATCTTCTACAGTGGTGTTGTAAATTTTAACA
CTGCTAAT---TTTAAAAAGGAAATTTTGCTTGATAGATCAGCTGGG---
AAGAAGACGGCT------TTCTCAATTAAGTTAGACTATGTTAAGAAACC
AATTCCAGAAACTGCAATGGTCAAAATTTTGGAAAAATTATATGAAGAAG
ATGTAGGAGCTGGGATGTATGTGTTGTACCCTTACGGTGGTATAATGGAG
GAGATTTCAGAATCAGCAATTCCATTCCCTCATCGAGCTGGAATAATGTA
TGAACTTTGGTACACTGCTTCCTGG---GAGAAGCAAGAAGAT---AATG
AA------------------AAGCATATAAACTGGGTTCGAAGTGTATAT
AATTTTACGACTCCTTATGTGTCCCAAAATCCAAGATTGGCGTATCTCAA
TTATAGGGACCTTGATTTAGGAAAAACTAATCATGCGAGTCCTAATAATT
ACACACAAGCACGTATTTGGGGTGAAAAGTATTTTGGTAAA---AATTTT
AACAGGTTAGTTAAAGTGAAAACTAAAGTTGATCCCAATAATTTTTTTAG
AAACGAACAAAGTATCCCACCTCTT-------------------------
--------------------------------------------------
--------------------------------------------------
-------------------------
>KP970853_1_A1
ATGAAT---TGCTCAGCA---TTT---------TCCTTTTGGTTTGTTTG
CAAA------ATAATA---TTTTTC------TTTCTC---TCATTCCATA
TCCAAATTTCAATAGCTAAT---CCTCGA---------GAAAACTTCCTT
AAATGCTTCTCAAAACATATTCCC------AACAATGTAGCAAATCCA--
-AAACTCGTATACACTCAACACGACCAATTGTATATGTCTATCCTGAATT
CGACAATACAAAATCTTAGATTCATCTCTGATACAACCCCAAAACCACTC
GTTATTGTCACTCCTTCAAATAACTCCCATATCCAAGCAACTATTTTATG
CTCTAAGAAAGTTGGCTTGCAGATTCGAACTCGAAGCGGTGGCCATGATG
CTGAGGGTATGTCCTACATTTCTCAA---CTCCCATTTGTTGTAGTAGAC
TTGAGAAACATGCATTCGATCAAAATAGATGTTCATAGCCAAACTGCGTG
GGTTGAAGCCGGAGCTACCCTTGGAGAAGTTTATTATTGGATCAATGAGA
AGAATGAGAATCTTAGTTTTCCTGGTGGGTATTGCCCTACTGTTGGCGTA
GGTGGACACTTTAGTGGAGGAGGCTATGGAGCATTGATGCGAAATTATGG
CCTTGCGGCTGATAATATTATTGATGCACACTTAGTCAATGTTGATGGAA
AAGTTCTAGATCGAAAATCCATGGGAGAAGATCTGTTTTGGGCTATACGT
GGTGGTGGAGGAGAAAACTTTGGAATCATTGCAGCATGGAAAATCAAACT
GGTTGCTGTCCCATCAAAGTCTACTATATTCAGTGTTAAAAAGAACATGG
AGATACATGGGCTTGTCAAGTTATTTAACAAATGGCAAAATATTGCTTAC
AAGTATGACAAAGATTTAGTACTCATGACTCACTTCATAACAAAGAATAT
TACAGATAATCATGGGAAGAAT---------AAGACTACAGTACATGGTT
ACTTCTCTTCAATTTTTCATGGTGGAGTGGATAGTCTAGTCGACTTGATG
AACAAGAGCTTTCCTGAGTTGGGTATTAAAAAAACTGATTGCAAAGAATT
TAGCTGGATTGATACAACCATCTTCTACAGTGGTGTTGTAAATTTTAACA
CTGCTAAT---TTTAAAAAGGAAATTTTGCTTGATAGATCAGCTGGG---
AAGAAGACGGCT------TTCTCAATTAAGTTAGACTATGTTAAGAAACC
AATTCCAGAAACTGCAATGGTCAAAATTTTGGAAAAATTATATGAAGAAG
ATGTAGGAGCTGGGATGTATGTGTTGTACCCTTACGGTGGTATAATGGAG
GAGATTTCAGAATCAGCAATTCCATTCCCTCATCGAGCTGGAATAATGTA
TGAACTTTGGTACACTGCTTCCTGG---GAGAAGCAAGAAGAT---AATG
AA------------------AAGCATATAAACTGGGTTCGAAGTGTTTAT
AATTTTACGACTCCTTATGTGTCCCAAAATCCAAGATTGGCGTATCTCAA
TTATAGGGACCTTGATTTAGGAAAAACTAATCATGCGAGTCCTAATAATT
ACACACAAGCACGTATTTGGGGTGAAAAGTATTTTGGTAAA---AATTTT
AACAGGTTAGTTAAGGTGAAAACTAAAGTTGATCCCAATAATTTTTTTAG
AAACGAACAAAGTATCCCACCTCTT---------CCA------CCGCATC
ATCAT---------------------------------------------
--------------------------------------------------
-------------------------
>KP970851_1_A1
ATGAAT---TGCTCAGCA---TTT---------TCCTTTTGGTTTGTTTG
CAAA------ATAATA---TTTTTC------TTTCTC---TCATTCCATA
TCCAAATTTCAATAGCTAAT---CCTCGA---------GAAAACTTCCTT
AAATGCTTCTCAAAACATATTCCC------AACAATGTAGCAAATCCA--
-AAACTCGTATACACTCAACACGACCAATTGTATATGTCTCTCCTGAATT
CGACAATACAAAATCTTAGATTCATCTCTGATACAACCCCAAAACCACTC
GTTATTGTCACTCCTTCAAATAACTCCCATATCCAAGCAACTATTTTATG
CTCTAAGAAAGTTGGCTTGCAGATTCGAACTCGAAGCGGTGGCCATGATG
CTGAGGGTATGTCCTACATTTCTCAA---GTCCCATTTGTTGTAGTAGAC
TTGAGGAACATGCATTCGATCAAAATAGATGTTCATAGCCAAACTGCGTG
GGTTGAAGCCGGAGCTACCCTTGGAGAAGTTTATTATTGGATCAATGAGA
AGAATGAGAATCTTAGTTTTCCTGGTGGGTATTGCCCTACTGTTGGCGTA
GGTGGACACTTTAGTGGAGGAGGCTATGGAGCATTGATGCGAAATTATGG
CCTTGCGGCTGATAATATTATTGATGCACACTTAGTCAATGTTGATGGAA
AAGTTCTAGATCGAAAATCCATGGGAGAAGATCTGTTTTGGGCTATACGT
GGTGGTGGAGGAGAAAACTTTGGAATCATTGCAGCATGGAAAATCAAACT
GGTTGCTGTCCCATCAAAGTCTACTATATTCAGTGTTAAAAAGAACATGG
AGATACATGGGCTTGTCAAGTTATTTAACAAATGGCAAAATATTGCTTAC
AAGTATGACAAAGATTTAGTACTCATGACTCACTTCATAACAAAGAATAT
TACAGATAATCATGGGAAGAAT---------AAGACTACAGTACATGGTT
ACTTCTCTTCAATTTTTCATGGTGGAGTGGATAGTCTAGTCGACTTGATG
AACAAGAGCTTTCCTGAGTTGGGTATTAAAAAAACTGATTGCAAAGAATT
TAGCTGGATTGATACAACCATCTTCTACAGTGGTGTTGTAAATTTTAACA
CTGCTAAT---TTTAAAAAGGAAATTTTGCTTGATAGATCAGCTGGG---
AAGAAGACGGCT------TTCTCAATTAAGTTAGACTATGTTAAGAAACC
AATTCCTGAAACTGCAATGGTCAAAATTTTGGAAAAATTATATGAAGAAG
ATGTAGGAGCTGGGATGTATGTGTTGTACCCTTACGGTGGTATAATGGAG
GAGATTTCAGAATCAGCAATTCCATTCCCTCATCGAGCTGGAATAATGTA
TGAACTTTGGTACACTGCTTCCTGG---GAGAAGCAAGAAGAT---AATG
AA------------------AAGCATATAAACTGGGTTCGAAGTGTTTAT
AATTTTACGACTCCTTATGTGTCCCAAAATCCAAGATTGGCGTATCTCAA
TTATAGGGACCTTGATTTAGGAAAAACTAATCATGCGAGTCCTAATAATT
ACACACAAGCACGTATTTGGGGTGAAAAGTATTTTGGTAAA---AATTTT
AACAGGTTAGTTAAGGTGAAAACTAAAGTTGATCCCAATAATTTTTTTAG
AAACGAACAAAGTATCCCACCTCTT---------CCA------CCGCATC
ATCAT---------------------------------------------
--------------------------------------------------
-------------------------
>LC120319_1_A1
ATGAAT---TGCTCAGCA---TTT---------TCCTTTTGGTTTGTTTG
CAAA------ATAATA---TTTTTC------TTTCTC---TCATTCCATA
TCCAAATTTCAATAGCTAAT---CCTCGA---------GAAAACTTCCTT
AAATGCTTCTCAAAACATATTCCC------AACAATGTAGCAAATCCA--
-AAACTCGTATACACTCAACACGACCAATTGTATATGTCTATCCTGAATT
CGACAATACAAAATCTTAGATTCATCTCTGATACAACCCCAAAACCACTC
GTTATTGTCACTCCTTCAAATAACTCCCATATCCAAGCAACTATTTTATG
CTCTAAGAAAGTTGGCTTGCAGATTCGAACTCGAAGCGGTGGCCATGATG
CTGAGGGTATGTCCTACATATCTCAA---GTCCCATTTGTTGTAGTAGAC
TTGAGAAACATGCATTCGATCAAAATAGATGTTCATAGCCAAACTGCGTG
GGTTGAAGCCGGAGCTACCCTTGGAGAAGTTTATTATTGGATCAATGAGA
AGAATGAGAATCTTAGTTTTCCTGGTGGGTATTGCCCTACTGTTGGCGTA
GGTGGACACTTTAGTGGAGGAGGCTATGGAGCATTGATGCGAAATTATGG
CCTTGCGGCTGATAATATTATTGATGCACACTTAGTCAATGTTGATGGAA
AAGTTCTAGATCGAAAATCCATGGGAGAAGATCTGTTTTGGGCTATACGT
GGTGGTGGAGGAGAAAACTTTGGAATCATTGCAGCATGGAAAATCAAACT
GGTTGATGTCCCATCAAAGTCTACTATATTCAGTGTTAAAAAGAACATGG
AGATACATGGGCTTGTCAAGTTATTTAACAAATGGCAAAATATTGCTTAC
AAGTATGACAAAGATTTAGTACTCATGACTCACTTCATAACAAAGAATAT
TACAGATAATCATGGGAAGAAT---------AAGACTACAGTACATGGTT
ACTTCTCTTCAATTTTTCATGGTGGAGTGGATAGTCTAGTCGACTTGATG
AACAAGAGCTTTCCTGAGTTGGGTATTAAAAAAGCTGATTGCAAAGAATT
TAGCTGGATTGATACAACCATCTTCTACAGTGGTGTTGTAAATTTTAACA
CTGCTAAT---TTTAAAAAGGAAATTTTGCTTGATAGATCAGCTGGG---
AAGAAGACGGCT------TTCTCAATTAAGTTAGACTATGTTAAGAAACC
AATTCCAGAAACTGCAATGGTCAAAATTTTGGAAAAATTATATGAAGAAG
ATGTAGGAGCTGGGATGTATGTGTTGTACCCTTACGGTGGTATAATGGAG
GAGATTTCAGAATCAGCAATTCCATTCCCTCATCGAGCTGGAATAATGTA
TGAACTTTGGTACACTGCTTCCTGG---GAGAAGCAAGAAGAT---AATG
AA------------------AAGCATATAAACTGGGTTCGAAGTGTTTAT
AATTTTACGACTCCTTATGTGTCCCAAAATCCAAGATTGGCGTATCTCAA
TTATAGGGACCTTGATTTAGGAAAAACTAATCATGCGAGTCCTAATAATT
ACACACAAGCACGTATTTGGGGTGAAAAGTATTTTGGTAAA---AATTTT
AACAGGTTAGTTAAGGTGAAAACTAAAGTTGATCCCAATAATTTTTTTAG
AAACGAACAAAGTATCCCACCTCTT---------CCA------CCGCATC
ATCAT---------------------------------------------
--------------------------------------------------
-------------------------
>KT876046_1_A1
ATGAAT---TGCTCAGCA---TTT---------TCCTTTTGGTTTGTTTG
CAAA------ATAATA---TTTTTC------TTTCTC---TCATTCCATA
TCCAAATTTCAATAGCTAAT---CCTCGA---------GAAAACTTCCTT
AAATGCTTCTCAAAACATATTCCC------AACAATGTAGCAAATCCA--
-AAACTCGTATACACTCAACACGACCAATTGTATATGTCTATCCTGAATT
CGACAATACAAAATCTTAGATTCATCTCTGATACAACCCCAAAACCACTC
GTTATTGTCACTCCTTCAAATAACTCCCATATCCAAGCAACTATTTTATG
CTCTAAGAAAGTTGGCTTGCAGATTCGAACTCGAAGCGGTGGCCATGATG
CTGAGGGTATGTCCTACATATCTCAA---GTCCCATTTGTTGTAGTAGAC
TTGAGAAACATGCATTCGATCAAAATAGATGTTCATAGCCAAACTGCGTG
GGTTGAAGCCGGAGCTACCCTTGGAGAAGTTTATTATTGGATCAATGAGA
AGAATGAGAATCTTAGTTTTCCTGGTGGGTATTGCCCTACTGTTGGCGTA
GGTGGACACTTTAGTGGAGGAGGCTATGGAGCATTGATGCGAAATTATGG
CCTTGCGGCTGATAATATTATTGATGCACACTTAGTCAATGTTGATGGAA
AAGTTCTAGATCGAAAATCCATGGGAGAAGATCTGTTTTGGGCTATACGT
GGTGGTGGAGGAGAAAACTTTGGAATCATTGCAGCATGGAAAATCAAACT
GGTTGCTGTCCCATCAAAGTCTACTATATTCAGTGTTAAAAAGAACATGG
AGATACATGGGCTTGTCAAGTTATTTAACAAATGGCAAAATATTGCTTAC
AAGTATGACAAAGATTTAGTACTCATGACTCACTTCATAACAAAGAATAT
TACAGATAATCATGGGAAGAAT---------AAGACTACAGTACATGGTT
ACTTCTCTTCAATTTTTCATGGTGGAGTGGATAGTCTAGTCGACTTGATG
AACAAGAGCTTTCCTGAGTTGGGTATTAAAAAAACTGATTGCAAAGAATT
TAGCTGGATTGATACAACCATCTTCTACAGTGGTGTTGTAAATTTTAACA
CTGCTAAT---TTTAAAAAGGAAATTTTGCTTGATAGATCAGCTGGG---
AAGAAGACGGCT------TTCTCAATTAAGTTAGACTATGTTAAGAAACC
AATTCCAGAAACTGCAATGGTCAAAATTTTGGAAAAATTATATGAAGAAG
ATGTAGGAGTTGGGATGTATGTGTTGTACCCTTACGGTGGTATAATGGAG
GAGATTTCAGAATCAGCAATTCCATTCCCTCATCGAGCTGGAATAATGTA
TGAACTTTGGTACACTGCTTCCTGG---GAGAAGCAAGAAGAT---AATG
AA------------------AAGCATATAAACTGGGTTCGAAGTGTTTAT
AATTTTACGACTCCTTATGTGTCCCAAAATCCAAGATTGGCGTATCTCAA
TTATAGGGACCTTGATTTAGGAAAAACTAATCATGCGAGTCCTAATAATT
ACACACAAGCACGTATTTGGGGTGAAAAGTATTTTGGTAAA---AATTTT
AACAGGTTAGTTAAGGTGAAAACTAAAGTTGATCCCAATAATTTTTTTAG
AAACGAACAAAGTATCCCACCTCTT---------CCA------CCGCATC
ATCAT---------------------------------------------
--------------------------------------------------
-------------------------
>Jilong_CM022965_1_89697636_A3
ATGAAGTACTACTCAACA---TTC---------TCCTTTAGGTTTGTTTA
CAAA------ATTATA---TTTTTC------TTTCTC---TCATTCAATA
TCAAAATTTCAATAGCTAAT---CCTCAA---------GAAAATTTCCTA
AAATGCTTCTCCCAATATATTCAT------AACAATCCAGCAAATCTA--
-AAGCTCGTATACACTCAACACGACCAATTGTATATGTCTGTCCTGAATT
TGACAATACAAAATCTTAGATTTACCTCTGATACAACCCCAAAACCACTC
GTTATTGTCACTCCTTCAAATGTCTCCCATATCCAAGCCACTATTCTATG
CTCCAAGAAAGTGGGCTTGCAAATTCGAACTCGAAGCGGTGGCCATGATG
CTGAGGGTTTGTCCTACACATCTCAA---GTCCCATTTGTTATAGTAGAC
TTGAGAAACATGCATTCGGTGAAAATAGATATTCGTAGCCAAATTGCGTG
GGTTGAAGCCGGAGCTACCCTTGGAGAAGTTTATTATTGGATTAATGAG-
--------AATCTTAGTTTTCCTGGTGGGTATTGCCCTACTGTTGGCGTA
GGTGGACACTTTAGTGGAGGAGGCTATAGAGCATTAATGCGAAATTATGG
CCTCGCAGCTGATAATATCATTGATGCACACTTAGTCAATGTTGATGGAA
AAGTTCTAGATCGAAAATCCATGGGGGAAGATCTATTTTGGGCTATACGT
GGTGGTGGAGGTGAAAACTTTGGAATCATTGCAGCGTGGAAAATTAGACT
GGTTGCTGTCCCATCAAGGGCTACTATATTCAGTGTTAAAAGGAATATGG
AGATACATGGGCTTGTCAAGTTATTTAATAAATGGCAAAATATTGCTTAC
AAGTATGACAAAGATTTATTACTCATGACTCACTTCATAACCAGGAATAT
TATAGATAATCAAGGAAAGAAT---------AAGACTACAGTACACGGTT
ACTTCTCTTGCATTTTCCATGGTGGAGTAGATAGTCTAGTCAACTTGATG
AACAAGAGCTTTCCTGAGTTGGGTATTAAAAAAACTGATTGCAAAGAATT
GAGCTGGTTTGATACTACCATCTTCTACAGTGGTGTTGTAAATTATAACA
CTACTAAT---TTTCAAAAGGAAATTTTGCTTGATAGATCAGCTGGG---
CAGAAAGTAGCT------TTCTCAGTTAAGTTAGACTACGTTAAGAAACC
AATTCCAGAAACTGCAATTGTCAAAATTTTGGAGAAATTGTATGAAGAAG
ATGTAGGAGTTGGGGTGTATGTATTGTACCCTTACGGTGGTATAATGGAC
AAGATCTCAGAATCAACAATTCCTTTCCCTCATCGAGCTGGAATCATGTA
CGAAGTTTGATACGCAGCTACCTGG---GAGAAGCAAGAAGAT---AATG
AA------------------AAGCATATAAACTGGGTTTGAAGTGTTTAT
AATTTCATGACGCCTTATGTGTCCCAAAATCCAAGAATGGCGTATCTCAA
TTATAGGGACCTTGATTTAGGAAAAACTGATCCCAAGAGTCCTAATAATT
ACACCCAAGCACGTATCTGGGGTGAAAAGTACTTTGGTAAA---AACTTT
GACAAGTTAGTTAAGGTGAAAACCAAAGTTGATCCCAATAATTTTTTTAG
AAACGAGCAAAGCATCCCACCTCTT---------CCG------CCACGAC
GTCATTAA------------------------------------------
--------------------------------------------------
-------------------------
>Purple_Kush_AGQN03001586_1_37412_A3
ATGAAGTACTACTCAACA---TTC---------TCCTTTAGGTTTGTTTA
CAAA------ATTATA---TTTTTC------TTTCTC---TCATTCAATA
TCAAAATTTCAATAGCTAAT---CCTCAA---------GAAAATTTCCTA
AAATGCTTCTCCCAATATATTCAT------AACAATCCAGCAAATCTA--
-AAACTCGTATACACTCAACACGACCAATTGTATATGTCTGTCCTGAATT
TGACAATACAAAATCTTAGATTTACCTCTGATACAACCCCAAAACCACTC
GTTATTGTCACTCCTTCAAATGTCTCCCATATCCAAGCCACTATTCTATG
CTCCAAGAAAGTGGGCTTGCAAATTCGAACTCGAAGCGGTGGCCATGATG
CTGAGGGTTTGTCCTACACATCTCAA---GTCCCATTTGTTATAGTAGAC
TTGAGAAACATGCATTCGGTGAAAATAGATATTCGTAGCCAAATTGCGTG
GGTTGAAGCCGGAGCTACCCTTGGAGAAGTTTATTATTGGATTAATGAG-
--------AATCTTAGTTTTCCTGGTGGGTATTGCCCTACTGTTGGCGTA
GGTGGACACTTTAGTGGAGGAGGCTATAGAGCATTAATGCGAAATTATGG
CCTCGCAGCTGATAATATCATTGATGCACACTTAGTCAATGTTGATGGAA
AAGTTCTAGATCGAAAATCCATGGGGGAAGATCTATTTTGGGCTATACGT
GGTGGTGGAGGTGAAAACTTTGGAATCATTGCAGCGTGGAAAATTAGACT
GGTTGCTGTCCCATCAAGGGCTACTATATTCAGTGTTAAAAGGAATATGG
AGATACATGGGCTTGTCAAGTTATTTAATAAATGGCAAAATATTGCTTAC
AAGTATGACAAAGATTTATTACTCATGACTCACTTCATAACCAGGAATAT
TATAGATAATCAAGGAAAGAAT---------AAGACTACAGTACACGGTT
ACTTCTCTTGCATTTTCCATGGTGGAGTAGATAGTCTAGTCAACTTGATG
AACAAGAGCTTTCCTGAGTTGGGTATTAAAAAAACTGATTGCAAAGAATT
GAGCTGGATTGATACTACCATCTTCTACAGTGGTGTTGTAAATTATAACA
CTACTAAT---TTTCAAAAGGAAATTTTGCTTGATAGATCAGCTGGG---
CAGAAAGTAGCT------TTCTCAGTTAAGTTAGACTACGTTAAGAAACC
AATTCCAGAAACTGCAATTGTCAAAATTTTGGAGAAATTGTATGAAGAAG
ATGTAGGAGTTGGGGTGTATGTATTGTACCCTTACGGTGGTATAATGGAC
AAGATCTCAGAATCAACAATTCCTTTCCCTCATCGAGCTGGAATCATGTA
CGAAGTTTGATACGCAGCTACCTGG---GAGAAGCAAGAAGAT---AATG
AA------------------AAGCATATAAACTGGGTTTGAAGTGTTTAT
AATTTCATGACGCCTTATGTGTCCCAAAATCCAAGAATGGCGTATCTCAA
TTATAGGGACCTTGATTTAGGAAAAACTGATCCCAAGAGTCCTAATAATT
ACACCCAAGCACGTATCTGGGGTGAAAAGTACTTTGGTAAA---AACTTT
GACAAGTTAGTTAAGGTGAAAACCAAAGTTGATCCCAATAATTTTTTTAG
AAACGAGCAAAGCATCCCACCTCTT---------CCG------CCACGAC
GTCATTAA------------------------------------------
--------------------------------------------------
-------------------------
>Finola_CM011610_1_22244169_A3
ATGAAGTACTACTCAACA---TTC---------TCCTTTAGGTTTGTTTA
CAAA------ATTATA---TTTTTC------TTTCTC---TCATTCAATA
TCAAAATTTCAATAGCTAAT---CCTCAA---------GAAAATTTCCTA
AATTGCTTCTCCCAATATATTCAT------AACAATCCAGCAAATCTA--
-AAACTCGTATACACTCAACACGACCAATTGTATATGTCTGTCCTGAATT
TGACAATACAAAATCTTAGATTTACCTCTGATACAACCCCAAAACCACTC
GTTATTGTCACTCCTTCAAATGTCTCCCATATCCAAGCCACTATTCTATG
CTCCAAGAAAGTTGGCTTGCAGATTCGAACTCGAAGCGGTGGCCATGATG
CTGAGGGTTTGTCCTACACATCTCAA---GTCCCATTTGTTATAGTAGAC
TTGAGAAACATGCATTCGGTGAAAATAGATATTCGTAGCCAAACTGCGTG
GGTTGAAGCCGGAGCTACCCTTGGAGAAGTTTATTATTGGATTAATGAGA
AGAATGAGAATCTTAGTTTTCCTGGTGGGTATTGCCCTACTGTTGGCGTA
GGTGGACACTTTAGTGGAGGAGGCTATGGAGCATTAATGCGAAATTATGG
CCTCGCAGCTGATAATATCATTGATGCACACTTAGTCAATGTTGATGGAA
AAGTTCTAGATCGAAAATCCATGGGGGAAGATCTATTTTGGGCTATACGT
GGTGGTGGAGGTGAAAACTTTGGAATCATTGCAGCGTGGAAAATTAGACT
GGTTGCTGTCCCATCAAGGGCTACTATATTCAGTGTTAAAAGGAATATGG
AGATACATGGGCTTGTCAAGTTATTTAACAAATGGCAAAATATTGCTTAC
AAGTATGACAAAGATTTATTACTCATGACTCACTTCATAACCAGGAATAT
TATAGATAATCAAGGAAAGAAT---------AAGACTACAGTACACGGTT
ACTTCTCTTGCATTTTCCATGGTGGAGTGGATAGTCTAGTCAACTTGATG
AACAAGAGCTTTCCTGAGTTGGGTATTAAAAAAACTGATTGCAAAGAATT
GAGCTGGATTGATACTACCATCTTCTACAGTGGTGTTGTAAATTATAACA
CTACTAAT---TTTCAAAAGGAAATTTTGCTTGATAGATCAGCTGGG---
CAGAAAGTAGCT------TTCTCAATTAAGTTAGACTACGTTAAGAAACC
AATTCCAGAAACTGCAATTGTCAAAATTTTGGAGAAATTGTATGAAGAAG
ATGTAGGAGTTGGAGTGTATGTATTGTACCCTTACGGTGGTATAATGGAC
AAGATCTCAGAATCAACAATTCCTTTCCCTCATCGAGCTGGAATCATGTA
CGAAGTTTGGTACGCAGCTACCTGG---GAGAAGCAAGAAGAT---AATG
AA------------------AAGCATATAAACTGGGTTCGAAGTGTTTAT
AATTTCATGACGCCTTATGTGTCCCAAAATCCAAGAATGGCGTATCTCAA
TTATAGGGACCTTGATTTAGGAAAAACTGATCCCAAGAGTCCTAATAATT
ACACCCAAGCACGTATCTGGGGTGAAAAGTACTTTGGTAAA---AACTTT
GACAAGTTAGTTAAGGTGAAAACCAAAGTTGATCCCAATAATTTTTTTAG
AAACGAGCAAAGCATCCCACCTCTT---------CCG------CCACGAC
GTCATTAA------------------------------------------
--------------------------------------------------
-------------------------
>KJ469381_1_A3
--------------------------------------------------
--------------------------------------------------
--------------------------------------------------
--------------------------------------------------
--------------------------------------------------
--------------------------------------------------
------------------------TCCCATATCCAAGCAACTATTCTATG
CTCCAAGAAAGTTGGCTTGCAGATTCGAACTCGAAGCGGTGGCCATGATG
CTGAGGGTTTGTCCTACACATCTCAA---GTCCCATTTGTTATAGTAGAC
TTGAGAAACATGCATTCGGTGAAAATAGATATTCGTAGCCAAACTGCGTG
GGTTGAAGCCGGAGCTACCCTTGGAGAAGTTTATTATTGGATTAATGAGA
AGAATGAGAATCTTAGTTTTCCTGGTGGGTATTGCCCTACTGTTGGCGTA
GGTGGACACTTTAGTGGAGGAGGCTATGGAGCATTAATGCGAAATTATGG
CCTCGCAGCTGATAATATCATTGATGCACACTTAGTCAATGTTGATGGAA
AAGTTCTAGATCGAAAATCCATGGGGGAAGATCTATTTTGGGCTATACGT
GGTGGTGGAGGTGAAAACTTTGGAATCATTGCAGCGTGGAAAATTAGACT
GGTTGCTGTCCCATCAAGGGCTACTATATTCAGTGTTAAAAGGAATATGG
AGATACATGGGCTTGTCAAGTTATTTAACAAATGGCAAAATATTGCTTAC
AAGTATGACAAAGATTTATTACTCATGACTCACTTCATAACCAGGAATAT
TATAGATAATCAAGGAAAGAAT---------AAGACTACAGTACACGGTT
ACTTCTCTTGCATTTTCCATGGTGGAGTGGATAGTCTAGTCAACTTGATG
AACAAGAGCTTTCCTGAGTTGGGTATTAAAAAAACTGATTGCAAAGAATT
GAGCTGGATTGATACTACCATCTTCTACAGTGGTGTTGTAAATTATAACA
CTACTAAT---TTTCAAAAGGAAATTTTGCTTGATAGATCAGCTGGG---
CAGAAAGTAGCT------TTCTCAATTAAGTTAGACTACGTTAAGAAACC
AATTCCAGAAACTGCAATTGTCAAAATTTTGGAGAAATTGTATGAAGAAG
ATGTAGGAGCTGGGATGTATGTG---------------------------
--------------------------------------------------
--------------------------------------------------
--------------------------------------------------
--------------------------------------------------
--------------------------------------------------
--------------------------------------------------
--------------------------------------------------
--------------------------------------------------
--------------------------------------------------
--------------------------------------------------
-------------------------
>Chemdog91_LKUB01150367_1_3_A3
--------------------------------------------------
--------------------------------------------------
--------------------------------------------------
--------------------------------------------------
--------------------------------------------------
--------------------------------------------------
--------------------------------------------------
--------------------------------------------------
--------------------------------------------------
--------------------------------------------------
--------------------------------------------------
--------------------------------------------------
--------------------------------------------------
--------------------------------------------------
--------------------------------------------------
--------------------------------------------------
-------------------------------------AAAAAGAACATGG
AGATACATGGGCTTGTCAAGTTATTTAACAAATGGCAAAATATTGCTTAC
AAGTATGACAAAGATTTATTACTCATGACTCACTTCATAACCAGGAATAT
TATAGATAATCAAGGAAAGAAT---------AAGACTACAGTACACGGTT
ACTTCTCTTGCATTTTCCATGGTGGAGTAGATAGTCTAGTCAACTTGATG
AACAAGAGCTTTCCTGAGTTGGGTATTAAAAAAACTGATTGCAAAGAATT
GAGCTGGATTGATACAACCATCTTCTACAGTGGTGTTGTAAATTATAACA
CTACTAAT---TTTCAAAAGGAAATTTTGCTTGATAGATCAGCTGGG---
CAGAAAGTAGCT------TTCTCAGTTAAGTTAGACTACGTTAAGAAACC
AATTCCAGAAACTGCAATTGTCAAAATTTTGGAGAAATTGTATGAAGAAG
ATGTAGGAGTTGGGGTGTATGTATTGTACCCTTACGGTGGTATAATGGAC
AAGATCTCAGAATCAACAATTCCTTTCCCTCATCGAGCTGGAATCATGTA
CGAAGTTTGATACGCAGCTACCTGG---GAGAAGCAAGAAGAT---AATG
AA------------------AAGCATATAAACTGGGTTTGAAGTGTTTAT
AATTTCATGACGCCTTATGTGTCCCAAAATCCAAGAATGGCGTATCTCAA
TTATAGGGACCTTGATTTAGGAAAAACTGATCCCAAGAGTCCTAATAATT
ACACCCAAGCACGTATCTGGGGTGAAAAGTACTTTGGTAAA---AACTTT
GACAAGTTAGTTAAGGTGAAAACCAAAGTTGATCCCAATAATTTTTTTAG
AAACGAGCAAAGCATCCCACCTCTT---------CCG------CCACGAC
GTCATTAA------------------------------------------
--------------------------------------------------
-------------------------
>CBDRx_NC_044378_1_26085884_A4
ATGAAT---TGCTCAACA---TTC---------TCCTTTTGGTTTGTTTG
CAAA------ATAATA---TTTTTC------TTTCTC---TCATTCAATA
TCCAAATTTCAATAGCTAAT---CCTCAA---------GAAAACTTCCTT
AAATGCTTCTCGGAATATATTCCT------AACAATCCAAGAAATCCA--
-AAATTCATATACACTCAACACGACCAATTGTATATATGTCTCTTCCGAT
TGACAATACAAAATCTTAGATTCAACTCTGATGCAACCCCAAAACCACTC
GTTATCGTCACTCCTTCAAATGTCTCCCACATCCAAGCCCCAATTCTATG
CTCCAAGAAAGTTGACTTGTAGATTCGAACTTGAAGCGGTAGCCACGATG
CTGAGGGTTTGTCCTACATATCTCAA---GTCCCATTCGTTATAGTAGAC
TTGAGAAACATACATTTGATCAAAATAGATGTTCGTAGCCAAACTGCATG
GGTTGAAGCTGGAGCTACCCTTGGAGAAGTTTACTTCCGGATCAATGAGA
AGAATGAGAATCTTAATTTTCCTGGTGGGTTTTGCCCTACTGTTGGCACA
GGTGGACACTTTAGTGGAGGAGGCTATGGATCATTGATACGAAATTATGG
CCTCGCGGCTAATAATATCATTGATGCACACATAGTCAATGTTGATGGAA
AGTTTCTAGATCGAAAATCCATGGGAGAAGATATGTTTTGGGCTATACGT
GGTGGTGGAGGAGAAANCTTTGGAATAATTACACTGTGGAAAATCAGACT
GGTTGATGTCATGTCAAAGTCTACTATATTCAGTGTTAAAAAGAATATGG
AGATACATGGGCTTGTCAAGTTATTTGATAAATGGCAAAATATTGCTTAC
AAGTATGACAAAGATTTATTACTCATGACTCACTTCATAACCAAAAATAC
TACAGATAATCAAGGAAAGAAT---------AAAACAACAGTACACGGTT
ACTTCCCTTCCATTTTCCATGGTGGAGCGGATAGTTTGGTTGACTTGATG
AACAAGAGCTTTCCTGAGTTGGGTATTAAAAAAACTGATTGCAAAGAATT
GAGCTGAATTGATACCACCATCTTCTACAGTGGAATTGTAAATTCNAACA
CTGCTAAT---TTTAAAAAGGAAATTTTGCTTGATCGATCAGCTGGG---
CCGAAGACAGCT------TTCTCAATTAAGTTAGACTACGTTAAGCACCC
AATTCCGAAAATCGCAATGGTCAAAATTTTGGAAAAATTATATGAAGAAG
ATGTAGGAGTTGGGATGTATCTTTTGATCCCGTACGGCGGTACAATGGAT
GAGATTTCAGAATCAGCAATTCCATTCCGTCATCGAGCTGGAATCATGTA
TGAACTTTGGTACGCAGCTACCTAG---GAAAAGCAAGAAGAT---AATC
AA------------------AAGCATATAAATTGGGTTCGAAGTGTTTAT
AATTTCACAACTCCTTATGTGTCCTAAAATCAAAGATTCGCATATCTCAA
TTATAGGGACCTTGATTTAGGAAAAACTAATCCCAGGAGTCCTAATAATT
ACACACAAGCATGTATTTGGGGTGAAAAGTATTTTAGTAAA---AATTTT
AACAGGTTTGTTAAGGTGAAAACCAAAGCTGATCCCAATAATTTTTTTAG
AAATGAACAAAGTATCCCACCTCTT---------CCA------CCGCGTC
ATCATTAA------------------------------------------
--------------------------------------------------
-------------------------
>Jamaican_Lion_JAATIP010000103_1_A4
--------------------------------------------------
--------------------------------------------------
--------------------------------------------------
--------------------------------------------------
--------------------------------------------------
--------------CTTAGATTCAACTCTGATGCAACCCCAAAACCACTC
GTTATCGTCACTCCTTCAAATGTCTCCCACATCCAAGCCCCAATTCTATG
CTCCAAGAAAGTTGACTTGTAGATTCGAACTTGAAGCGGTAGCCACGATG
CTGAGGGTTTGTCCTACATATCTCAA---GTCCCATTCGTTATAGTAGAC
TTGAGAAACATACATTTGATCAAAATAGATGTTCGTAGCCAAACTGCATG
GGTTGAAGCTGGAGCTACCCTTGGAGAAGTTTACTTCCGGATCAATGAGA
AGAATGAGAATCTTAATTTTCCTGGTGGGTTTTGCCCTACTGTTGGCACA
GGTGGACACTTTAGTGGAGGAGGCTATGGATCATTGATACGAAATTATGG
CCTCGCGGCTAATAATATCATTGATGCACACATAGTCAATGTTGATGGAA
AGTTTCTAGATCGAAAATCCATGGGAGAAGATATGTTTTGGGCTATACGT
GGTGGTGGAGGAGAAANCTTTGGAATAATTACACTGTGGAAAATCAGACT
GGTTGATGTCATGTCAAAGTCTACTATATTCAGTGTTAAAAAGAATATGG
AGATACATGGGCTTGTCAAGTTATTTGATAAATGGCAAAATATTGCTTAC
AAGTATGACAAAGATTTATTACTCATGACTCACTTCATAACCAAAAATAC
TACAGATAATCAAGGAAAGAAT---------AAAACAACAGTACACGGTT
ACTTCCCTTCCATTTTCCATGGTGGAGCGGATAGTTTGGTTGACTTGATG
AACAAGAGCTTTCCTGAGTTGGGTATTAAAAAAACTGATTGCAAAGAATT
GAGCTGAATTGATACCACCATCTTCTACAGTGGAATTGTAAATTCNAACA
CTGCTAAT---TTTAAAAAGGAAATTTTGCTTGATCGATCAGCTGGG---
CCGAAGACAGCT------TTCTCAATTAAGTTAGACTACGTTAAGCACCC
AATTCCGAAAATCGCAATGGTCAAAATTTTGGAAAAATTATATGAAGAAG
ATGTAGGAGTTGGGATGTATCTTTTGATCCCGTACGGCGGTACAATGGAT
GAGATTTCAGAATCAGCAATTCCATTCCGTCATCGAGCTGGAATCATGTA
TGAACTTTGGTACGCAGCTACCTAG---GAAAAGCAAGAAGAT---AATC
AA------------------AAGCATATAAATTGGGTTCGAAGTGTTTAT
AATTTCACAACTCCTTATGTGTCCTAAAATCAAAGATTCGCATATCTCAA
TTATAGGGACCTTGATTTAGGAAAAACTAATCCCAGGAGTCCTAATAATT
ACACACAAGCATGTATTTGGGGTGAAAAGTATTTTAGTAAA---AATTTT
AACAGGTTTGTTAAGGTGAAAACCAAGGTTGATCCCAATAATTTTTTTAG
AAACGAACAAAGCATCCCACCTCTT---------CCA------CCGCGTC
GTCCTTAA------------------------------------------
--------------------------------------------------
-------------------------
>Finola_QKVJ02000019_1_876094_A4
--------------------------------------------------
--------------------------------------------------
--------------------------------------------------
--------------------------------------------------
--------------------------------------------------
--------------CTTAGATTCAACTCTGATGCAACCCCAAAACCACTC
GTTATCGTCACTCCTTCAAATGTCTCCCACATCCAAGCCCCAATTCTATG
CTCCAAGAAAGTTGACTTGTAGATTCGAACTTGAAGCGGTAGCCACGATG
CTGAGGGTTTGTCCTACATATCTCAA---GTCCCATTCGTTATAGTAGAC
TTGAGAAACATACATTTGATCAAAATAGATGTTCGTAGCCAAACTGCATG
GGTTGAAGCTGGAGCTACCCTTGGAGAAGTTTACTTCCGGATCAATGAGA
AGAATGAGAATCTTAATTTTCCTGGTGGGTTTTGCCCTACTGTTGGCGCA
GGTGGACACTTTAGTGGAGGAGGCTATGGATCATTGATACGAAATTATGG
CCTCGCGGCTAATAATATCATTGATGCACACATAGTCAATGTTGATGGAA
AGTTTCTAGATCGAAAATCCATGGGAGAAGATATGTTTTGGGCTATACGT
GGTGGTGGAGGAGAAANCTTTGGAATAATTACACTGTGGAAAATCAAACT
GGTTGATGTCATGTCAAAGTCTACTATATTCAGTGTTAAAAAGAATATGG
AGATACATGGGCTTGTCAAGTTATTTGATAAATGGCAAAATATTGCTTAC
AAGTATGACAAAGATTTATTACTCATGACTCACTTCATAACCAAAAATAC
TACAGATAATCAAGGAAAGAAT---------AAAACAACAGTACACGGTT
ACTTCCCTTCCATTTTCCATGGTGGAGCGGATAGTTTGGTTGACTTGATG
AACAAGAGCTTTCCTGAGTTGGGTATTAAAAAAACTGATTGCAAAGAATT
GAGCTGAATTGATACCACCATCTTCTACAGTGGAATTGTAAATTCNAACA
CTGCTAAT---TTTAAAAAGGAAATTTTGCTTGATCGATCAGCTGGG---
CCGAAGACAGCT------TTCTCAATTAAGTTAGACTACGTTAAGCACCC
AATTCCGAAAATCGCAATGGTCAAAATTTTGGAAAAATTATATGAAGAAG
ATGTAGGAGTTGGGATGTATCTTTTGATCCCGTACGGCGGTACAATGGAT
GAGATTTCAGAATCAGCAATTCCATTCCGTCATCGAGCTGGAATCATGTA
TGAACTTTGGTACGCAGCTACCTAG---GAAAAGCAAGAAGAT---AATC
AA------------------AAGCATATAAATTGGGTTCGAAGTGTTTAT
AATTTCACAACTCCTTATGTGTCCTAAAATCAAAGATTCGCATATCTCAA
TTATAGGGACCTTGATTTAGGAAAAACTAATCCCAGGAGTCCTAATAATT
ACACACAAGCATGTATTTGGGGTGAAAAGTATTTTAGTAAA---AATTTT
AACAGGTTTGTTAAGGTGAAAACCAAGGTTGATCCCAATAATTTTTTTAG
AAACGAACAAAGCATCCCACCTCTT---------CCA------CCGCGTC
GTCCTTAA------------------------------------------
--------------------------------------------------
-------------------------
>Purple_Kush_CM010793_2_49189801_A4
ATGAAG---TACTCAACA---TTT---------TCCTTTTGGTTTGTTTG
CAAA------ATAATA---TTTTTC------TTNCTC---TCATTCAATA
TCCAAATTTCCATAGCTAAT---CCTCGA---------GAAAATTTCCTT
AAATGCTTCTCGCAACATATTCCC------AACAATGCAGCAAATCCA--
-AAACTCGTATACACTCATAATGACCACTTGTATATGTCTGTCCTGAATT
CAAAAATACAAAATCTTAGATTCAACTCTGATGCAACCCCAAAACCACTC
GTTATCGTCACTCCTTCAAATGTCTCCCACATCCAAGCCCCAATTCTATG
CTCCAAGAAAGTTGACTTGTAGATTCGAACTTGAAGCGGTAGCCACGATG
CTGAGGGTTTGTCCTACATATCTCAA---GTCCCATTCATTATAGTAGAC
TTGAGAAACATACATTTGATCAAAATAGATGTTCGTAGCCAAACTGCATG
GGTTGAAGCTGGAGCTACCCTTGGAGAAGTTTACTTCCAGATCAATGAGA
AGAATGAGAATCTTAGTTTTCCTGGTGGGTTTTGCCCTACTGTTGGCGCA
GGTGGACACTTTAGTGGAGGAGGCTATGGAGCATTGATACGAAATTATGG
CCTCGCGGCTAATAATATCATTGATGCACACATAGTCAATGTTGATGGAA
AGTTTCTAGATCGAAAATCCATGAGAGAAGATATGTTTTGGGCTATACGT
GGTGGTGGAGGAGAAANCTTTGGAATAATTACAGCGTGGAAAATCAGACT
GGTTGATGTCCTGTCAAAGTCTACTATATTCAGTGTTAAAAAGAATATGG
AGATACATGGGCTTGTCAAGTTATTTGATAAATGGCAAAATATTGCTTAC
AAGTATGACAAAGATTTATTACTCATGACTCACTTCATAACCAAAAATAC
TACAGATAATCAAGGAAAGAAT---------AAAACAACAGTACACGATT
ACTTCCCTTCCATTTTCCATGGTGGAGCGGATAGTTTGGTTGACTTGATG
AACAAGAGCTTTCCTGAGTTGGGTATTAAAAAAACTGATTGCAAAGAATT
GAGCTGAATTGATACCACCATCTTCTATAGTTGAATTGTAAATTCNAACA
CTGCTAAT---TTTAAAAAGGAAATTTTGCTTGATCGATCAGCTGGG---
CCGAAGACAGCT------TTCTCAATTAAGTTAGACTACGTTAAGAACCC
AATTCTGAAAATCGCAATGGTCAAAATTTTGGAAAAATTATATGAAGAAG
ATGTAGGAGTTGGGATGTATCTTTTGATCCCTTACGGCGGTACAATGGAT
GAGATTTCAGAATCAGCAATTCCATTCCGTCATCGAGCTGGAATCATGTA
TGAACTTTGGTACGCAGCTACCTAG---GAAAAGGAAGAAGAT---AATC
AA------------------AAGCATATAAATTGGGTTCGAAGTGTTTAT
AATTTCACAACTCCTTATGTGTCCCAAAATCAAAGAATCGCATATGTCAA
TTATAGGGACCTTGATTTAGGAAAAACTAATCCCAAGAGTCCTAATAATT
ACACACAAGCATGTATTTGGGGTGAAAAGTATTTTAGTAAA---AATTTT
AACAGGTTTGTTAAGGTGAAAACCAAGGTTGATCCCAATAATTTTTTTAG
AAACGAACAAAGCATCCCACCTCTT---------CCA------CCGCGTC
GTCCTTAA------------------------------------------
--------------------------------------------------
-------------------------
>LAconfidential_LKUA01148100_1_2_A4
--------------------------------------------------
--------------------------------------------------
--------------------------------------------------
--------------------------------------------------
--------------------------------------------------
--------------------------------------------------
--------------------------------------------------
--------------------------------------------------
--------------------------------------------GTAGAC
TTGAGAAACATACATTTGATCAAAATAGATGTTCGTAGCCAAACTGCATG
GGTTGAAGCTGGAGCTACCCTTGGAGAAGTTTACTTCCGGATCAATGAGA
AGAATGAGAATCTTAATTTTCCTGGTGGGTTTTGCCCTACTGTTGGCGCA
GGTGGACACTTTAGTGGAGGAGGCTATGGAGCATTGATACGAAATTATGG
CCTCGCGGCTAATAATATCATTGATGCACACATAGTCAATGTTGATGGAA
AGTTTCTAGATCGAAAATCCATGGGAGAAGATATGTTTTGGGCTATACGT
GGTGGTGGAGGAGAAANCTTTGGAATAATTACACTGTGGAAAATCAGACT
GGTTGATGTCATGTCAAAGTCTACTATATTCAGTGTTAAAAAGAATATGG
AGATACATGGGCTTGTCAAGTTATTTGATAAATGGCAAAATATTGCTTAC
AAGTATGACAAAGATTTATTACTCATGACTCACTTCATAACCAAAAATAC
TACAGATAATCAAGGAAAGAAT---------AAAACAACAGTACACGGTT
ACTTCCCTTCCATTTTCCATGGTGGAGCGGATAGTTTAGTTGACTTGATG
AACAAGAGCTTTCTTGAGTTGGGTATTAAAAAAACTGATTGCAAAGAATT
GAGCTGAATTGATACCACCATCTTTTACAGTGGAATTGTAAATTCNAACA
CTGCTAAT---TTTAAAAAGGAAATTTTGCTTGATCGATCAGCTGGG---
CCGAAGACAGCT------TTCTCAATTAAGTTAGACTACGTTAAGAACCC
AATTCCGAAAATCGCAATGGTCAAAATTTTGGAAAAATTATATGAAGAAG
ATGTAGGAGTTGGGATGTAACTTTTGATCCTGTACGGCGGTACAATGGAT
GAGATTTCAGAATCAGCAATTCCATTCCGTCATCGAGCTGGAATCATGTA
TGAACTTTGGTACGCAGCTACCTAG---GAAAAGCAAGAAGAT---AATC
AA------------------AAGCATATAAATTGGGTTCGAAGTGTTTAT
AATTTCACAACTCCTTATGTGTCCTAAAATCAAAGATTCCCATATCTCAA
TTATAGGGACCTTGATTTAGGAAAAACTAATCCCAAGAGTCCTAATAATT
ACACACAAGCATGTATTTGGGGTGAAAAGTATTTTAGTAAA---AATTTT
AACAGGTTTGTTAAGGTGAAAACCAAGGTTGATCCCAATAATTTTTTTAG
AAACGAACAAAGCATCCCACCTCTT---------CCA------CCGCGTC
GTCCTTAA------------------------------------------
--------------------------------------------------
-------------------------
>Jamaican_Lion_JAATIP010000026_1_F8388_024891_C
ATGAAG---TACTCAACA---TTC---------TGTTTTTGGTATGTTTG
CAAG------ATAATA---TTTTTC------TTTCTC---TCATTCAATA
TCCAAATTTCAATAGCTAAT---CCTGAA---------GGAAACTTCCTT
AAATGCTTCTCACAATATATTCCC------ACCAATGTAACAAATGCA--
-AAACTCGTATACACTCAACACGACCAATTTTATATGTCTATCCTAAATT
CGACCATACAAAATCTTAGATTTACCTTTGACACAACCCCAAAACCACTT
GTTATCATCACTCCTTTAAATGTCTCCCATATCCAAGGCACTATTCTATG
CTCCAAGAAAGTTGGCTTGTAGATTCGAACTCGAAGCGGTGGTCATGATG
CTGAGGGCATGTCCTACATATCTCAA---GTCCCATTTGTTATAGTAAAC
TTGAGAAACATGCATTCGGTCAAAATAGATGTTCATAGCGAAACTGCATG
GGTTGAAGCCGGAGCTACCCTTGGAGAAGTTTATTATTGGATCAATGAGA
ACAATGAGAATCTTAGTTTTCTTGCTGGGTACTGCCCTACTGTTGGCGCG
GGTGGACACTTTAGTGGAGGAGGCTATGGAGCATTGATGCGAAATTATGG
CCTCGCGGCTAATAACATCATTGATGCGCACTTAGTCAATGTTGATGGAA
AAGTTTTAGATCGAAAATCCATGGGGGAAGATTTGTTTTGGGCTATACGT
GGTGGAGGA---GAAAACTTTGGAATCATTGCAGCGTGGAAAATTAGACT
TGTTGCTGTCCCATCAATGTCTACTATATTCAGTGTTAAAAAGAACATGG
AGATACATGAGCTTGTCAAGTTAGTTAACAAATGACAAAATATTGCTTAC
ATGTATGAAAAAGAATGATTACTCTTTACTCACTTTATAACCAGGAATAT
TACAGATAATCAAGGGAAGAAT---------AAGACAACAATACACAGTT
ACTTCTCCTCCATTTTCTATGGTGGAGTGGATAGTCTAGTCGACTTGATG
AACAAGAGCTTTCCTGAATTGGGTATTAAAAAAACAGATTGCAAACAGTT
GAGCTGGATTGATACTATCATCTTCTACAGTGGTCTTGTAAATTACAACA
CTACTAAT---TTTAAAAAAGAACTTTTGCTTGATAGATCAGGTGGG---
CGGAAGGCGGCT------TTCTCGATTAAGTTAGACTAAGTTAAGAAACC
GATTCCAGAAACCGCAATGGTCACAATTTTGGAAAAATTATATGAAGAAG
ATGTAGGAGTTGGGATGTTTGTGTTTTACCCTTATGGTGGTATAATGGAT
GAGATTTCAGAATCAGCAATTCCATTCCCTCATCGAGCTGGAATCATGTA
TGAAATTTGGTACATAGCTTCATGG---GAGAAGCAAGAAGAT---AATG
AA------------------AAGCATATAAACTGGATTCGGAATGTTTAC
AATTTCACGACTCCTTATGTGTCCCAAAATCCAAGAATGGCGTATCTCAA
TTATAGGGACCTTGATTTAGGAAAAACTAATTTCGAGAGTCCTAATAATT
ACACACAAGCACGTATTTGGGGTGAAAAGTATTTTGGTAAA---AATTTT
AATAGGTTAGTAAAAGTAAAAACCAAGGTTGATCCCGATAATTTCTTTAG
AAACGAACAAAGCATCCCACCTCTT---------CCC------CTACGTC
ATCATTAA------------------------------------------
--------------------------------------------------
-------------------------
>Jamaican_Lion_JAATIP010000026_1_F8388_024892_C
ATGAAG---TACTCAACA---TTC---------------TGGTATGTTTG
CAAG------ATAATA---TTTTTT------TTTCTC---TCATTCAATA
TCCAAATTTCAATAGCTAAT---CCTCAA---------GAAAACTTCCTT
AAATGCTTCTCACAATATATTCCC------ACCAATGTAACAAATGCA--
-AAACTCGTATACACTCAACACGACCAATTTTATATGTCTATCCTAAATT
CGACCATACAAAATCTTAGATTTACCTCTGACACAACCCCAAAACCACTT
GTTATCATCACTCCTTTAAATGTCTCCCATATCCAAGGCACTATTCTATG
CTCCAAAAAAGTTGGCTTGCAGATTCGAACTCGAAGCGGTGGTCATGATG
CTGAGGGCATGTCCTACATATCTCAA---GTCCCATTTGTTATAGTAGAC
TTGAGAAACATGCATTCGGTCAAAATAGATGTTCATAGCCAAACTGCATG
GGTTGAAGCCGGAGCTACCCTTGGAGAAGTTTATTATTGGATCAATGAGA
ACAATGAGAATCTTAGTTTTCCTGCTGGGTACTGCCCTACTGTTGGCGCG
GGTGGACACTTTAGTGGAGGAGGCTATGGAGCATTGATGCGAAATTATGG
CCTCGCGGCTGATAATATCATTGATGCGCACTTAGTCAATGTTGATGGAA
AAGTTTTAGATCGAAAATCCATGGGGGAAGATTTGTTTTGGGCTATACGT
GGTGGTGGAGGAGAAAACTTTGGAATCATTGTAGCGTGGAAAATTAGACT
TGTTGCTGTCCCATCAATGTCTACTATATTCAGTGTTAAAAAGAACATGG
AGATACATGAGCTTGTCAAGTTAGTTAACAAATGGCAAAATATTGCTTAC
ATGTATGAAAAAGAATTATTACTCTTTACTCACTTTATAACCAGGAATAT
TACAGATAATCAAGGGAAGAAT---------AAGACAACAATACACAGTT
ACTTCTCCTCCATTTTCCATGGTGGAGTGGATAGTCTAGTCGACTTGATG
AACAAGAGCTTTCCTGAATTGGGTATTAAAAAAATAGATTGCAAACAGTT
GAGCTGGATTGATACTATCATCTTCTACAGTGGTCTTGTAAATTACAACA
CAACTAAT---TTTAAAAAAGAAATTTTGCTTGATAGATCAGGTGGG---
CGGAAGGCGGCT------TTCTCGATTAAGTTAGACTATGTTAAGAAACC
GATTCCAGAAACCGCAATGGTCACAATTTTGGAAAAATTATATGAAGAAG
ATGTAGGAGTTGGGATGTTTGTGTTTTACCCTTATGGTGGTATAATGGAT
GAGATTTCAGAATCAGCAATTCCATTCCCTCATCGAGCTGGAATCATGTA
TGAAATTTGGTACATAGCTTCATGG---GAGAAGCAAGAAGAT---AATG
AA------------------AAGCATATAAACTGGATTCGGAATGTTTAT
AATTTCACGACTCCTTATGTGTCCCAAAATCCAAGAATGGCGTATCTCAA
TTATAGGGACCTTGATTTAGGAAAAACTAATTTTGAGAGACCTAATAATT
ACACACAAGCACGTATTTGGGGTGAAAAGTATTTTGGTAAA---AATTTT
AATAGGTTAGTAAAAGTAAAAACCAAGGTTGATCCCGATAATTTCTTTAG
AAACGAACAAAGCATCCCACCTCTT---------CCC------CTGCGTC
ATCATTAA------------------------------------------
--------------------------------------------------
-------------------------
>CBDRx_NC_044378_1_LOC115696476_C
ATGAAG---TACTCAACA---TTC---------TGTTTTTGGTATGTTTG
CAAG------ATAATA---TTTTTC------TTTCTC---TCATTCAATA
TCCAAATTTCAATAGCTAAT---CCTCAA---------GAAAACTTCCTT
AAATGCTTCTCACAATATATTCCC------ACCAATGTAACAAATGCA--
-AAACTCGTATACACTCAACACGACCAATTTTATATGTCTATCCTAAATT
CGACCATACAAAATCTTAGATTTACCTCTGAAACAACCCCAAAACCACTT
GTTATCATCACTCCTTTAAATGTCTCCCATATCCAAGGCACTATTCTATG
CTCCAAGAAAGTTGGCTTNCTGATTCGAACTTCAGGCGGTGGTCATGATC
TTGAGGGCATGTCCTACATATCTGAA---GTCCCATTTGTTATAGTAGAC
TTGAGAAACATGCATTAGGTCAAAATAGATGTTCATAGCCAAACCGCATG
GGTTGAAGCCAGAGCTACCCTTGGAGAAGTTTATTATTGGATCAATGAGA
ACAATGAGAATCTTAGTTTTCNTGTTGGATCTTGCCCTCTTGTT---GCT
GGTGGACACTTTAGTGGAGGAGGCTATGGAGCATTGATCGAAAATTATGG
CCTCATGGNTGATAATATCATTGAT---CACTTAGTCAATGTTGATGGAA
AAGTTTTAGATCGAAAATCCATGGGGNAAGATTTGTTTTGGGCTATACGT
GGTGGTGGAGGAGAAAACTTTGGAATCATTGCGGCGTGGAAAATTAGACT
TGTTCTTGTCCCATCAATGTCTACTATATTCAGTGTTAAAAAGAACATGG
AGATACATGAGCTTGTCAAGTTAGTTAACAAATGGCAAAATATTGCTTAC
ATGTATGAAAAAGAATTATTACTCTTTACTCACTTTATAACCAGGAATAT
TACAGATAATCAAGGGAAGAAT---------AAGACAACAATACACAGTT
ACTTCTCCTCCATTTTCCATGGTGGAGTGGATAGTCTAGTCGACTTGATG
AACAAGAGCTTTCCTGAATTGGGTATTAAAAAAAAAGATTGCAAACAGTT
GAGCTGGATTGATACTATCATCTTCTACAGTGGTGTTGTAAATTACAACA
CAACTAAT---TTTAAAAAAGAAATTTTGCTTGATAGATCAGGTGGG---
CGGAAGGCGGCT------TTCTCGATTAAGTTAGACTATGTTAAGAAACC
GATTCCAGAAACCGCAATGGTCACAATTTTGGAAAAATTATATGAAGAAG
ATGTAGGAGTTGGGATGTTTGTGTTTTACCCTTATGGTGGTATAATGGAT
GAGATTTCAGAATCAGCAATTCCATTCCCTCATCGAGCTGGAATCACGTA
TGAAATTTGGTACATAGCTTCATGG---GAGAAGCAAGAAGAT---AATG
AA------------------AAGCATATAAACTGGATTCGGAATGTTTAT
AATTTCACGACTCCTTATGTGTCCCAAAATCCAAGAATGGCGTATCTCAA
TTATAGGGACCTTGATTTAGGAAAAACTAATTTCGAGAGTCCTAATAATT
ACACACAAGCAAATATTTGGGGTGAAAAGTATTTTGGTAAA---AATTTT
AATAGGTTAGTAAAAGTAAAANCCAAGGTTGATCANGATAATTTCTTTAG
AAGCGAACAAAGCATCCCACCTCTT---------CCC------NTACGTC
ATCATTAA------------------------------------------
--------------------------------------------------
-------------------------
>Jamaican_Lion_JAATIP010000103_1_F8388_004082_C
ATGAAG---TACTCAACA---TTC---------TGTTTTTGGTATGTTTG
CAAG------ATAATA---TTTTTC------TTTCTC---TCATTCAATA
TCCAAATTTCAATAGCTAAT---CCTCAA---------GAAAACTTCCTT
AAATGCTTCTCACAATATATTCCC------ACCAATGTAACAAATGCA--
-AAACTCGTATACACTCAACACGACCAATTTTATATGTCTATCCTAAATT
CGACCATACAAAATCTTAGATTTACCTCTGAAACAACCCCAAAACCACTT
GTTATCATCACTCCTTTAAATGTCTCCCATATCCAAGGCACTATTCTATG
CTCCAAGAAAGTTGGCTTGCAGATTCGAACTCGAAGCGGTGGTCATGATG
CTGAGGGCATGTCCTACATATCTGAA---GTCCCATTTGTTATAGTAGAC
TTGAGAAACATGCATTCGGTCAAAATAGATGTTCATAGCCAAACTGCATG
GGTTGAAGCCGGAGCTACCCTTGGAGAAGTTTATTATTGGATCAATGAGA
ACAATGAGAATCTTAGTTTTCCTGCTGGGTACTGCCCTACTGTTGGCGCG
GGTGGACACTTTAGTGGAGGAGGCTATGGAGCATTGATGCGAAATTATGG
CCTCGCGGCTGATAATATCATTGATGCGCACTTAGTCAATGTTGATGGAA
AAGTTTTAGATCGAAAATCCATGGGGGAAGATTTGTTTTGGGCTATACGT
GGTGGTGGAGGAGAAAACTTTGGAATCATTGCAGCGTGGAAAATTAGACT
TGTTGCTGTCCCATCAATGTCTACTATATTCAGTGTTAAAAAGAACATGG
AGATACATGAGCTTGTCAAGTTAGTTAACAAATGGCAAAATATTGCTTAC
ATGTATGAAAAAGAATTATTACTCTTTACTCACTTTATAACCAGGAATAT
TACAGATAATCAAGGGAAGAAT---------AAGACAACAATACACAGTT
ACTTCTCCTCCATTTTCCATGGTGGAGTGGATAGTCTAGTCGACTTGATG
AACAAGAGCTTTCCTGAATTGGGTATTAAAAAAACAGATTGCAAACAGTT
GAGCTGGATTGATACTATCATCTTCTACAGTGGTGTTGTAAATTACAACA
CAACTAAT---TTTAAAAAAGAAATTTTGCTTGATAGATCAGGTGGG---
CGGAAGGCGGCT------TTCTCGATTAAGTTAGACTATGTTAAGAAACC
GATTCCAGAAACCGCAATGGTCACAATTTTGGAAAAATTATATGAAGAAG
ATGTAGGAGTTGGGATGTTTGTGTTTTACCCTTATGGTGGTATAATGGAT
GAGATTTCAGAATCAGCAATTCCATTCCCTCATCGAGCTGGAATCATGTA
TGAAATTTGGTACATAGCTTCATGG---GAGAAGCAAGAAGAT---AATG
AA------------------AAGCATATAAACTGGATTCGGAATGTTTAT
AATTTCACGACTCCTTATGTGTCCCAAAATCCAAGAATGGCGTATCTCAA
TTATAGGGACCTTGATTTAGGAAAAACTAATTTCGAGAGTCCTAATAATT
ACACACAAGCACGTATTTGGGGTGAAAAGTATTTTGGTAAA---AATTTT
AATAGGTTAGTAAAAGTAAAAACCAAGGTTGATCCCGATAATTTCTTTAG
AAACGAACAAAGCATCCCACCTCTT---------CCC------CTACGTC
ATCATTAA------------------------------------------
--------------------------------------------------
-------------------------
>Jamaican_Lion_JAATIP010000103_1_F8388_004085_C
ATGAAG---TACTCAACA---TTC---------TGTTTTTGGTATGTTTG
CAAG------ATAATA---TTTTTC------TTTCTC---TCATTCAATA
TCCAAATTTCAATAGCTAAT---CCTCAA---------GAAAACTTCCTT
AAATGCTTCTCACAATATATTCCC------ACCAATGTAACAAATGCA--
-AAACTCGTATACACTCAACACGACCAATTTTATATGTCTATCCTGAATT
CGACCATACAAAATCTTAGATTTACCTCTGACACAACCCCAAAACCACTT
GTTATCATCACTCCTTTAAATGTCTCCCATATCCAAGGCACTATTCTATG
CTCCAAGAAAGTTGGCTTGCAGATTCGAACTCGAAGCGGTGGTCATGATG
CTGAGGGCATGTCCTACATATCTCAA---GTCCCATTTGTTATAGTAGAC
TTGAGAAACATGCATTCGGTCAAAATAGATGTTCATAGCCAAACTGCATG
GGTTGAAGCCGGAGCTACCCTTGGAGAAGTTTATTATTGGATCAATGAGA
ACAATGAGAATCTTAGTTTTCCTGCTGGGTACTGCCCTACTGTTGGCGCG
GGTGGACACTTTAGTGGAGGAGGCTATGGAGCATTGATGCGAAATTATGG
CCTCGCGGCTGATAATATCATTGATGCGCACTTAGTCAATGTTGATGGAA
AAGTTTTAGATCGAAAATCCATGGGGGAAGATTTGTTTTGGGCTATACGT
GGTGGTGGAGGAGAAAACTTTGGAATCATTGCAGCGTGGAAAATTAGACT
TGTTGCTGTCCCATCAATGTCTACTATATTCAGTGTTAAAAAGAACATGG
AGATACATGAGCTTGTCAAGTTAGTTAACAAATGGCAAAATATTGCTTAC
ATGTATGAAAAAGAATTATTACTCTTTACTCACTTTATAACCAGGAATAT
TACAGATAATCAAGGGAAGAAT---------AAGACAACAATACACAGTT
ACTTCTCCTCCATTTTCCATGGTGGAGTGGATAGTCTAGTCGACTTGATG
AACAAGAGCTTTCCTGAATTGGGTATTAAAAAAACAGATTGCAAACAGTT
GAGCTGGATTGATACTATCATCTTCTACAGTGGTGTTGTAAATTACAACA
CAACTAAT---TTTAAAAAAGAAATTTTGCTTGATAGATCAGGTGGG---
CGGAAGGCGGCT------TTCTCGATTAAGTTAGACTATGTTAAGAAACC
GATTCCAGAAACCGCAATGGTCACAATTTTGGAAAAATTATATGAAGAAG
ATGTAGGAGTTGGGATGTTTGTGTTTTACCCTTATGGTGGTATAATGGAT
GAGATTTCAGAATCAGCAATTCCATTCCCTCATCGAGCTGGAATCATGTA
TGAAATTTGGTACATAGCTTCATGG---GAGAAGCAAGAAGAT---AATG
AA------------------AAGCATATAAACTGGATTCGGAATGTTTAT
AATTTCACGACTCCTTATGTGTCCCAAAATCCAAGAATGGCGTATCTCAA
TTATAGGGACCTTGATTTAGGAAAAACTAATTTCGAGAGTCCTAATAATT
ACACACAAGCACGTATTTGGGGTGAAAAGTATTTTGGTAAA---AATTTT
AATAGGTTAGTAAAAGTAAAAACCAAGGTTGATCCCGATAATTTCTTTAG
AAACGAACAAAGCATTCCACCTCTT---------CCC------CTGCGTC
ATCATTAA------------------------------------------
--------------------------------------------------
-------------------------
>Finola_QKVJ02000019_1_650928_C
ATGAAG---TACTCAACA---TTC---------TGTTTTTGGTATGTTTG
CAAG------ATAATA---TTTTTC------TTTCTC---TCATTCAATA
TCCAAATTTCAATAGCTAAT---CCTCAA---------GAAAACTTCCTT
AAATGCTTCTCACAATATATTCCC------ACCAATGTAACAAATGCA--
-AAACTCGTATACACTCAACACGACCAATTTTATATGTCTATCCTAAATT
CGACCATACAAAATCTTAGATTTACCTCTGAAACAACCCCAAAACCACTT
GTTATCATCACTCCTTTAAATGTCTCCCATATCCAAGGCACTATTCTATG
CTCCAAGAAAGTTGGCTTGCAGATTCGAACTCGAAGCGGTGGTCATGATG
CTGAGGGCATGTCCTACATATCTCAA---GTCCCATTTGTTATAGTAGAC
TTGAGAAACATGCATTCGGTCAAAATAGATGTTCATAGCCAAACTGCATG
GGTTGAAGCCGGAGCTACCCTTGGAGAAGTTTATTATTGGATCAATGAGA
ACAATGAGAATCTTAGTTTTCCTGCTGGGTACTGCCCTACTGTTGGCGCG
GGTGGACACTTTAGTGGAGGAGGCTATGGAGCATTGATGCGAAATTATGG
CCTCGCGGCTGATAATATCATTGATGCGCACTTAGTCAATGTTGATGGAA
AAGTTTTAGATCGAAAATCCATGGGGGAAGATTTGTTTTGGGCTATACGT
GGTGGTGGAGGAGAAAACTTTGGAATCATTGCAGCGTGGAAAATTAGACT
TGTTGCTGTCCCATCAATGTCTACTATATTCAGTGTTAAAAAGAACATGG
AGATACATGAGCTTGTCAAGTTAGTTAACAAATGGCAAAATATTGCTTAC
ATGTATGAAAAAGAATTATTACTCTTTACTCACTTTATAACCAGGAATAT
TACAGATAATCAAGGGAAGAAT---------AAGACAACAATACACAGTT
ACTTCTCCTCCATTTTCCATGGTGGAGTGGATAGTCTAGTCGACTTGATG
AACAAGAGCTTTCCTGAATTGGGTATTAAAAAAACAGATTGCAAACAGTT
GAGCTGGATTGATACTATCATCTTCTACAGTGGTGTTGTAAATTACAACA
CAACTAAT---TTTAAAAAAGAAATTTTGCTTGATAGATCAGGTGGG---
CGGAAGGCGGCT------TTCTCGATTAAGTTAGACTATGTTAAGAAACC
GATTCCAGAAACCGCAATGGTCACAATTTTGGAAAAATTATATGAAGAAG
ATGTAGGAGTTGGGATGTTTGTGTTTTACCCTTATGGTGGTATAATGGAT
GAGATTTCAGAATCAGCAATTCCATTCCCTCATCGAGCTGGAATCATGTA
TGAAATTTGGTACATAGCTTCATGG---GAGAAGCAAGAAGAT---AATG
AA------------------AAGCATATAAACTGGATTCGGAATGTTTAT
AATTTCACGACTCCTTATGTGTCCCAAAATCCAAGAATGGCGTATCTCAA
TTATAGGGACCTTGATTTAGGAAAAACTAATTTCGAGAGTCCTAATAATT
ACACACAAGCACGTATTTGGGGTGAAAAGTATTTTGGTAAA---AATTTT
AATAGGTTAGTAAAAGTAAAAACCAAGGTTGATCCCGATAATTTCTTTAG
AAACGAACAAAGCATCCCACCTCTT---------CCC------CTGCGTC
ATCATTAA------------------------------------------
--------------------------------------------------
-------------------------
>Jamaican_Lion_JAATIP010000103_1_F8388_004086_C
ATGAAG---TACTCAACA---TTC---------TGTTTTTGGTATGTTTG
CAAG------ATAATA---TTTTTC------TTTCTC---TCATTCAATA
TCCAAATTTCAATAGCTAAT---CCTCAA---------GAAAACTTCCTT
AAATGCCTCTCACAATATATTCCC------ACCAATGTAACAAATGCA--
-AAACTCGTATACACTCAACACGACCAATTTTATATGTCTATCTTAAATT
CGACCGTACAAAATCTTAGATTTACCTCTGACACAACCCCAAAACCACTT
GTTATCACCACTCCTTTAAATGTCTCCCATATCCAAGGCACTATTCTATG
TTCCAAGAAAGTTGGCTTGCAGATTCGAACTCGAAGCGGTGGTCATGATG
CTGAGGGCATGTCCTACATATCTCAA---GTCCCATTTGTTATAGTAGAC
TTGAGAAACATGCATTCGGTCAAAATAGATGTTCATAGCCAAACTGCATG
GGTTGAATCCGGAGCTACCCTTGGAGAAGTTTATTATTGGATCAATGAGA
ACAATGAGAATCTTAGTTTTCCTGCTGGGTACTGCCCTACTGTTGGCACG
GGTGGACACTTTAGTGGAGGAGGCTATGGAGCATTGATGCGAAATTATGG
CCTCGCGGCTGATAATATCATTGATGCGCACTTAGTCAATGTTGATGGAA
AAGTTTTAGATCGAAAATCCATGGGGGAAGATTTGTTTTGGGCTATACGT
GGTGGTGGAGGAGAAAACTTTGGAATCATTGCAGCGTGGAAAATTAGACT
TGTTGCTGTCCCATCAATGTCTACTATATTCAGTGTTAAAAAGAACATGG
AGATACATGAGCTTGTCAAGTTAGTTAACAAATGGCAAAATATTGCTTAC
ATGTATGAAAAAGAATTATTACTCTTTACTCACTTTATAACCAGGAATAT
TACAGATAATCAAGGGAAGAAT---------AAGACAACAATACACAGTT
ACTTCTCCTCCATTTTCCATGGTGGAGTGGATAGTCTAGTCGACTTGATG
AACAAGAGCTTTCCTGAATTGGGTATTAAAAAAACAGATTGCAAACAGTT
GAGCTGGATTGATACTATCATCTTCTACAGTGGTGTTGTAAATTACAACA
CAACTAAT---TTTAAAAAAGAAATTTTGCTTGATAGATCAGGTGGG---
CGGAAGGCGGCT------TTCTCGATTAAGTTAGACTATGTTAAGAAACC
GATTCCAGAAACCGCAATGGTCACAATTTTGGAAAAATTATATGAAGAAG
ATGTAGGAGTTGGGATGTTTGTGTTTTACCCTTATGGTGGTATAATGGAT
GAGATTTCAGAATCAGCAATTCCATTCCCTCATCGAGCTGGAATCACGTA
TGAAATTTGGTACATAGCTTCATGG---GAGAAGCAAGAAGAT---AATG
AA------------------AAGCATATAAACTGGATTCGGAATGTTTAT
AATTTCACGACTCCTTATGTGTCCCAAAATCCAAGAATGGCGTATCTCAA
TTATAGGGACCTTGATTTAGGAAAAACTAATTTCGAGAGTCCTAATAATT
ACACACAAGCACGTATTTGGGGTGAAAAGTATTTTGGTAAA---AATTTT
AATAGGTTAGTAAAAGTAAAAACCAAGGTTGATCCCGATAATTTCTTTAG
AAACGAACAAAGCATCCCACCTCTT---------CCC------CTGCGTC
ATCATTAA------------------------------------------
--------------------------------------------------
-------------------------
>Jamaican_Lion_JAATIP010000026_1_F8388_024894_C
ATGAAG---TACTCAACA---TTC---------TGTTTTTGGTATGTTTG
CAAG------ATAATA---TTTTTC------TTTCTC---TCATTCAATA
TCCAAATTTCAATAGCTAAT---CCTCAA---------GAAAACTTCCTT
AAATGCCTCTCACAATATATTCCC------ACCAATGTAACAAATGCA--
-AAACTCGTATACACTCAACACGACCAATTTTATATGTCTATCTTAAATT
CGACCATACAAAATCTTAGATTTACCTCTGACACAACCCCAAAACCACTT
GTTATCATCACTCCTTTAAATGTCTCCCATATCCAAGGCACTATTCTATG
CTCCAAGAAAGTTGGCTTGCAGATTCGAACTCGAAGCGGTGGTCATGATG
CTGAGGGCATGTCCTACATATCTCAA---GTCCCATTTGTTATAGTAGAC
TTGAGAAACATGCATTCGGTCAAAATAGATGTTCATAGCCAAAATGCATG
GGTTGAAGCCGGAGCTACCCTTGGAGAAGTTTATTATTGGATCAATGAGA
ACAATGAGAATCTTAGTTTTCCTGCTGGGTACTGCCCTACTGTTGGCGCT
GGTGGACACTTTAGTGGAGGAGGCTATGGAGCATTGATGCGAAATTATGG
CCTCGCGGCTGATAATATCATTGATGCACACTTAGTCAATGTTGATGGAA
AAGTTTTAGATCGAAAATCCATGGGGGAAGATTTGTTTTGGGCTATACGT
GGTGGTGGAGGAGAAAACTTTGGAATCATTGCAGCGTGGAAAATTAGACT
TGTTGCTGTCCCATCAATGTCTACTATATTCAGTGTTAAAAAGAACATGG
AGATACATGAGCTTGTCAAGTTAGTTAACAAATGGCAAAATATTGCTTAC
ATGTATGAAAAAGAATTATTACTCTTTACTCACTTTATAACCAGGAATAT
TACAGATAATCAAGGGAAGAAT---------AAGACAACAATACACAGTT
ACTTCTCCTCCATTTTCCATGGTGGAGTGGATAGTCTAGTCGACTTGATG
AACAAGAGCTTTCCTGAATTGGGTATTAAAAAAAGAGATTGCAAACAGTT
GAGCTGGATTGATACTATCATCTTCTACAGTGGTCTTGTAAATTACAACA
CAACTAAT---TTTAAAAAAGAAATTTTGCTTGATAGATCAGGTGGG---
CGGAAGGCGGCT------TTCTCGATTAAGTTAGACTATGTTAAGAAACC
GATTCCAGAAACCGCAATGGTCACAATTTTGGAAAAATTATATGAAGAAG
ATGTAGGAGTTGGGATGTTTGTGTTTTACCCTTATGGTGGTATAATGGAT
GAGATTTCAGAATCAGCAATTCCATTCCCTCATCGAGCTGGAATCATGTA
TGAAATTTGGTACATAGCTTCATGG---GAGAAGCAAGAAGAT---AATG
AA------------------AAGCATATAAACTGGATTCGGAATGTTTAT
AATTTCACGACTCCTTATGTGTCCCAAAATCCAAGAATGGCGTATCTCAA
TTATAGGGACCTTGATTTAGGAAAAACTAATTTCGAGAGTCCTAATAATT
ACACACAAGCACGTATTTGGGGTGAAAAGTATTTTGGTAAA---AATTTT
AATAGGTTAGTAAAAGTAAAAACCAAGGTTGATCCCGATAATTTCTTTAG
AAACGAACAAAGCATCCCACCTCTT---------CCC------CTGCGTC
ATCATTAA------------------------------------------
--------------------------------------------------
-------------------------
>AB292683_1_C
ATGAAG---TGCTCAACA---TTC---------TGTTTTTGGTATGTTTG
CAAG------ATAATA---TTTTTC------TTTCTC---TCATTCAATA
TCCAAATTTCAATAGCTAAT---CCTCAA---------GAAAACTTCCTT
AAATGCTTCTCACAATATATTCCC------ACCAATGTAACAAATGCA--
-AAACTCGTATACACTCAACACGACCAATTTTATATGTCTATCCTGAATT
CGACCATACAAAATCTTAGATTTACCTCTGACACAACCCCAAAACCACTT
GTTATCATCACTCCTTTAAATGTCTCCCATATCCAAGGCACTATTCTATG
CTCCAAGAAAGTTGGCTTGCAGATTCGAACTCGAAGCGGTGGTCATGATG
CTGAGGGCATGTCCTACATATCTCAA---GTCCCATTTGTTATAGTAGAC
TTGAGAAACATGCATTCGGTCAAAATAGATGTTCATAGCCAAACTGCATG
GGTTGAAGCCGGAGCTACCCTTGGAGAAGTTTATTATTGGATCAATGAGA
ACAATGAGAATCTTAGTTTTCCTGCTGGGTACTGCCCTACTGTTGGCGCG
GGTGGACACTTTAGTGGAGGAGGCTATGGAGCATTGATGCGAAATTATGG
CCTCGCGGCTGATAATATCATTGATGCGCACTTAGTCAATGTTGATGGAA
AAGTTTTAGATCGAAAATCCATGGGGGAAGATTTGTTTTGGGCTATACGT
GGTGGTGGAGGAGAAAACTTTGGAATCATTGCAGCGTGGAAAATTAGACT
TGTTGCTGTCCCATCAATGTCTACTATATTCAGTGTTAAAAAGAACATGG
AGATACATGAGCTTGTCAAGTTAGTTAACAAATGGCAAAATATTGCTTAC
ATGTATGAAAAAGAATTATTACTCTTTACTCACTTTATAACCAGGAATAT
TACAGATAATCAAGGGAAGAAT---------AAGACAACAATACACAGTT
ACTTCTCCTCCATTTTCCATGGTGGAGTGGATAGTCTAGTCGACTTGATG
AACAAGAGCTTTCCTGAATTGGGTATTAAAAAAACAGATTGCAAACAGTT
GAGCTGGATTGATACTATCATCTTCTACAGTGGTGTTGTAAATTACAACA
CAACTTAT---TTTAAAAAAGAAATTTTGCTTGATAGATCAGGTGGG---
CGGAAGGCGGCT------TTCTCGATTAAGTTAGACTATGTTAAGAAACC
GATTCCAGAAACCGCAATGGTCACAATTTTGGAAAAATTATATGAAGAAG
ATGTAGGAGTTGGGATGTTTGTGTTTTACCCTTATGGTGGTATAATGGAT
GAGATTTCAGAATCAGCAATTCCATTCCCTCATCGAGCTGGAATCATGTA
TGAAATTTGGTACATAGCTTCATGG---GAGAAGCAAGAAGAT---AATG
AA------------------AAGCATATAAACTGGATTCGGAATGTTTAT
AATTTCACGACTCCTTATGTGTCCCAAAATCCAAGAATGGCGTATCTCAA
TTATAGGGACCTTGATTTAGGAAAAACTAATTTCGAGAGTCCTAATAATT
ACACACAAGCACGTATTTGGGGTGAAAAGTATTTTGGTAAA---AATTTT
AATAGGTTAGTAAAAGTAAAAACCAAGGTTGATCCCGATAATTTCTTTAG
AAACGAACAAAGCATCCCACCTCTT---------CCC------CTGCGTC
ATCATTAA------------------------------------------
--------------------------------------------------
-------------------------
>Cannatonic_MNPR01003194_17359_C
ATGAAG---TACTCAACA---TTC---------TGTTTTTGGTATGTTTG
CAAG------ATAATA---TTTTTC------TTTCTC---TCATTCAATA
TCCAAATTTCAATAGCTAAT---CCTCAA---------GAAAACTTCCTT
AAATGCTTCTCACAATATATTCCC------ACCAATGTAACAAATGCA--
-AAACTCGTATACACTCAACACGACCAATTTTATATGTCTATCCTAAATT
CGACCATACAAAATCTTAGATTTACCTCTGACACAACCCCAAAACCACTT
GTTATCATCGCTCCTTTAAATGTCTCCCATATCCAAGGCACTATTCTATG
CTCCAAGAAAGTTGGCTTGCAGATTCGAGCTCGAAGCAGTGGTCATGATG
CTGAGGGCATGTCCTACATATCTCAA---GTCCCATTTGTTATAGTAGAC
TTGAGAAACATGCATTCGGTCAAAATAGATGTTCATAGCCAAACTGCATG
GGTTGAAGCCGGAGCTACCCTTGGAGAAGTTTATTATTGGATCAATGAGA
ACAATGAGAATCTTAGTTTTCCTGCTGGGTACTGTCCTACTGTTGGCGCG
GGTGGACACTTTAGTGAAGGAGGCTATGGAGCATTGATGCGAAATTATGG
CCTCGCGGCTGATAATATCATTGATGCGCACTTAGTCAATGTTGATGGAA
AAGTTTTAGATCGAAAATCCATGGGGGAAGATTTGTTTTGGGCTATACGT
GGTGGTGGAGGAGAAAACTCTGGAATCATTGCAGCGTGGAAAATTAGACT
TGTTGCTGTCCCATCAATGTCTACTATATTCAGTGTTAAAAAGAACATGG
AGATACATGAGCTTGTCAAGTTAGTTAAAAAATGGCAAAATATTGCTTAC
ATGTATGAAAAAGAATTATTACTCTTTACTCACTTTATAACCAGGAATAT
TACAGATAATCAAGGGAAGAAT---------AAGACAACAATACACTGTT
ACTTCTCCTCCATTTTCCATGGTGGACTGGATAGTCTAGTCGACTTGATG
AACAAGAGCTTTCCTGAATTGGGTATTAAAAAAACAGATTGCAAACAGTT
GAGCTGGATTGATACTATCATCTTCAACAGTGGTCTTGTAAATTACAACA
CTACTAAT---TTTAAAAAAGAAATTTTGCTTTAAAGATCAGGTGGG---
CGGAAGGCGGCT------TTCTCAATTAAGTTAGACTATGTTAAGAAACC
GATTCCAGAAACCGCAATGGTCACAATTTTGGAAAAATTATATGAAGAAG
ATGTAGGAGTTGGGATGTTCGTGTTTTACCCTTATGGTGGTATAATGGAT
GAGATTTCAGAATCAGCAATTCCATTCCCTCATCGAGCTGGAATCATGTA
TGAAATTTGGTACATAGCTTCATGG---GAGAAGCAAGAAGAT---AATG
AA------------------AAGCATATAAACTGGATTCGGAATGTTTAT
AATTTCACGACTCCTTATGTGTCCCAAAATCCAAGAATGGCGTATCTCAA
TTATAGGGACCTTGATTTAGGAAAAACTAATTTCGAGAGTCCTAATAATT
ACACACAAGCACGTATTTGGGGTGAAAAGTATTTTGGTAAA---AATTTT
AGTAGGTTAGTAAAAGTAAAAACCAAGGTTGATCCCGATAATTTCTTTAG
AAACGAACAAAGCATCCCACCTCTT---------CCC------CTGCGTC
ATCATTAA------------------------------------------
--------------------------------------------------
-------------------------
>Jamaican_Lion_JAATIP010000026_1_F8388_024902_B2
ATGAAG---TACTAAACA---TTC---------TCCTTTTGGTTTGTTTG
CAAG------ATAATA---TTTTTN------TTTCTC---TCATTCAATA
TCCAAACTTCAATTACTAAT---CCTCGA---------GAAAACTTCCTT
AAATGCTTCTCGCAATATATTCCC------ACCAATGTAACAAATCTA--
-AAACTN---TACACTCAAAACAACCAATTGTATATGCCTGCCCAAAATT
CGACAATACACAATCTTAGATTCACCTCTGACACAACCCCAAAACCATTT
GTTATCGTCACTCCTTCACATGTCTCCCATATCCAAGGCACTATTCTATG
CTCTAAGAAAATTGGTTTGCAAATTCGAACTCGAAGCGGTGGTCATGATT
CTGAAGGCATGTCCTACATATCTCAA---GTCCCATTTGTTATAGTAGAC
TTGAGAAACATGCATTCAATCAAAATAGATGTTCATAGCCAAACTACATG
GGTTGAAGCCGGAGCTACCCTTGGAGAAGTTTATGATTGGGTTAATGAGA
AAAATGAGAATCTTAGTTTGGGTGCTGGGTATTGCCCTACTGTTTGCGCA
GCTGGACACTTTGGTGGAGGAGGCTATGGACCATTGATGTGAAATTATGG
CCTTGCGGCTGATAATATCGTTGATGCACACTTAGTCAACATTGATGGAA
AAGTGCTAGATCGAAAATATATGGGAGAAGATCTCTTTTGGGCTATACGT
TGTGGTGGAGGAGAAAGCTTCAGAATCATTGTAGCATGGAAAATTAGATT
GGTTGCTGTCCCAACAAAGTCTACTATGTTTAGTGTTAAAAAGATCAAGG
AGATACATGAGCTTGTGAAGTTAGTTAACAAGTGGCAAAACATTTCTTAC
AAGTATGACAAAGATTTATTACTCATGACTCACTTCATAACTAGGAATAT
TATAGATAATCAAGGGAAGAAT---------AAGACAACAGTACACACTT
ACTTCTCTTTAGTTTTCCTTGGTGGAGTGGATAGTCTAGTCGACTTAATG
AACAAGAGTTTTCCTGAGTTTGGCATTAAGAANACAGATTGCAAACAATT
GAGCTGGATTGATACTATCATCTTCTATAGCGGTGTTGTAAATTACGGCA
CTNATAAT---TTTAATAAGGAAATTTTGCTTGATAGATCAGCTGGG---
CAGAACGGTGCT------TTCAAGATTAAGTTAGACTACGTTAAGAAACC
AATTCCAGAATCTGCGTTTGTCAAAATTTTGGAAAAATTATATGAAGAAG
ATGAAGGAGTTGGGATGTATGCGTTGTACACTTACGGTTGTATAATGGAT
GAGATTTCAGAATCAGCAATTCCATTCCCTCATCGAGTTGGAATCATGTA
TGAATTATGGTACACATGTAACTGG---GAGAAGCACGAAGAT---AAAG
AA------------------AAGTATCTAAACTGGATTCGAAATGTTGAT
AACTTCATGACTCCTTATGTGTCCCAAAATCCAAGATTGACATATCTCAA
TTATAGACACCTTGATATAGGAATAAATGATCCCAAGAGTCAAAATAATT
ACACACAAGCATGTATTTGGGGTGAGAAGTATTTTGGTAAA---AATTTT
GACAGGCTAGTAAAAGTGAAAACCCTGGTTGATCTCGATAATTTTTTTAG
AAATGAACAAAGCATCCCACCTCTT---------CCA---CCGCATCGT-
--CATAAATGA---------------------------------------
--------------------------------------------------
-------------------------
>Jilong_CM022965_1_91710216_B2
--------------------------------------------------
--------------------------------------------------
--------------------------------------------------
--------------------------------------------------
--------------------------------------------------
--------------------------------------------------
--------------------------------------------------
--------------------------------------------------
--------------------------------------------------
--------------------------------------------------
--------------------------------------------------
--------------------------------------------------
--------------------------------------------------
--------------------------------------------------
--------------------------------------------------
--------------------------------------------------
--------------------------------------------------
--------------------------------------------------
------------------TTACTCATGACTCACTTCATAACTAGGAATAT
TATAGATAATCAAGGGAAGAAT---------AAGACAACAGTACACACTT
ACTTCTCTTTAGTTTTCATTGGTGGAGTGGATAGTCTAGTCGACTTAATG
AACAAGAGTTTTCCTGAGTTTGGCATTAAGAANACAGATTGCAAACAATT
GAGCTGGATTGATACTATCATCTTCTATAGCGGTGTTGTAAATTACGGCA
CTGATAAT---TTTAATAAGGAAATTTTGCTTGATAGATCAGCTGGG---
CAGAACGGTGCT------TTCAAGATTAAGTTAGACTACGTTAAGAAACC
AATTCCAGAATCTGCGTTTGTCAAAATTTTGGAAAAATTATATGAAGAAG
ATGAAGGAGTTGGGATGTATGCGTTGTACACTTACGGTTGTATAATGGAT
GAGATTTCAGAATCAGCAATTCCATTCCCTCATCGAGTTGGAATCATGTA
TGAATTATGGTACACATGTAGCTGG---GAGAAGCACGAAGAT---AAAG
AA------------------AAGTATCTAAACTGGATTCGAAATGTTGAT
AACTTCATGACTCCTTATGTGTCCCAAAATCCAAGATTGACATATCTCAA
TTATAGACACCTTGATATAGGAATAAATGATCCCAAGAGTCAAAATAATT
ACACACAAGCATGTATTTGGGGTGAGAAGTATTTTGGTAAA---AATTTT
GACAGGCTAGTAAAAGTGAAAACCCTGGTTGATCTCGATAATTTTTTTAG
AAATGAACAAAGCATCCCACCTCTT---------CCA---CCGCATCGT-
--CATAAATGA---------------------------------------
--------------------------------------------------
-------------------------
>Jamaican_Lion_JAATIP010000026_1_F8388_024903_B2
ATGAAG---TACTCAACA---TTC---------TCCTTTTGGTTTGTTTG
CAAG------ATAATA---TTTTTC------TTTCTC---TCATTCAATA
TCCAACCTTCAATTGCTAAT---CCTCGA---------GAAAACTTCCTT
AAATGCTTCTCGCAATATATTCCC------ACCAATGTAACAAATCTA--
-AAACTN---TACACTCAAAACAACCAATTGTATATGCCTGTCCAAAATT
CGACAATACACAATCTTAGATTCACCTCTAACACAACCCAAAAACCACTT
GTTATCGTCACTCCTTCACATGTCTCCCATATCCAAGGCACTATTCTATG
NTCCAAGAAAATTGGTTTGCAAATTCAAACTCGAAACGGTGGTCATGATT
CTGAAGGCATGTCCCACATATCTCAA---GTCCCATTTGTTATAGTAGAC
TTGAGAAACATGCATTCAATCAAAATAGATGTTCATAGCCAAACTACATG
GGTTGAAGCCGGAGCTACCATTGGAGAAGTTTATTATTGGGTTAATGAGA
AAAATGAGAATCTTAGTTTGGGTGCTGGGTATTGCCCTACTATTTGCGCA
GCTGGACACTTTGGTGGAGGAGGCTATGGACCATTGATGTGAAATTATGG
CCTCGCGGATGATAATATCGTTGATGCACACTTAGTCAACGTTGATGGAA
AAGTACTAGATCGAAAATCTATGGGACAAGATCTCTTTTGGGCTATACGT
GGTGGTGGAAGAGAAAGCTTCAGAATCATTGTAGCATGGAAAATTAGACT
GGTTGCTGTCCCAACAAAGTCTACTATGTTTAGTGTTAAAAAGATCAAGG
AGATACATGAGCTTGTGAAGTTAGTTAACAAGTGGCAAAATATTTCTTAC
AAGTATGACATAGATTTATTACTCATGACTCACTTCATAACTAGGAATAT
TACAGATAATCAAGGGAAGAAT---------AAGACAACAATACACACTT
ACTTCTCTTTAGTTTTCCTTGGTGGAGTCGATAGTCTAGTCGACTTAATG
AACAAGAGTTTTCCTGAGTTTGGTATTAAAAAAATAGATTGCAAACAATT
GAGCTGGATTGATACTATCATCTTCTATAGCGGTGTTGTAAATTACGGCA
CTGATAAT---TTTAATAACCAAATTTCGCTTGTTAGATCAGCTGGG---
CAGAACGGTGCT------TTCAAGATTAAGTTAGACTATGTTAAGAAACC
AATTCCAGAATCTGCATTTGTCAAAATTTTGGAAAAATTATATGAAGAAG
ATAAAGGAGTTGGGATGTATGCGTTGTACCCTTACGGTTGTCTAATGGAT
GAGATTTCAGAATCAGCAATTCCATTCCCTCATCGAGTTGGAATCATGTA
TGAATTATGGTACATATGTAGCTGG---GAGAAGCACGAAGAT---AAAG
AA------------------AAGTATCTAAACTGGATTCGAAATGTTGAT
AACTTCATGACTCCTTATGTGTCCCAAAATCCAAGATTGACATATCTCAA
TTATAGACATCTTGATATAGGAATAAATGATCCCAAGAGTCAAAATAATT
ACACAGAAGCATGTATTTTGGGTGAGAAATCNTTTGGTAAA---AATTTT
GACAGGCTAGTAAAAGTGAAAACCCTGGTTGATTTCAATAATCTTTTTAG
AAATGAACAAAGCATCCCACCTCTT---------CCA---CCGCATCGT-
--CATTAA------------------------------------------
--------------------------------------------------
-------------------------
>Jamaican_Lion_JAATIP010000026_1_F8388_024904_B2
ATGAAG---TACTCAACA---TTC---------TCCTTTTGGTTTGTTTG
CAAG------ATAATA---TTTTTC------TTTCTC---TCATTCAATA
TCCAAACTTCAATTGCTAAT---CCTCGA---------GAAAACTTCCTT
AAATGCTTCTCGCAATATATTCCC------ACCAATGTAACAAATCTA--
-AAACTN---TACACCCAAAACAACCAATTGTATATGCCTGTCCAAAATT
CGACAATACACAATCTTAGATTC---------------------------
---------ACTCCTTCACATGTCTCTCATATCCAAGGCACTATTCTATG
NTCCAAGAAAATTGGTTTGCAAATTCGAACTCGAAGCGGTGGTCATGATT
CTGAAGACATGTCCTACATATCTCAA---GTCCCATTTGTTATAGTAGAC
TTGAGAAACATGCATTCAATCAACATAGATGTTCATAGCCAAATCGCAAG
GGTTGAAGCCGGAGCTACCCTTGGAGAAGTTTATTATTGGGTTAATGAGA
AAAATGAGAATCTTAGTTTGGCTGCTGGGTATTGCCCTACTGTTAGCGCA
GCTGGACACTTTGGTGGAGGAGGATATGGACCATTGATGCAAAATTATGG
CCTCGCGGCTGATAATATCGTTGATGCACACTTAGTCAACGTTGATGCAA
AAGTGCTAGATCGAAAATCTATGGGGGAAGATCTCTTTTGGGCTATACGT
GGTGGTGGAGGAGAAAGCTTCGGAATCATTGTAGCATGGAAAATTAGACT
GGTTGCTGTCCCAACAAAGTCTACTATGTTTAGTGTTAAAAAGATCATGG
AGATACATGAGCTTGTCAAGTGAGTTAACAAATGGCAAAATATTGCTTAC
AAGTATGACAAAGATTTATTACTCATGACTCACTTCATAACTAGGAATAT
TACAAATAATCATGGGAAGAAT---------AAGACAACAATACACACTT
ACTTCTCTTCAGTTTTCCTTGGTGGAGTGGATAGTCTAGTCGACTTGATG
AATAAGAGTTTTCCTGAGTTGGGTATTAAAAAAACAGATTGCAAACAATT
GAGCTAGATTGATATTATCATCTTTTATAGCGGTGTTGTAAATTACGGCA
CTGATAAT---TTTAATAAGGAAATTTTGCTTGATAGATCAGCTGGG---
CAGAACGGTTCT------TTAAAGATTAAGTTAGACTACGTTAAGAAACC
AATTCCAGAATCTGCGTTTGTCAAAATTTTGGAAAAATTATATGAAGAAG
ATGAAGGAGCTGGGATGTATGCGTTGTACCCTTACGGTGGTATAATGGAT
GAGATTTCAGAATCAGCAATTCCATTACCTCATTGAGCTGGAATCATGTA
TGAATTATGGTACATATGTAGCTGG---GAGAAGCACGAAGAT---AAGA
AA------------------AAGCATCTAAACTGGATTCGAAATGTTTAT
AGCTTCATTACTCCTTATGTGTCCTAAAATCCAAGATTGGCATATCTCAA
TTATAGAGACCTTGATACTGGAATAAATGATCCCAAGAGTCCAAATAATT
ACACACAAGCAAGTATTTGGGGTGAGAAGTATTTTGGTAAA---AATTTT
GACAGGGTAGTAAAAGTGAAAACCCTGGTTGATCCCAATAATTTTTTTAG
AAATGAACAAAGCATCCCACCTCTT---------CCA---CCGCATCGT-
--CATTAA------------------------------------------
--------------------------------------------------
-------------------------
>Jilong_CM022965_1_89962317_B2
ATGAAG---TACTCAACA---TTC---------TCCTTTTGGTTTGTTTG
CAAG------ATAATN---TTTTTC------TTTCTC---TCAATTAAC-
--CAAACTTCAATTGCTAAT---CCTCGA---------GAAAACTTCCTT
AAATGCTTCTCGCAATATATTCCC------ACCAATGTAACAAATCTA--
-AAACTN---TACACCCAAAACAACCAATTNTATATGCCTGTCCAAAATT
CGACAATACACAATCTTAGATTCACCTCTAACACAACCCCAAAACTACTT
GTTATCGTCACTCCTTCACATGTCTCTCATATCCAAGGCACTATTCTATG
NTCCAAGAAAATTGGTTTGCAAATTCGAACTCGAAGCGGTGGTCATGATT
CTGAAGACATGTCCTACATATCTCAA---GTCCCATTTGTTATAGTAGAC
TTGAGAAACATGCATTCAATCAACATAGATGTTCATAGCCAAATCGCAAG
GGTTGAAGCCGGAGCTACCCTTGGAGAANTTTATTATTGGGTTAATGAGA
AAAATGAGAANCTTAGTTTGGCTGCTGGGTATTGCCCTACTGTTAGCNCA
GCTGGACACTTTGGTGGAGGAGGATATGGACCATTGATGCAAAATTATGG
CCTCGCGGCTGATAATATCGTTGATGCACACTTAGTCAACGTTGATGCAA
AAGTGCTAGATCGAAAATCTATGGGGGAAGATCTCTTTTGGGCTATACGT
GGTGGTGGAGGAGAAAGCTTCGGAATCATTGTAGCATGGAAAATTAGACT
GGTTGCTGTCCCAACAAAGTCTACTATGTTTAGTGTTAAAAAGATCATGG
AGATACATGAGCTTGTCAAGTGAGTTAACAAATGGCAAAATATTGCTTAC
AAGTATGACAAAGATTTATTACTCATGACTCACTTCATAACTAGGAATAT
TACAAATAATCATGGGAAN------------AAGACAACAATACACACTT
ACTTCTCTTCAGTTTTCCTT---GGAGTGGATAGTCTAGTCGACTTGATG
AATAAGAGTTTTCCTGAGTTGGGTATTAAAAAANCAGATTGCAAACAATT
GAGCTAGATTGATATTATCATCTTTTATAGCGGTGTTGTAAATTACGGCA
CTGATAAT---TTTAATAAGGAAATTTTGCTTGATAGATCAGCTGGG---
CAGAACGGTTCT------TTAAAGATTAAGTTAGACTACGTTAAGAAACC
AATTCCANAATCTGCGTTTGTCAAAATTTTGGAAAAATTATATGAAGAAG
ATGAAGGAGCTGGGATGTANGCGTTGTACCCTTACGGTGGTATAATGGAT
GAGATTTCAGAATCAGCAATTCCATTCCCTCATTGAGCTGGAATCATGTA
TGAATTATGGTACATATGTAGCTGG---GAGAAGCACGAAGAT---AACG
AA------------------AAGCATCTAAACTGGATTCGAAATGTTTAT
AGCTTCCTTACTCCTTATGTGTCCTAAAATCCAAGATTGGCATATCTCAA
TTATAGAGACCTTGATACTGGAATAAATGATCCCAAGAGTCCAAATAATT
ACACACAAGAAAGTATTTGGGGTGAGAAGTATTTTGGTAAA---AATTTT
GACAGGGTAGTAAAAGTGAAAACCCTGGTTGATCCCAATAATTTTTTTAG
AAATGAACAAAGCATCCCACCTCTT---------CCA---CCGCATCGT-
--CATTAA------------------------------------------
--------------------------------------------------
-------------------------
>KJ469376_1_B2
ATGAAG---TGCTCAACA---TTC---------CCCTTTTGGTTTGTTTG
CAAG------ATAATA---TTTTTC------TTTCTC---TCATTCAATA
TCCAAACTTCAATTGCTAAT---CCTCGA---------GAAAACTTCCTT
AAATGCTTCTCGCAATATATTCCC------ACCAATGTAACAAATCTA--
-AAACTN---TACACCCAAAACAACCAATTGTATATGCCTGTCCAAAATT
CAACAATACACAATCTTAGATTCACCTCTAACACAACCCCAAAACTACTT
GTTATCGTCACTCCTTCATATGTCTCTCATATCCAAGGCACTATTCTATG
NTCCAAGAAAATTGGTTTGCAAATTCGAACTCGAAGCGGTGGTCATGATT
CTGAAGACATGTCCTACATATCTCAA---GTCCCATTTGTTATAGTAGAC
TTGAGAAACATGCATTCAATCAACATAGATGTTCATAGCCAAATCGCAAG
GGTTGAAGCCGGAGCTACCCTTGGAGAAGTTTATTATTGGGTTAATGAGA
AAAATGAGAATCTTAGTTTGGCTGCTGGGTATTGCCCTACTGTTAGCGCA
GCTGGACACTTTGGTGGAGGAGGATATGGACCATTGATGCAAAATTATGG
CCTCGCGGCTGATAATATCGTTGATGCACACTTAGTCAACGTTGATGCAA
AAGTGCTAGATCGAAAATCTATGGGGGAAGATCTCTTTTGGGCTATACGT
GGTGGTGGAGGAGAAAGCTTCGGAATCATTGTAGCATGGAAAATTAGACT
GGTTGCTGTCCCAACAAAGTCTACTATGTTTAGTGTTAAAAAGATCATGG
AGATACATGAGCTTGTCAAGTGAGTTAACAAATGGCAAAATATTGCTTAC
AAGTATGACAAAGATTTATTACTCATGACTCACTTCATAACTAGGAATAT
TACAAATAATCATGGGAAGAAT---------AAGACAACAATACACACTT
ACTTCTCTTCAGTTTTCCTTGGTGGAGTGGATAGTCTAGTCGACTTGATG
AATAAGAGTTTTCCTGAGTTGGGTATTAAAAAAACAGATTGCAAACAATT
GAGCTAGATTGATATTATCATCTTTTATAGCGGTGTTGTAAATTACGGCA
CTGATAAT---TTTAATAAGGAAATTTTGCTTGATAGATCAGCTGGG---
CAGAACGGTTCT------TTAAAGATTAAGTTAGACTACGTTAAGAAACC
AATTCCAGAATCTGCGTTTGTCAAAATTTTGGAAAAATTATATGAAGAAG
ATGAAGGAGTTGGGATGTATGCGTTGTACCCTTACGGTGGTATAATGGAT
GAGATTTCAGAATCAGCAATTCCATTCCCTCATTGAGCTGGAATCATGTA
TGAATTATGGTACATATGTAGCTGG---GAGAAGCACGAAGAT---AACG
AA------------------AAGCATCTAAACTGGATTCGAAATGTTTAT
AGCTTCATTACTCCTTATGTGTCCTAAAATCCAAGATTGGCATATCTCAA
TTATAGAGACCTTGATACTGGAATAAATGATCCCAAGAGTCCAAATAATT
ACACACAAGAAAGTATTTGGGGTGAGAAGTATTTTGGTAAA---AATTTT
GACAGGGTAGTAAAAGTGAAAACCCTGGTTGATCCCAATAATTTTTTTAG
AAATGAACAAAGCATCCCACCTCTT---------CCA---CGGCATCGT-
--CATTAA------------------------------------------
--------------------------------------------------
-------------------------
>AGQN01159678_1_B2
ATGAAG---TACTCAACA---TTC---------TCCTTTTGGTTTGTTTG
CAAG------ATAATA---TTTTTC------TTTCTC---TCATTCAATA
TCCAAACTTCAATTGCTAAT---CCTCGA---------GAAAACTTCCTT
AAATGCTTCTCGCAATATATTCCC------ACCAATGTAACAAATCTA--
-AAACTN---TACACCCAAAACAACCAATTGTATATGCCTGTCCAAAATT
CGACAATACACAATCTTAGATTCACCTCTAACACAACCCCAAAACTACTT
GTTATCGTCACTCCTTCACATGTCTCTCATATCCAAGGCACTATTCTATG
NTCCAAGAAAATTGGTTTGCAAATTCGAACTCGAAGCGGTGGTCATGATT
CTGAAGACATGTCCTACATATCTCAA---GTCCCATTTGTTATAGTAGAC
TTGAGAAACATGCATTCAATCAACATAGATGTTCATAGCCAAATCGCAAG
GGTTGAAGCCGGAGCTACCCTTGGAGAAGTTTATTATTGGGTTAATGAGA
AAAATGAGAATCTTAGTTTGGCTGCTGGGTATTGCCCTACTGTTAGCGCA
GCTGGACACTTTGGTGGAGGAGGATATGGACCATTGATGCAAAATTATGG
CCTCGCGGCTGATAATATCGTTGATGCACACTTAGTCAACGTTGATGCAA
AAGTGCTAGATCGAAAATCTATGGGGGAAGATCTCTTTTGGGCTATACGT
GGTGGTGGAGGAGAAAGCTTCGGAATCATTGTAGCATGGAAAATTAGACT
GGTTGCTGTCCCAACAAAGTCTACTATGTTTAGTGTTAAAAAGATCATGG
AGATACATGAGCTTGTCAAGTGAGTTAACAAATGGCAAAATATTGCTTAC
AAGTATGACAAAGATTTATTACTCATGACTCACTTCATAACTAGGAATAT
TACAAATAATCATGGGAAGAAT---------AAGACAACAATACACACTT
ACTTCTCTTCAGTTTTCCTTGGTGGAGTGGATAGTCTAGTCGACTTGATG
AATAAGAGTTTTCCTGAGTTGGGTATTAAAAAAACAGATTGCAAACAATT
GAGCTAGATTGATATTATCATCTTTTATAGCGGTGTTGTAAATTACGGCA
CTGATAAT---TTTAATAAGGAAATTTTGCTTGATAGATCAGCTGGG---
CAGAACGGTTCT------TTAAAGATTAAGTTAGACTACGTTAAGAAACC
AATTCCAGAATCTGCGTTTGTCAAAATTTTGGAAAAATTATATGAAGAAG
ATGAAGGAGCTGGGATGTATGCGTTGTACCCTTACGGTGGTATAATGGAT
GAGATTTCAGAATCAGCAATTCCATTCCCTCATTGAGCTGGAATCATGTA
TGAATTATGGTACATATGTAGCTGG---GAGAAGCACGAAGAT---AACG
AA------------------AAGCATCTAAACTGGATTCGAAATGTTTAT
AGCTTCATTACTCCTTATGTGTCCTAAAATCCAAGATTGGCATATCTCAA
TTATAGAGACCTTGATACTGGAATAAATGATCCCAAGAGTCCAAATAATT
ACACACAAGAAAGTATTTGGGGTGAGAAGTATTTTGGTAAA---AATTTT
GACAGGGTAGTAAAAGTGAAAACCCTGGTTGATCCCAATAATTTTTTTAG
AAATGAACAAAGCATCCCACCTCTT---------CCA---CCGCATCGT-
--CATTAA------------------------------------------
--------------------------------------------------
-------------------------
>Chemdog91_LKUB01047298_1_2_B2
--------------------------------------------------
--------------------------------------------------
--------------------------------------------------
--------------------------------------------------
--------------------------------------------------
--------------------------------------------------
--------------------------------------------------
--------------------------------------------------
--------------------------------------------------
--------------------------------------------------
--------------------------------------------------
--------------------------------------------------
------------------------------CCATTGATGTGAAATTATGG
CCTCGCGGATGATAATATCGTTGATGCACACTTAGTCAACGTTGATGGAA
AAGTACTAGATCGAAAATCTATGGGACAAGATCTCTTTTGGGCTATACGT
GGTGGTGGAAGAGAAAGCTTCAGAATCATTGTAGCATGGAAAATTAGACT
GGTTGCTGTCCCAACAAAGTCTACTATGTTTAGTGTTAAAAAGATCAAGG
AGATACATGAGCTTGTGAAGTTAGTTAACAAGTGGCAAAATATTTCTTAC
AAGTATGACATAGATTTATTACTCATGACTCACTTCATAACTAGGAATAT
TACAGATAATCAAGGGAAGAAT---------AAGACAACAATACACACTT
ACTTCTCTTTAGTTTTCCTTGGTGGAGTGGATAGTCTAGTCGACTTAATG
AACAAGAGTTTTCCTGAGTTTGGTATTAAAAAAATAGATTGCAAACAGTT
GAGCTGGATTGATACTATCATCTTCTATAGCGGTGTTGTAAATTACGGCA
CTGATAAT---TTTAATAACCAAATTTCGCTTGTTAGATCAGCTGGG---
CAGAACGGTGCT------TTCAAGATTAAGTTAGACTATGTTAAGAAACC
AATTCCAGAATCTGCATTTGTCAAAATTTTGGAAAAATTATATGAAGAAG
ATAAAGGAGTTGGGATGTATGCGTTGTACCCTTACGGTTGTCTAATGGAT
GAGATTTCAGAATCAGCAATTCCATTCCCTCATCGAGTTGGAATCATGTA
TGAATTATGGTACATATGTAGCTGG---GAGAAGCACGAAGAT---AAAG
AA------------------AAGTATCTAAACTGGATTCGAAATGTTGAT
AACTTCATGACTCCTTATGTGTCCCAAAATCCAAGATTGACATATCTCAA
TTATAGACATCTTGATATAGGAATAAATGATCCCAAGAGTCAAAATAATT
ACACAGAAGCATGTATTTGGGGTGAGAAATCNTTTGGTAAA---AATTTT
GACAGGCTAGTAAAAGTGAAAACCCTGGTTGATTTCAATAATCTTTTTAG
AAATGAACAAAGCATCCCACCTCTT---------CCA---CCGCATCGT-
--CATTAA------------------------------------------
--------------------------------------------------
-------------------------
>Cannatonic_MNPR01008230_6385_B2
ATGAAG---TACTCAACA---TTC---------TCCTTTTGGTTTGTTTG
CAAG------ATAATA---TTTTTC------TTTCTC---TCATTCAATA
TCCAAACTTCAATTGCTAAT---CCTCGA---------GAAAACTTCCTT
AAATGCTTCTCGCAATATATTCCC------ACCAATGTAACAAATCTA--
-AAACTN---TACACTCAAAACAACCAATTGTATATGCCTGTCCAAAATT
CGACAATACACAATCTTAGATTCACCTCTAACAGAACCCCAAAACCACTT
GTTATCGTCACTCCTTCACATGTCTCCCATATCCAAGGCACTATTCTATG
NTCCAAGAAAATTGGTTTGCAAATTCAAACTCGAAACGGTGGTCATGATT
CTGAAGGCATGTCCCACATATCTCAA---GTCCCATTTGTTATAGTAGAC
TTGAGAAACATGCATTCAATCAAAATAGATGTTCATAGCCAAACTACATG
GGTTGAAGCCGGAGCTACCATTGGAGAAGTTTATTATTGGGTTAATGAGA
AAAATGAGAATCTTAGTTTGGGTGCTGGGTATTGCCCTACTATTTGCGCA
GCTGGACACTTTGGTGGAGGAGGCTATGGACCATTGATGTGAAATTATGG
CCTCGCGGATGATAATATCGTTGATGCACACTTAGTCAACGTTGATGGAA
AAGTACTAGATCGAAAATCTATGGGACANGATCTCTTTTGGGCTATACGT
GGTGGTGGAAGAGAAAGCTTCAGAATCATTGTAGCATGGAAAATTAGACT
GGTTGCTGTCCCAACAAAGTCTACTATGTTTAGTGTTAAAAAGATCAAGG
AGATACATGAGCTTGTGAAGTTAGTTAACAAGTGGCAAAATATTNCTTAC
AAGTATGACATAGATTTATTACTCATGACTCACTTCATAACTAGGAATAT
TACAGATAATCAAGGGAAGAAT---------AAGACAACAATACACACTT
ACTTCTCTTTAGTTTTCCTTGGTGGAGTGGATAGTCTAGTCGACTTAATG
AACAAGAGTTTTCCTGAGTTTGGTATTAAAAAANTAGATTGCAAACAATT
GAGCTGGATTGATACTATCATCTTCTATAGCGGTGTTGTAAATTACGGCA
CTGATAAT---TTTAATAACCAAATTTCGCTTGTTAGATCAGCTGGG---
CAGAACGGTGCT------TTCAAGATTAAGTTAGACTATGTTAAGAAACC
AATTCCAGAATCTGCATTTGTCAAAATTTTGGAAAAATTATATGAAGAAG
ATAAAGGAGTTGGGATGTATGCGTTGTACCCTTACGGTTGTCTAATGGAT
GAGATTTCAGAATCAGCAATTCCATTCCCTCATCGAGNTGGAATCATGTA
TGAATTATGGTACATATGTAGCTGG---GAGAAGCACGAAGAT---AAAG
AA------------------AAGTATCTAAACTGGATTCGAAATGTTGAT
AACTTCATGACTCCTTATGTGTCCNAAAATCCAAGATTGACATATCTCAA
TTATAGACATCTTGATATAGGAATAAATGATCCCAAGAGTCNAAATAATT
ACACAGAAGCATGTATTTGGGGTGAGAAATCNTTTGGTAAA---AATTTT
GACAGGCTAGTAAAAGTGAAAACCCTGGTTGATTTCAATAATCTTTTTAG
AAATGAACAAAGCATCCCACCTCTT---------CCA---CCGCATCGT-
--CATTAA------------------------------------------
--------------------------------------------------
-------------------------
>PBBK_MXBD01008229_1_20123_B2
ATGAAG---TACTCAACA---TTC---------TCCTTTTGGTTTGTTTG
CANG------ATAATA---TTTTTC------TTTCTC---TCATTCAATA
TCCAAACTTCAATTACTAAT---CCTCGA---------GAAAACTTCCTT
AAATGCTTCTCGCAATATATTCCC------ACCAATGTAACAAATCTA--
-AAACTN---TACACTCAAAACAACCAATTGTATATGCCTGCCCAAAATT
CGACAATACACAATCTTAGATTCACCTCTGACACAACCCCAAAACCACTT
GTTATCGTCACTCCTTCACATGTCTCCCATATCCAAGGCACTATTCTATG
CTCCAAGAAAATTGGTTTGCAAATTCGAACTCGAAGCGGTGGTCATGATT
CTGAAGGCATGTCCTACATATCTCAA---GTCCCATTTGTTATAGTAGAC
TTGAGAAACATGCATTCAATCAAAATAGATGTTCATAGCCAAACTACATG
GGTTGAAGCCGGAGCTACCCTTGGAGAAGTTTATTATTGGATTAATGAGA
AAAATGAGAATCTTAGTTTGGGTGCTGGGTATTGCCCTACTGTTTGCGCA
GCTGGACACTTTGGTGGAGGAGGCTATGGACCATTGATGTGAAATTATGG
CCTNGCAGCTGATAATATCGTTGATGCACACTTAGTCAACGTTGATGGNA
AAGTGCTAGATCGAAAATNTATGGGAGAAGATCTCTTTTGGGCTATACGT
GGTGGTGGANGAGAAAGCTTCAGAATCATTGTAGCATGGAAAATTAGATT
GGTTGCTATCCCAACAAAGTCTACTATGTTTAGTGTTAAAAAGATCAAGG
AGATACATGAGCTTGTGAAGTTAGTTAACAAGTGGCAAAACATTTCTTAC
AAGTATGACANAGATTTATTACTCATGACTCACTTCATAACNAGGAATAT
TATAGATAATCAAGGGAAGAAT---------AAGACAACANTACACACTT
ACTTCTCTTTAGTTTTCCTTGGTGGAGTGGATAGTCTAGTCGACTTAATG
AACAAGAGTTTTCCTGAGTTTGGCATTAAAAAANTAGATTGCAAACAATT
GAGCTGGATTGATACTATCATCTTCTATAGCGGTGTTGTAAATTACGGCA
CTGATAAT---TTTAATAAGGAAATTTTGCTTGATAGATCAGCTGGG---
CAGAACGGTGCT------TTCAAGATTAAGTTAGACTACGTTAAGAAACC
AATTCCAGAATCTGTGTTTGTCAAAATTTTGGAAAAATTATATGAAGAAG
ATGAAGGAGTTGGGATGTATGCGTTGTACCCTTACGGTTGTATAATGGAT
GAGATTTCAGAATCAGCAATTCCATTCCCTCATCGAGTTGGAATCATGTA
TGAATTATGGTACATATGTAGCTGG---GAGAAGCACGAAGAT---AAAG
AA------------------AAGTATCTAAACTGGATTCGAAATGTTGAT
AACTTCATGACTCCTTATGTGTCCCAAAATCCAAGATTGACATATCTCAA
TTATAGACACCTTGATATAGGAATAAATGATCCCAAGAGTCAAAATAATT
ACACACAATCATGTATTTGGGGTGAGAAGTATTTTGGTAAA---ANTTTT
GACAGGCTAGTAAAAGTGAAAACCCTGGTTGATCTCGATAATTTTTTTAG
AAATGAACAAAGCATCCCACCTCTT---------CCA---CCGCATCGT-
--CATAAA------------------------------------------
--------------------------------------------------
-------------------------
>KJ469375_1_B2
--------------------------------------------------
--------------------------------------------------
--------------------------------------------------
---------------------------------AATGTAACAAATCTA--
-AAACTN---TACACCCAAAACAACCAATTGTATATGCCTGTCCAAAATT
CGACAATACACAATCTTAGATTCACCTCTAACACAACCCCAAAACCACTT
GTTATCGTCACTCCTTCACATGTCTCCCATATCCAAGGCACTATTCTATG
NTCCAAGAAAATTGGTTTGCAAATTCAAACTCGAAACGGTGGTCATGATT
CTGAAGGCATGTCCCACATATCTCAA---GTCCCATTTGTTATAGTAGAC
TTGAGAAACATGCATTCAATCAAAATAGATGTTCATAGCCAAACTACATG
GGTTGAAGCCGGAGCTACCATTGGAGAAGTTTATTATTGGGTTAATGAGA
AAAATGAGAATCTTAGTTTGGGTGCTGGGTATTGCCCTACTATTTGCGCA
GCTGGACACTTTGGTGGAGGAGGCTATGGACCATTGATGTGAAATTATGG
CCTCGCGGATGATAATATCGTTGATGCACACTTAGTCAACGTTGATGGAA
AAGTACTAGATCGAAAATCTATGGGACAAGATCTCTTTTGGGCTATACGT
GGTGGTGGAAGAGAAAGCTTCAGAATCATTGTAGCATGGAAAATTAGACT
GGTTGCTGTCCCAACAAAGTCTACTATGTTTAGTGTTAAAAAGATCAAGG
AGATACATGAGCTTGTGAAGTTAGTTAACAAGTGGCAAAATATTTCTTAC
AAGTATGACATAGATTTATTACTCATGACTCACTTCATAACTAGGAATAT
TACAGATAATCAAGGGAAGAAT---------AAGACAACAATACACACTT
ACTTCTCTTTAGTTTTCCTTGGTGGAGTGGATAGTCTAGTCGACTTAATG
AACAAGAGTTTTCCTGAGTTTGGTATTAAAAAAATAGATTGCAAACAATT
GAGCTGGATTGATACTATCATCTTCTATAGCGGTGTTGTAAATTACGGCA
CTGATAAT---TTTAATAACCAAATTTCGCTTGTTAGATCAGCTGGG---
CAGAACGGTGCT------TTCAAGATTAAGTTAGACTATGTTAAGAAACC
AATTCCAGAATCTGCATTTGTCAAAATTTTGGAAAAATTATATGAAGAAG
ATAAAGGAGTTGGGATGTATGCGTTGTACCCTTACGGTTGTCTAATGGAT
GAGATTTCAGAATCAGCAATTCCATTCCCTCATCGAGTTGGAATCATGTA
TGAATTATGGTACATATGTAGCTGG---GAGAAGCACGAAGAT---AAAG
AA------------------AAGTATCTAAACTGGATTCGAAATGTTGAT
AACTTCATGACTCCTTATGTGTCCCAAAATCCAAGATTGACATATCTCAA
TTATAGACATCTTGATATAGGAATAAATGATCCCAAGAGTCAAAATAATT
ACACAGAAGCATGTATTTGGGGTGAGAAATCNTTTGGTAAA---AATTTT
GACAGGCTAGTAAAAGTGAAAACCCTGGTTGATTTCAATAATCTTTTTAG
AAATGAACAAAGCATCCCACCTCTT---------CCA---CGGCATCGT-
--CATTAA------------------------------------------
--------------------------------------------------
-------------------------
>CBDRx_NC_044378_1_LOC115697762_B1
ATGAAG---TGCTCAACA---TTC---------TCCTTTTGGTTTGTTTG
CAAG------ATAATA---TTTTTC------TTTTTC---TCATTCAATA
TCCAAACTTCCATTGCTAAT---CCTCGA---------GAAAACTTCCTT
AAATGCTTCTCGCAATATATTCCC------AATAATGCAACAAATCTA--
-AAACTCGTATACACTCAAAACAACCCATTGTATATGTCTGTCCTAAATT
CGACAATACACAATCTTAGATTCACCTCTGACACAACCCCAAAACCACTT
GTTATCGTCACTCCTTCACATGTCTCTCATATCCAAGGCACTATTCTATG
CTCCAAGAAAGTTGGCTTGCAGATTCGAACTCGAAGTGGTGGTCATGATT
CTGAGGGCATGTCCTACATATCTCAA---GTCCCATTTGTTATAGTAGAC
TTGAGAAACATGCGTTCAATCAAAATAGATGTTCATAGCCAAACTGCATG
GGTTGAAGCCGGAGCTACCCTTGGAGAAGTTTATTATTGGGTTAATGAGA
AAAATGAGAATCTTAGTTTGGCGGCTGGGTATTGCCCTACTGTTTGCGCA
GGTGGACACTTTGGTGGAGGAGGCTATGGACCATTGATGAGAAACTATGG
CCTCGCGGCTGATAATATCATTGATGCACACTTAGTCAACGTTCATGGAA
AAGTGCTAGATCGAAAATCTATGGGGGAAGATCTCTTTTGGGCTTTACGT
GGTGGTGGAGCAGAAAGCTTCGGAATCATTGTAGCATGGAAAATTAGACT
GGTTGCTGTCCCA---AAGTCTACTATGTTTAGTGTTAAAAAGATCATGG
AGATACATGAGCTTGTCAAGTTAGTTAACAAATGGCAAAATATTGCTTAC
AAGTATGACAAAGATTTATTACTCATGACTCACTTCATAACTAGGAACAT
TACAGATAATCAAGGGAAGAAT---------AAGACAGCAATACACACTT
ACTTCTCTTCAGTTTTCCTTGGTGGAGTGGATAGTCTAGTCGACTTGATG
AACAAGAGTTTTCCTGAGTTGGGTATTAAAAAAACGGATTGCAGACAATT
GAGCTGGATTGATACTATCATCTTCTATAGTGGTGTTGTAAATTACGACA
CTGATAAT---TTTAACAAGGAAATTTTGCTTGATAGATCCGCTGGG---
CAGAACGGTGCT------TTCAAGATTAAGTTAGACTACGTTAAGAAACC
AATTCCAGAATCTGTATTTGTCCAAATTTTGGAAAAATTATATGAAGAAG
ATATAGGAGCTGGGATGTATGCGTTGTACCCTTACGGTGGTATAATGGAT
GAGATTTCAGAATCAGCAATTCCATTCCCTCATCGAGCTGGAATCTTGTA
TGAGTTATGGTACATATGTAGTTGG---GAGAAGCAAGAAGAT---AACG
AA------------------AAGCATCTAAACTGGATTAGAAATATTTAT
AACTTCATGACTCCTTATGTGTCCAAAAATCCAAGATTGGCATATCTCAA
TTATAGAGACCTTGATATAGGAATAAATGATCCCAAGAATCCAAATAATT
ACACACAAGCACGTATTTGGGGTGAGAAGTATTTTGGTAAA---AATTTT
GACAGGCTAGTAAAAGTGAAAACCCTGGTTGATCCCAATAACTTTTTTAG
AAACGAACAAAGCATCCCACCTCTT---------CCA---CGGCATCGT-
--CATTAA------------------------------------------
--------------------------------------------------
-------------------------
>Finola_CM011610_1_21837038_B1
ATGAAG---TACTCAACA---TTC---------TCCTTTTGGTTTGTTTG
CAAG------ATAATA---TTTTTC------TTTTTC---TCATTCAATA
TCCAAACTTCCATTGCTAAT---CCTCGA---------GAAAACTTCCTT
AAATGCTTCTCGCAATATATTCCC------AATAATGCAACAAATCTA--
-AAACTCGTATACACTCAAAACAACCCATTGTATATGTCTGTCCTAAATT
CGACAATACACAATCTTAGATTCAGCTCTGACACAACCCCAAAACCACTT
GTTATCGTCACTCCTTCACATGTCTCTCATATCCAAGGCACTATTCTATG
CTCCAAGAAAGTTGGCTTGCAGATTCGAACTCGAAGTGGTGGTCATGATT
CTGAGGGCATGTCCTACATATCTCAA---GTCCCATTTGTTATAGTAGAC
TTGAGAAACATGCGTTCAATCAAAATAGATGTTCATAGCCAAACTGCATG
GGTTGAAGCCGGAGCTACCCTTGGAGAAGTTTATTATTGGGTTAATGAGA
AAAATGAGAGTCTTAGTTTGGCTGCTGGGTATTGCCCTACTGTTTGCGCA
GGTGGACACTTTGGTGGAGGAGGCTATGGACCATTGATGAGAAGCTATGG
CCTCGCGGCTGATAATATCATTGATGCACACTTAGTCAACGTTCATGGAA
AAGTGCTAGATCGAAAATCTATGGGGGAAGATCTCTTTTGGGCTTTACGT
GGTGGTGGAGCAGAAAGCTTCGGAATCATTGTAGCATGGAAAATTAGACT
GGTTGCTGTCCCA---AAGTCTACTATGTTTAGTGTTAAAAAGATCATGG
AGATACATGAGCTTGTCAAGTTAGTTAACAAATGGCAAAATATTGCTTAC
AAGTATGACAAAGATTTATTACTCATGACTCACTTCATAACTAGGAACAT
TACAGATAATCAAGGGAAGAAT---------AAGACAGCAATACACACTT
ACTTCTCTTCAGTTTTCCTTGGTGGAGTGGATAGTCTAGTCGACTTGATG
AACAAGAGTTTTCCTGAGTTGGGTATTAAAAAAACGGATTGCAGACAATT
GAGCTGGATTGATACTATCATCTTCTATAGTGGTGTTGTAAATTACGACA
CTGATAAT---TTTAACAAGGAAATTTTGCTTGATAGATCCGCTGGG---
CAGAACGGTGCT------TTCAAGATTAAGTTAGACTACGTTAAGAAACC
AATTCCAGAATCTGTATTTGTCCAAATTTTGGAAAAATTATATGAAGAAG
ATATAGGAGCTGGGATGTATGCGTTGTACCCTTACGGTGGTATAATGGAT
GAGATTTCTGAATCAGCAATTCCATTCCCTCATCGAGCTGGAATCTTGTA
TGAGTTATGGTACATATGTAGCTGG---GAGAAGCAAGAAGAT---AACG
AA------------------AAGCATCTAAACTGGATTAGAAATATTTAT
AACTTCATGACTCCTTATGTGTCCCAAAATCCAAGATTGGCATATCTCAA
TTATAGAGACCTTGATATAGGAATAAATGATCCCAAGAATCCAAATAATT
ACACACAAGCACGTATTTGGGGTGAGAAGTATTTTGGTAAA---AATTTT
GACAGGCTAGTAAAAGTGAAAACCCTGGTTGATCCCAATAATTTTTTTAG
AAACGAACAAAGCATCCCACCTCTT---------CCA---CGGCATCAT-
--CATTAA------------------------------------------
--------------------------------------------------
-------------------------
>KP970868_1_B1
ATGAAG---TGCTCAACA---TTC---------TCCTTTTGGTTTGTTTG
CAAG------ATAATA---TTTTTC------TTTTTC---TCATTCAATA
TCCAAACTTCCATTGCTAAT---CCTCGA---------GAAAACTTCCTT
AAATGCTTCTCGCAATATATTCCC------AATAATGCAACAAATCTA--
-AAACTCGTATACACTCAAAACAACCCATTGTATATGTCTGTCCTAAATT
CGACAATACACAATCTTAGATTCACCTCTGACACAACCCCAAAACCACTT
GTTATCGTCACTCCTTCACATGTCTCTCATATCCAAGGCACTATTCTATG
CTCCAAGAAAGTTGGCTTGCAGATTCGAACTCGAAGTGGTGGTCATGATT
CTGAGGGCATGTCCTACATATCTCAA---GTCCCATTTGTTATAGTAGAC
TTGAGAAACATGCGTTCAATCAAAATAGATGTTCATAGCCAAACTGCATG
GGTTGAAGCCGGAGCTACCCTTGGAGAAGTTTATTATTGGGTTAATGAGA
AAAATGAGAATCTTAGTTTGGCGGCTGGGTATTGCCCTACTGTTTGCGCA
GGTGGACACTTTGGTGGAGGAGGCTATGGACCATTGATGAGAAACTATGG
CCTCGCGGCTGATAATATCATTGATGCACACTTAGTCAACGTTCATGGAA
AAGTGCTAGATCGAAAATCTATGGGGGAAGATCTCTTTTGGGCTTTACGT
GGTGGTGGAGCAGAAAGCTTCGGAATCATTGTAGCATGGAAAATTAGACT
GGTTGCTGTCCCA---AAGTCTACTATGTTTAGTGTTAAAAAGATCATGG
AGATACATGAGCTTGTCAAGTTAGTTAACAAATGGCAAAATATTGCTTAC
AAGTATGACAAAGATTTATTACTCATGACTCACTTCATAACTAGGAACAT
TACAGATAATCAAGGGAAGAAT---------AAGACAGCAATACACACTT
ACTTCTCTTCAGTTTTCCTTGGTGGAGTGGATAGTCTAGTCGACTTGATG
AACAAGAGTTTTCCTGAGTTGGGTATTAAAAAAACGGATTGCAGACAATT
GAGCTGGATTGATACTATCATCTTCTATAGTGGTGTTGTAAATTACGACA
CTGATAAT---TTTAACAAGGAAATTTTGCTTGATAGATCCGCTGGG---
CAGAACGGTGCT------TTCAAGATTAAGTTAGACTACGTTAAGAAACC
AATTCCAGAATCTGTATTTGTCCAAATTTTGGAAAAATTATATGAAGAAG
ATATAGGAGCTGGGATGTATGCGTTGTACCCTTACGGTGGTATAATGGAT
GAGATTTCAGAATCAGCAATTCCATTCCCTCATCGAGCTGGAATCTTGTA
TGAGTTATGGTACATATGTAGTTGG---GAGAAGCAAGAAGAT---AACG
AA------------------AAGCATCTAAACTGGATTAGAAATATTTAT
AACTTCATGACTCCTTATGTGTCCAAAAATTCAAGATTGGCATATCTCAA
TTATAGAGACCTTGATATAGGAATAAATGATCCCAAGAATCCAAATAATT
ACACACAAGCACGTATTTGGGGTGAGAAGTATTTTGGTAAA---AATTTT
GACAGGCTAGTAAAAGTGAAAACCCTGGTTGATCCCAATAACTTTTTTAG
AAACGAACAAAGCATCCCACCTCAA---------CCA---CGGCATCGT-
--CATTAA------------------------------------------
--------------------------------------------------
-------------------------
>KP970859_1_B1
ATGAAG---TGCTCAACA---TTC---------TCCTTTTGGTTTGTTTG
CAAG------ATAATA---TTTTTC------TTTTTC---TCATTCAATA
TCCAAACTTCCATTGCTAAT---CCTCGA---------GAAAACTTCCTT
AAATGCTTCTCGCAATATATTCCC------AATAATGCAACAAATCTA--
-AAACTCGTATACACTCAAAACAACCCATTGTATATGTCTGTCCTAAATT
CGACAATACACAATCTTAGATTCACCTCTGACACAACCCCAAAACCACTT
GTTATCGTCACTCCTTCACATGTCTCTCATATCCAAGGCACTATTCTATG
CTCCAAGAAAGTTGGCTTGCAGATTCGAACTCGAAGTGGTGGTCATGATT
CTGAGGGCATGTCCTACATATCTCAA---GTCCCATTTGTTATAGTAGAC
TTGAGAAACATGCGTTCAATCAAAATAGATGTTCATAGCCAAACTGCATG
GGTTGAAGCCGGAGCTACCCTTGGAGAAGTTTATTATTGGGTTAATGAGA
AAAATGAGAATCTTAGTTTGGCGGCTGGGTATTGCCCTACTGTTTGCGCA
GGTGGACACTTTGGTGGAGGAGGCTATGGACCATTGATGAGAAACTATGG
CCTCGCGGCTGATAATATCATTGATGCACACTTAGTCAACGTTCATGGAA
AAGTGCTAGATCGAAAATCTATGGGGGAAGATCTCTTTTGGGCTTTACGT
GGTGGTGGAGCAGAAAGCTTCGGAATCATTGTAGCATGGAAAATTAGACT
GGTTGCTGTCCCA---AAGTCTACTATGTTTAGTGTTAAAAAGATCATGG
AGATACATGAGCTTGTCAAGTTAGTTAACAAATGGCAAAATATTGCTTAC
AAGTATGACAAAGATTTATTACTCATGACTCACTTCATAACTAGGAACAT
TACAGATAATCAAGGGAAGAAT---------AAGACAGCAATACACACTT
ACTTCTCTTCAGTTTTCCTTGGTGGAGTGGATAGTCTAGTCGACTTGATG
AACAAGAGTTTTCCTGAGTTGGGTATTAAAAAAACGGATTGCAGACAATT
GAGCTGGATTGATACTATCATCTTCTATAGTGGTGTTGTAAATTACGACA
CTGATAAT---TTTAACAAGGAAATTTTGCTTGATAGATCCGCTGGG---
CAGAACGGTGCT------TTCAAGATTAAGTTAGACTACGTTAAGAAACC
AATTCCAGAATCTGTATTTGTCCAAATTTTGGAAAAATTATATGAAGAAG
ATATAGGAGCTGGGATGTATGCGTTGTACCCTTACGGTGGTATAATGGAT
GAGATTTCAGAATCAGCAATTCCATTCCCTCATCGAGCTGGAATCTTGTA
TGAGTTATGGTACATATGTAGTTGG---GAGAAGCAAGAAGAT---AACG
AA------------------AAGCATCTAAACTGGATTAGAAATATTTAT
AACTTCATGACTCCTTATGTGTCCAAAAATTCAAGATTGGCATATCTCAA
TTATAGAGACCTTGATATAGGAATAAATGATCCCAAGAATCCAAATAATT
ACACACAAGCACGTATTTGGGGTGAGAAGTATTTTGGTAAA---AATTTT
GACAGGCTAGTAAAAGTGAAAACCCTGGTTGATCCCAATAACTTTTTTAG
AAACGAACAAAGCATCCCACCTCTT---------CCA---CGGCATCGT-
--CATTAA------------------------------------------
--------------------------------------------------
-------------------------
>KP970863_1_B1
ATGAAG---TGCTCAACA---TTC---------TCCTTTTGGTTTGTTTG
CAAG------ATAATA---TTTTTC------TTTTTC---TCATTCAATA
TCCAAACTTCCATTGCTAAT---CCTCGA---------GAAAACTTCCTT
AAATGCTTCTCGCAATATATTCCC------AATAATGCAACAAATCTA--
-AAACTCGTATACACTCAAAACAACCCATTGTATATGTCTGTCCTAAATT
CGACAATACACAATCTTAGATTCACCTCTGACACAACCCCAAAACCACTT
GTTATCGTCACTCCTTCACATGTCTCTCATATCCAAGGCACTATTCTATG
CTCCAAGAAAGTTGGCTTGCAGATTCGAACTCGAAGTGGTGGTCATGATT
CTGAGGGCATGTCCTACATATCTCAA---GTCCCATTTGTTATAGTAGAC
TTGAGAAACATGCGTTCAATCAAAATAGATGTTCATAGCCAAACTGCATG
GGTTGAAGCCGGAGCTACCCTTGGAGAAGTTTATTATTGGGTTAATGAGA
AAAATGAGAATCTTAGTTTGGCGGCTGGGTATTGCCCTACTGTTTGCGCA
GGTGGACACTTTGGTGGAGGAGGCTATGGACCATTGATGAGAAACTATGG
CCTCGCGGCTGATAATATCATTGATGCACACTTAGTCAACGTTCATGGAA
AAGTGCTAGATCGAAAATCTATGGGGGAAGATCTCTTTTGGGCTTTACGT
GGTGGTGGAGCAGAAAGCTTCGGAATCATTGTAGCATGGAAAATTAGACT
GGTTGCTGTCCCA---AAGTCTACTATGTTTAGTGTTAAAAAGATCATGG
AGATACATGAGCTTGTCAAGTTAGTTAACAAATGGCAAAATATTGCTTAC
AAGTATGACAAAGATTTATTACTCATGACTCACTTCATAACTAGGAACAT
TACAGATAATCAAGGGAAGAAT---------AAGACAGCAATACACACTT
ACTTCTCTTCAGTTTTCCTTGGTGGAGTGGATAGTCTAGTCGACTTGATG
AACAAGAGTTTTCCTGAGTTGGGTATTAAAAAAACGGATTGCAGACAATT
AAGCTGGATTGATACTATCATCTTCTATAGTGGTGTTGTAAATTACGACA
CTGATAAT---TTTAATAAGGAAATTTTGCTTGATAGATCCGCTGGG---
CAGAACGGTGCT------TTCAAGATTAAGTTAGACTACGTTAAGAAACC
AATTCCAGAATCTGTATTTGTCCAAATTTTGGAAAAATTATATGAAGAAG
ATATAGGAGCTGGGATGTATGCGTTGTACCCTTACGGTGGTATAATGGAT
GAGATTTCTGAATCAGCAATTCCATTCCCTCATCGAGCTGGAATCTTGTA
TGAGTTATGGTACATATGTAGTTGG---GAGAAGCAAGAAGAT---AACG
AA------------------AAGCATCTAAACTGGATTAGAAATATTTAT
AACTTCATGACTCCTTATGTGTCCAAAAATCCAAGATTGGCATATCTCAA
TTATAGAGACCTTGATATAGGAATAAATGATCCCAAGAATCCAAATAATT
ACACACAAGCACGTATTTGGGGTGAGAAGTATTTTGGTAAA---AATTTT
GACAGGCTAGTAAAAGTGAAAACCCTGGTTGATCCCAATAACTTTTTTAG
AAACGAACAAAGCATCCCACCTCAA---------CCA---CGGCATCGT-
--CATTAA------------------------------------------
--------------------------------------------------
-------------------------
>KP970867_1_B1
ATGAAG---TGCTCAACA---TTC---------TCCTTTTGGTTTGTTTG
CAAG------ATAATA---TTTTTC------TTTTTC---TCATTCAATA
TCCAAACTTCCATTGCTAAT---CCTCGA---------GAAAACTTCCTT
AAATGCTTCTCGCAATATATTCCC------AATAATGCAACAAATCTA--
-AAACTCGTATACACTCAAAACAACCCATTGTATATGTCTGTCCTAAATT
CGACAATACACAATCTTAGATTCACCTCTGACACAACCCCAAAACCACTT
GTTATCGTCACTCCTTCACATGTCTCTCATATCCAAGGCACTATTCTATG
CTCCAAGAAAGTTGGCTTGCAGATTCGAACTCGAAGTGGTGGTCATGATT
CTGAGGGCATGTCCTACATATCTCAA---GTCCCATTTGTTATAGTAGAC
TTGAGAAACATGCGTTCAATCAAAATAGATGTTCGTAGCCAAACTGCATG
GGTTGAAGCCGGAGCTACCCTTGGAGAAGTTTATTATTGGGTTAATGAGA
AAAATGAGAATCTTAGTTTGGCGGCTGGGTATTGCCCTACTGTTTGCGCA
GGTGGACACTTTGGTGGAGGAGGCTATGGACCATTGATGAGAAACTATGG
CCTCGCGGCTGATAATATCATTGATGCACACTTAGTCAACGTTCATGGAA
AAGTGCTAGATCGAAAATCTATGGGGGAAGATCTCTTTTGGGCTTTACGT
GGTGGTGGAGCAGAAAGCTTCGGAATCATTGTAGCATGGAAAATTAGACT
GGTTGCTGTCCCA---AAGTCTACTATGTTTAGTGTTAAAAAGATCATGG
AGATACATGAGCTTGTCAAGTTAGTTAACAAATGGCAAAATATTGCTTAC
AAGTATGACAAAGATTTATTACTCATGACTCACTTCATAACTAGGAACAT
TACAGATAATCAAGGGAAGAAT---------AAGACAGCAATACACACTT
ACTTCTCTTCAGTTTTCCTTGGTGGAGTGGATAGTCTAGTCGACTTGATG
AACAAGAGTTTTCCTGAGTTGGGTATTAAAAAAACGGATTGCAGACAATT
GAGCTGGATTGATACTATCATCTTCTATAGTGGTGTTGTAAATTACGACA
CTGATAAT---TTTAACAAGGAAATTTTGCTTGATAGATCCGCTGGG---
CAGAACGGTGCT------TTCAAGATTAAGTTAGACTACGTTAAGAAACC
AATTCCAGAATCTGTATTTGTCCAAATTTTGGAAAAATTATATGAAGAAG
ATATAGGAGCTGGGATGTATGCGTTGTACCCTTACGGTGGTATAATGGAT
GAGATTTCTGAATCAGCAATTCCATTCCCTCATCGAGCTGGAATCTTGTA
TGAGTTATGGTACATATGTAGTTGG---GAGAAGCAAGAAGAT---AACG
AA------------------AAGCATCTAAACTGGATTAGAAATATTTAT
AACTTCATGACTCCTTATGTGTCCAAAAATCCAAGATTGGCATATCTCAA
TTATAGAGACCTTGATATAGGAATAAATGATCCCAAGAATCCAAATAATT
ACACACAAGCACGTATTTGGGGTGAGAAGTATTTTGGTAAA---AATTTT
GACAGGCTAGTAAAAGTGAAAACCCTGGTTGATCCCAATAACTTTTTTAG
AAACGAACAAAGCATCCCACCTCTT---------CCA---CGGCATCGT-
--CATTAA------------------------------------------
--------------------------------------------------
-------------------------
>KP970857_1_B1
ATGAAG---TGCTCAACA---TTC---------TCCTTTTGGTTTGTTTG
CAAG------ATAATA---TTTTTC------TTTTTC---TCATTCAATA
TCCAAACTTCCATTGCTAAT---CCTCGA---------GAAAACTTCCTT
AAATGCTTCTCGCAATATATTCCC------AATAATGCAACAAATCTA--
-AAACTCGTATACACTCAAAACAACCCATTGTATATGTCTGTCCTAAATT
CGACAATACACAATCTTAGATTCAGCTCTGACACAACCCCAAAACCACTT
GTTATCGTCACTCCTTCACATGTCTCTCATATCCAAGGCACTATTCTATG
CTCCAAGAAAGTTGGCTTGCAGATTCGAACTCGAAGTGGTGGTCATGATT
CTGAGGGCATGTCCTACATATCTCAA---GTCCCATTTGTTATAGTAGAC
TTGAGAAACATGCGTTCAATCAAAATAGATGTTCATAGCCAAACTGCATG
GGTTGAAGCCGGAGCTACCCTTGGAGAAGTTTATTATTGGGTTAATGAGA
AAAATGAGAGTCTTAGTTTGGCTGCTGGGTATTGCCCTACTGTTTGCGCA
GGTGGACACTTTGGTGGAGGAGGCTATGGACCATTGATGAGAAGCTATGG
CCTCGCGGCTGATAATATCATTGATGCACACTTAGTCAACGTTCATGGAA
AAGTGCTAGATCGAAAATCTATGGGGGAAGATCTCTTTTGGGCTTTACGT
GGTGGTGGAGCAGAAAGCTTCGGAATCATTGTAGCATGGAAAATTAGACT
GGTTGCTGTCCCA---AAGTCTACTATGTTTAGTGTTAAAAAGATCATGG
AGATACATGAGCTTGTCAAGTTAGTTAACAAATGGCAAAATATTGCTTAC
AAGTATGACAAAGATTTATTACTCATGACTCACTTCATAACTAGGAACAT
TACAGATAATCAAGGGAAGAAT---------AAGACAGCAATACACACTT
ACTTCTCTTCAGTTTTCCTTGGTGGAGTGGATAGTCTAGTCGACTTGATG
AACAAGAGTTTTCCTGAGTTGGGTATTAAAAAAACGGATTGCAGACAATT
GAGTTGGATTGATACTATCATCTTCTATAGTGGTGTTGTAAATTACGACA
CTGATAAT---TTTAACAAGGAAATTTTGCTTGATAGATCCGCTCGG---
CAGAACGGTGCT------TTCAAGATTAAGTTAGACTACGTTAAGAAACC
AATTCCAGAATCTGTATTTGTCCAAATTTTGGAAAAATTATATGAAGAAG
ATATAGGAGCTGGGATGTATGCGTTGTACCCTTACGGTGGTATAATGGAT
GAGATTTCTGAATCAGCAATTCCATTCCCTCATCGAGCTGGAATCTTGTA
TGAGTTATGGTACATATGTAGCTGG---GAGAAGCAAGAAGAT---AACG
AA------------------AAGCATCTAAACTGGATTAGAAATATTTAT
AACTTCATGACTCCTTATGTGTCCCAAAATCCAAGATTGGCATATCTCAA
TTATAGAGACCTTGATATAGGAATAAATGATCCCAAGAATCCAAATAATT
ACACACAAGCACGTATTTGGGGTGAGAAGTATTTTGGTAAA---AATTTT
GACAGGCTAGTAAAAGTGAAAACCCTGGTTGATCCCAATAATTTTTTTAG
AAACGAACAAAGCATCCCACCTCTT---------CCA---CGGCATCGT-
--CATTAA------------------------------------------
--------------------------------------------------
-------------------------
>KP970860_1_B1
ATGAAG---TGCTCAACA---TTC---------TCCTTTTGGTTTGTTTG
CAAG------ATAATA---TTTTTC------TTTTTC---TCATTCAATA
TCCAAACTTCCATTGCTAAT---CCTCGA---------GAAAACTTCCTT
AAATGCTTCTCGCAATATATTCCC------AATAATGCAACAAATCTA--
-AAACTCGTATACACTCAAAACAACCCATTGTATATGTCTGTCCTAAATT
CGACAATACACAATCTTAGATTCAGCTCTGACACAACCCCAAAACCACTT
GTTATCGTCACTCCTTCACATGTCTCTCATATCCAAGGCACTATTCTATG
CTCCAAGAAAGTTGGCTTGCAGATTCGAACTCGAAGTGGTGGTCATGATT
CTGAGGGCATGTCCTACATATCTCAA---GTCCCATTTGTTATAGTAGAC
TTGAGAAACATGCGTTCAATCAAAATAGATGTTCATAGCCAAACTGCATG
GGTTGAAGCCGGAGCTACCCTTGGAGAAGTTTATTATTGGGTTAATGAGA
AAAATGAGAGTCTTAGTTTGGCTGCTGGGTATTGCCCTACTGTTTGCGCA
GGTGGACACTTTGGTGGAGGAGGCTATGGACCATTGATGAGAAGCTATGG
CCTCGCGGCTGATAATATCATTGATGCACACTTAGTCAACGTTCATGGAA
AAGTGCTAGATCGAAAATCTATGGGGGAAGATCTCTTTTGGGCTTTACGT
GGTGGTGGAGCAGAAAGCTTCGGAATCATTGTAGCATGGAAAATTAGACT
GGTTGCTGTCCCA---AAGTCTACTATGTTTAGTGTTAAAAAGATCATGG
AGATACATGAGCTTGTCAAGTTAGTTAACAAATGGCAAAATATTGCTTAC
AAGTATGACAAAGATTTATTACTCATGACTCACTTCATAACTAGGAACAT
TACAGATAATCAAGGGAAGAAT---------AAGACAGCAATACACACTT
ACTTCTCTTCAGTTTTCCTTGGTGGAGTGGATAGTCTAGTCGACTTGATG
AACAAGAGTTTTCCTGAGTTGGGTATTAAAAAAACGGATTGCAGACAATT
GAGCTGGATTGATACTATCATCTTCTATAGTGGTGTTGTAAATTACGACA
CTGATAAT---TTTAACAAGGAAATTTTGCTTGATAGATCCGCTGGG---
CAGAACGGTGCT------TTCAAGATTAAGTTAGACTACGTTAAGAAACC
AATTCCAGAATCTGTATTTGTCCAAATTTTGGAAAAATTATATGAAGAAG
ATATAGGAGCTGGGATGTATGCGTTGTACCCTTACGGTGGTATAATGGAT
GAGATTTCTGAATCAGCAATTCCATTCCCTCATCGAGCTGGAATCTTGTA
TGAGTTATGGTACATATGTAGCTGG---GAGAAGCAAGAAGAT---AACG
AA------------------AAGCATCTAAACTGGATTAGAAATATTTAT
AACTTCATGACTCCTTATGTGTCCCAAAATCCAAGATTGGCATATCTCAA
TTATAGAGACCTTGATATAAGAATAAATGATCCCAAGAATCCAAATAATT
ACACACAAGCACGTATTTGGGGTGAGAAGTATTTTGGTAAA---AATTTT
GACAGGCTAGTAAAAGTGAAAACCCTGGTTGATCCCAATAATTTTTTTAG
AAACGAACAAAGCATCCCACCTCTT---------CCA---CGGCATCGT-
--CATTAA------------------------------------------
--------------------------------------------------
-------------------------
>KP970861_1_B1
ATGAAG---TGCTCAACA---TTC---------TCCTTTTGGTTTGTTTG
CAAG------ATAATA---TTTTTC------TTTTTC---TCATTCAATA
TCCAAACTTCCATTGCTAAT---CCTCGA---------GAAAACTTCCTT
AAATGCTTCTCGCAATATATTCCC------AATAATGCAACAAATCTA--
-AAACTCGTATACACTCAAAACAACCCATTGTATATGTCTGTCCTAAATT
CGACAATACACAATCTTAGATTCAGCTCTGACACAACCCCAAAACCACTT
GTTATCGTCACTCCTTCACATGTCTCTCATATCCAAGGCACTATTCTATG
CTCCAAGAAAGTTGGCTTGCAGATTCGAACTCGAAGTGGTGGTCATGATT
CTGAGGGCATGTCCTACATATCTCAA---GTCCCATTTGTTATAGTAGAC
TTGAGAAACATGCGTTCAATCAAAATAGATGTTCATAGCCAAACTGCATG
GGTTGAAGCCGGAGCTACCCTTGGAGAAGTTTATTATTGGGTTAATGAGA
AAAATGAGAGTCTTAGTTTGGCTGCTGGGTATTGCCCTACTGTTTGCGCA
GGTGGACACTTTGGTGGAGGAGGCTATGGACCATTGATGAGAAGCTATGG
CCTCGCGGCTGATAATATCATTGATGCACACTTAGTCAACGTTCATGGAA
AAGTGCTAGATCGAAAATCTATGGGGGAAGATCTCTTTTGGGCTTTACGT
GGTGGTGGAGCAGAAAGCTTCGGAATCATTGTAGCATGGAAAATTAGACT
GGTTGCTGTCCCA---AAGTCTACTATGTTTAGTGTTAAAAAGATCATGG
AGATACATGAGCTTGTCAAGTTAGTTAACAAATGGCAAAATATTGCTTAC
AAGTATGACAAAGATTTATTACTCATGACTCACTTCATAACTAGGAACAT
TACAGATAATCAAGGGAAGAAT---------AAGACAGCAATACACACTT
ACTTCTCTTCAGTTTTCCTTGGTGGAGTGGATAGTCTAGTCGACTTGATG
AACAAGAGTTTTCCTGAGTTGGGTATTAAAAAAACGGATTGCAGACAATT
GAGCTGGATTGATACTATCATCTTCTATAGTGGTGTTGTAAATTACGACA
CTGATAAT---TTTAACAAGGAAATTTTGCTTGATAGATCCGCTGGG---
CAGAACGGTGCT------TTCAAGATTAAGTTAGACTACGTTAAGAAACC
AATTCCAGAATCTGTATTTGTCCAAATTTTGGAAAAATTATATGAAGAAG
ATATAGGAGCTGGGATGTATGCGTTGTACCCTTACGGTGGTATAATGGAT
GAGATTTCTGAATCAGCAATTCCATTCCCTCATCGAGCTGGAATCTTGTA
TGAGTTATGGTACATATGTAGCTGG---GAGAAGCAAGAAGAT---AACG
AA------------------AAGCATCTAAACTGGATTAGAAATATTTAT
AACTTCATGACTCCTTATGTGTCCCAAAATCCAAGATTGGCATATCTCAA
TTATAGAGACCTTGATATAGGAATAAATGATCCCAAGAATCCAAATAATT
ACACACAAGCACGTATTTGGGGTGAGAAGTATTTTGGTAAA---AATTTT
GACAGGCTAGTAAAAGTGAAAACCCTGGTTGATCCCAATAATTTTTTTAG
AAACGAACAAAGCATCCCACCTCTA---------CCA---CGGCATCGT-
--CATTAA------------------------------------------
--------------------------------------------------
-------------------------
>CBDRx_NC_044375_1_LOC115718836_H
ATGAAG---TACTCAACA---TTC---------TCTTTTTGGTTTCTTTG
CAAA------ATATTA---GTT------TCACTTCTC---TCATTCTCTA
TCCAAACTTCTCAAGCTAAT---CCACAT---------GACAACTTTCTT
CAATGCTTCTCCAAACATATCAACAACAATAACAAT---AAATCAATTGT
AAAACTCATACACACTCCAAATGATCCATCATATATCTCTGTCCTAAATT
CAACTATACAAAACCTTAGATTCGCTTCTCCTTCAACACCAAAACCACTA
GTTATCATCACACCTTCAAATACATCCCATGTCCAAGCCTGTGTTTTATG
CTCCAAGAAATATGGCTTGCAGATTCGAACTCGAAGCGGCGGCCATGACT
TTGAGGGTGCCTCCTATGTGTCTAAA---GTCCCATTTGTGATATTAGAT
ATGAGAAATCTACGTTCAATCACTGTAGACGTAGATACCAAAACTGCATG
GGTTGAAGCTGGAGCTACCATTGGTGAACTTTATTATAGGATTGCTGAGA
AAAATGGGAATCTGAGTTTTCCTGCTGGGTATTGTCGTACTGTTGGGGTA
GGTGGGCATTTCAGTGGAGGAGGCTATGGAGCACTGTTGCGAAAATATGG
CCTTGCAGCTGATAATATCATTGATGCTCACTTAGTCAACGCTGATGGAG
AATTTGTTGACCGAAAATCTATGGGAGAAGATTTGTTTTGGGCCATACGT
GGTGGTGGTGGAGCAAGCTTTGGAATCATTCTCGCTTGGAAAATCAGATT
GGTTGCAGTTCCATCTAAAGTTACTATGTTCTCTGTTAGTAAAAACTTGG
AGATGAATGAGACTGTGAAGATATATAACAAATGGCAAAATATTGCTTAC
AAGTTTGACAAAGATTTGTTACTCTTTGTTAGCTTCATGACTATTAATTC
TACCGATTCACAAGGGAAATAC---------AAGACAACTATACAAGCTT
CATTCTCTTCTATATTTCTTGGTAGGGTTGAGAGTCTCCTCATATTGATG
CAAAAGAAATTTCCTGAGTTGGGAATTGAAAGAAAAGATTGCCTCGAAAA
GAGCTGGATTGAAACTGTCGTTTACTTTGATGGTTTTTCA----------
--AGTGGG---GATACACCAGAATCTTTACTTAATACAACATTTCAA---
CAAAATGTATTT------TTCAAGGTGAAATTAGACTATGTAAAGAAGCC
AGTTCGAGAAGTTGTGATGGTAAAACTTTTGGAGAAGTTATATGAAGAAG
ATGTAGGAGTGGGGTTTCTTATGATGTACCCTTATGGTGGTAAAATGGAT
GAGATTTCAGAATCAGCAATTCCATTCCCTCACCGAGCTGGATTTATGTA
CAAAATTTTGTACTTGTCTGCATGG---GAGAAAGAAGGAGAA---AGTG
AA------------------AAGCATATGAATTGGGTTCGAAGTGCATAT
AATTTCATGTCTCCTTATGTGTCTCAAAATCCAAGAGCTACATATCTCAA
TTATAGGGACCTTGATTTGGGAACAAATAACGAGAAGGGTCCTATTAGTT
ACTCACAAGCAAGTGTTTGGGGTAAAAAGTATTTTGGTATG---AACTTT
AAGAGGTTAGTTAATGTGAAAACCAAGGTCGATCCAAGTAATTTCTTTAG
AAACGAACAAAGCATCCCACCACTTATGTCG---------CGACGC----
--CTCTAA------------------------------------------
--------------------------------------------------
-------------------------
>CBDRx_NC_044375_1_LOC115720716_H
ATGAAG---TACTCATCAGTA------------TCT---TGGTTTCTTTG
CAAA------CTATTATTAGTTTAT------CTTCTT---TCATTCTCTA
TCCAAACTTCTCAAGCTAAT---CCTCAC---------AACAACTTTCTT
CAATGCTTCTCCAAACATATCTCCAAC---AACAAT---ACATCACTTGC
CAAACTCATACACACTCCAAATGACTTTTCATATATCTCCCTTCTAAATT
CAACCATACAAAACCTTAGATTCACTTCTCCA---ACACCAAAACCACTA
GTTATCATCACACCTTCAAATACATCCCATGTCCAAGCCTGTGTTTTATG
TTCCAAGAAATATGGCTTACAGATTCGAACTCGAAGCGGCGGCCATGACT
TTGAGGGTGTCTCCTATGTGTCTAAA---GTCCCATTTGTGATATTAGAT
ATGAGAAATCTACGTTCAATCACTATAGACGTAGATAACAAAACTGCATG
GGTTGAATCTGGAGCTACCCTTGGAGAACTTTATTATAGAATCGCTGAGA
AAAATGAGAATCTTAGTTTTCCCGGTGGCTATTGCCATAGTGTTGGGGTT
GGTGGGCATTTCAGTGGAGGAGGCTATGGAGCATTGATGCGAAAATATGG
TCTTGCAGCTGATAATGTCATTGATGCTCACTTAGTCAATGCTGATGGAG
AATTCGTTGACCGAAAATCTATGGGAGAAGATTTGTTTTGGGCCATTCGT
GGTGGTGGTGGAGCAAGCTTTGGAATTGTTCTCGCTTGGAAAATTAGATT
GGTTCCTGTGCCATCGAAGGTTACTATATTATCGGTTAGTAAGAACTTGC
CGATAAATGAAACTGTTAAAATATATAATAAGTGGCAAAATATTGCTCAC
AAGTTTGACCAAGATTTGTTAATGGTAGTTAGGTTCTTAACTGTGAATTC
TACTGATGAGCATGGGAAGAAT---------ATGACAACAATACAAGCTA
CATTCTTTTCTATTTTTCTTGGTAGAGTGGATAAGTTTCTTTCCTTGATG
CAAACTAACTTTCCTGAGTTGGGTGTAGTAAGAAAAGATTGTTTTGAAAC
GAGTTGGATTGAAATGATCTTTTTCTTCAATGAATTCTCA----------
--AGTGAG---GATAAATTGGAGGTTTTGCTCGATCCAACAAATGTA---
GTAAAGGGTTAT------TTTAAGGGGAAACTAGACTACGTTAGGAAGCC
AATTTCAGAAATTGTTATGGTCAAACTTTTGGAAAAGTTATATGAAGAAG
ATGTAGGATTGGCATATATTCAAATGTACCCTTATGGTGGTAAAATGAGC
GAGATTCCTGAATCTGCAATTCCATTCCCACATAGAGCTGGAGTTATGTA
CAAAATTTTATATTGGTCTCAGTGG---GAAAAAGAAGAAGAA---AGTG
AA------------------AGGCATATGAATTGGGTTCGAAGTGTTTAT
AATTACATGACTCCATACGTGTCCAAAAATCCAAGAGCTTCATATATTAA
TTATAGAGACCTAGATTTGGGAACAAATAATGAAAAAGGTCCTATAAGTT
ATGAACAAGCAAGCATTTGGGGGAAAAAGTACTTCAATAAA---AATTTT
AAGAAATTAGTTCAAGTGAAAACCAAGGTTGACCCGACTAATTTCTTTAG
GAACGAACAGAGCATTCCACCT------TCATTTCCA---CGACTT----
--CTCTAA------------------------------------------
--------------------------------------------------
-------------------------
>Finola_CM011607_1_10150821_H
ATGAAG---TACTCAACA---TTC---------TCTTTTTGGTTTCTTTG
CAAA------ATATTA---GTT------TCACTTCTC---TCATTCTCTA
TCCAAACTTCTCGAGCTAAT---CCACAT---------GAAAAGTTTCTT
CAATGCTTCTCCAAACATATCAACAACAATAACAAT---ACATCAATTGT
AAAACTCATACACACTCCAAATGATCCATCATATATCTCTGTCCTAAATT
CAACTATACAAAACCTTAGATTCGCTTCTCCTTCAACACCAAAACCACTA
GTTATCATCACACCTTCAAATACATCTCATGTCCAAGCCTGTGTTTTATG
CTCCAAGAAATATGGCTTGCAGATTCGAACTCGAAGCGGCGGCCATGACT
TTGAGGGTGCCTCCTATGTGTCTAAA---GTCCCATTTGTGATATTAGAT
ATGAGAAATCTACGTTCAATCACTGTAGACGTAGATACCAAAACTGCATG
GGTTGAAGCTGGAGCTACCATTGGTGAACTTTATTATAGGATTGCTGAGA
AAAATGGGAATCTGAGTTTTCCTGCTGGGTACTGTCGTACTGTTGGGGTA
GGTGGGCATTTCAGTGGAGGAGGCTATGGAGCACTGTTGCGAAAATATGG
CCTTGCAGCTGATAATATCATTGATGTTCACTTAGTCAACGCAGATGGAG
AATTCGTTGACCGAAAATCCATGGGAGAAGATTTGTTTTGGGCTATACGT
GGTGGTGGTGGAGCAAGCTTTGGAATCATTCTCGCTTGGAAAATCAGATT
GGTTGCAGTTCCATCAAAAGTTACTATGTTCTCTGTTAGTAAAAACTTGG
AGATGAATGAGACTGTGAAGATATATAACAAATGGCAAAATATTGCTTAC
AAGTTTGACAAAGATTTGTTACTCTTTGTTAGCTTCATGACTATTAATTC
TACCGATTCACAAGGGAAATAC---------AAGACAACTATACAAGCTT
CATTCTCTTCTATATTTCTTGGTAGGGTTGAGAGTCTCCTCACATTGATG
CAAAAGAGATTTCCTGAGTTGGGAATTGAAAGAAAAGATTGCCTCGAAAA
GAGCTGGATTGAAACTGTCGTTTACTTTGATGGTTTTTCA----------
--AGTGGG---GATACACCAGAATCTTTACTTAATACAACATTTCAA---
CAAAATGTATTT------TTCAAGGTGAAATTAGACTATGTAAAGAAGCC
AGTTCCAGAATTTGTGATGGTAAAACTTTTGGAGAAGTTATATGAAGAAG
ATGTAGGTGTGGGGTTTCTTATGATGTACCCTTATGGTGGTAAAATGGAT
GAGATTTCAGAATCAGCAATTCCATTCCCTCATCGAGCTGGATTTATGTA
CAAAATTTTGTACTTGTCTGCATGG---GAGAAAGAAGGAGAA---AGTG
AA------------------AAGCATATGAATTGGGTCCGAAGTGCATAT
AATTTCATGTCTCCTTATGTGTCTCAAAATCCAAGAGCTACATATCTCAA
TTATAGGGACCTTGATTTGGGAACAAATAACGAGAAGGGTCCTATTAGTT
ACTCACAAGCAAGTGTTTGGGGTAAAAAGTATTTCGGTATG---AACTTT
AAGAGGTTAGTTAATGTGAAAACCAAGGTCGATCCAAGTAATTTCTTTAA
AAACGAACAAAGCATCCCACCACTTCTGTCG---------CGACGC----
--CTCTAA------------------------------------------
--------------------------------------------------
-------------------------
>Finola_CM011607_1_10525384_H
ATGAAG---TACTCATCAGTA------------TCT---TGGTTTCTTTG
CAAA------ATATTATTAGTTTAT------CATCTT---TCATTCTCTA
TCCAAACTTCTCAAGCTAAT---CCTCAC---------AACAACTTTCTT
CAATGCTTCTCNCAACATATCTCCAAC---AACAAT---ACATCACTTGC
CAAACTCATACACACTCCAANTGACTCTTCATTTATCTCCCTTCTAAATT
CAACCATACAGAACCTTAGATTCACTTCTCCA---ACACCAAAACCACTA
GTTATCATCACACCTTCAAATACATCCCATGTCCAAGCCTGTGTTTTATG
TTCCAAGAAATATGGCTTACAGATTCGAACTCGAAGCGGCGGCCATGACT
TTGAGGGTGTCTCCTATGTGTCTAAA---GTCCCATTTGTGATATTAGAT
ATGAGAAATCTACGTTCAATCACTGTAGACGTAGATAACAAAACTGCATG
GGTTGAATCTGGAGCTACCCTTGGAGAACTTTATTATAGGATCGCTGAGA
AAAATGAGAATCTTAGTTTTCCTGGTGGCTATTGCCATAGTGTTGGGGTT
GGTGGGCATTTCAGTGGAGGAGGCTATGGAGCATTGATGCGAAAATATGG
CCTTGCAGCTGATAATGTCATTGATGCTCACTTAGTCAACGCTGATGGAG
AATTCGTTGACCGAAAATCAATGGGAGAAGATTTGTTTTGGGCCATTCGT
GGTGGTGGTGGAGCAAGCTTTGGAATTGTTCTTGCTTGGAAAATTAGATT
GGTTCCTGTGCCATCTAAGGTTACTGTATTATCAGTTAGTAAGAACTTGC
CGATAAATGAAACTGTGAAAATTTATAATAAGTGGCAAAATATTGCTCAC
AAGTTTGACCAAGATTTGTTAATGGTAGTTAGGTTCTTAACTGTGAATTC
TACTGATGAGCATGGGAAGAAT---------ATGACAACAATACAAGCTA
CATTCTTTTCTATTTTTCTTGGTAGAGTGGATAATTTCCTTTCCTTGATG
CAAACTAACTTTCCTGAGTTGGGTGTAGTAAGAAAAGATTGTTTTGAAAC
GAGTTGGATTGAAATGATCTTTTTCTTCAATGAATTCTCA----------
--AGTGAA---GATAAATTGGAGGTTTTGCTCGATCCAACAAATGTA---
GTAAAGGGTTAT------TTCAAGGGGAAACTAGACTACGTTAGGAAGCC
AATTTCAGAAATTGTTATGGTCAAACTTTTGGAAAGGTTATATGAAGAAG
ATGTAGGATTGGCATATATTCAAATGTACCCTTATGGTGGTAAAATGAGC
GAGATTCCTGAATCTGCAATTCCATTCCCACATCGAGCTGGAGTTATGTA
CAAAATTTTATATTGGTCTCAGTGG---GAAAAAGAAGAAGAA---AGTG
AA------------------AGGCATATGAATTGGGTTCGAAGTGTTTAT
AATTACATGACTCCATACGTGTCCAAAAATCCAAGAGCTTCATATATTAA
TTATAGAGACCTAGATTTGGGAACAAATAATGAAAAAGGTCCTATAAGTT
ATGAACAAGCAAGCATTTGGGGGAAAAAGTACTTCAATAAA---AATTTT
AAGAANTTAGTTCAAGTGAAAACCAAGGTTGACCCGACTAATTTCTTTAG
GAACGAACAGAGCATTCCACCT------TCATTTCCA---CGACTT----
--CTCTAA------------------------------------------
--------------------------------------------------
-------------------------
>H_lupulus_000840F_g23_H
ATGAAG---CACTCA---GTATTC---------TCTTATTGGTTTCTTTG
CAAA------ATA------GTCAATATTTCTCTTCTC---TCATTCTCAA
TCCGATCTACTCGAGCTGAT---CCTCAC---------GCTGATTTCCTT
CAATGCTTCTCCCAATATATCTCA------AACAGT---ACAACCATTGC
CAAACTCATCTACACTCCAAATGATCCGTTGTATATCTCCATCCTAAACT
CGACTATACAAAACAACAGATTTTCTTCTCCTTCAACCCCTAAACCACTG
ATTATCATTACACCATTAAATTCCTTCCATGTACAAGCCTCCATTCTATG
CTCCAGGAAATATGGCTTGCAAATTCGAACCCGAAGCGGCGGCCATGACT
TTGAGGGTGTCTCCTATGTGTCTGAA---GTCCCATTTGTCATAGTAGAC
ATGAGAAACCTACGTTCCATCACCATTGACGTAGATAACAAAACTGCATG
GGTTGATGTTGGAGCTACCCTTGGAGAACTGTATTATAGGATTGCTGAGA
AAAATGAGAATCTCAGTTTTCCTGCTGGCTATTGCCATACCGTTGGCGTA
GGTGGGCACTTCAGTGGAGGAGGCTATGGAGCATTGATGCGAAAATATGG
GCTCGCAGCTGATAATGTCATTGATGCTCACTTAGTCAATGTTGATGGAG
AAGTTCTTGACCGACAATCCATGGGGGAAGATCTGTTTTGGGCCATACGT
GGTGGTGGAGGAGCAAGCTTTGGAATCATTCTTGCTTGGAAAATTAGATT
GGTTCCTGTCCCATCAAAGGTTACTATAGTCTCCATTAATAAGAACTTGG
AGATAAATGAAACCGTGAAGCTTTACAACAAGTGGCAAAATATTGCTCAC
AAGTTTGACAAAGATTTATTAATCTTTGTAAGGTTCACAACTATGAATTC
TACTGATGGACAAGGGAAGAAC---------AAGACGGCAATACTAACTT
CATTCTACTCTATTTTCTTTGGTGGAATGGATGGTTTACTTGCTTTGATG
GAAAAGAGCTTTCCTGAGTTGGATGTGAAAAGAAAAGATTGTTTCGAAGC
AAGCTGGATCGAAATGATCTTTTACTTCAACGGATTCTCA----------
--AGTGGG---GATAAATTGGAAGTCTTGCTTGGTAGAACAAATGAA---
GAAAAGGGTTTT------TTCAAGGCAAAACTAGACTACGTTAGGAAGCC
GATACCAGAAACAGTAATAGTCAAACTTTTGGAGAAGTTATATAATGAAG
ATGTAGGATTGGGATTGATTCAAATGTACCCGTATGGTGGTAAAATGGAC
GAGATTCCTGAATCTGCAATTCCATTCCCTCACCGAGTTGGATTCATTTA
CAAAATTTTGTACTTGTCTCAATGG---GAGAAAGAAGAAGAA---GGTG
AA------------------AGACATCTGAACTGGGTTCGGAGTGTTTAC
AATTACATGACTCCCTTTGTGTCTAAAAGTCCAAGAGCTTCATATCTCAA
TTATAGGGACTTTGATTTGGGAACAAATAACAAAAATGGTCCTACTAGTT
ATGGACAAGCAAGCATTTGGGGAAAAAAGTATTTCGATAAA---AACTTT
AAGAGGTTAGTTCATGTGAAAACGAAGGTTGATCCCACTAATTTCTTCAG
GAACGAACAAAGCATCCCACCTCTT---TCA---GTG---CGAGGT----
--CTCTAA------------------------------------------
--------------------------------------------------
-------------------------
>Jamaican_Lion_JAATIP010000254_1_F8388_000720_H
ATGAAG---TACTCAACA---TTC---------TCTTTTTGGTTTCTTTG
CAAA------ATATTA---GTT------TCACTTCTC---TCATTCTCTA
TCCAAACTTCTCAAGCTAAT---CCACAT---------GAAAACTTTCTT
CAATGCTTCTCGAAACATATCAACAACAATAACAAT---ACATCAATTGT
AAAACTCATACACACTCCAAATGATCCATCATATATCTCTGTCCTAAATT
CAACTATACAAAACCTTAGATTTGCTTCTCCTTCAACACCAAAACCACTA
GTTATCATCACACCTTCAAATACATCCCATGTCCAAGCCTGTGTTTTATG
CTCCAAGAAATATGGCTTGCAGATTCGAACTCGAAGCGGCGGCCATGACT
TTGAGGGTGCCTCCTATGTGTCTAAA---GTCCCATTTGTGATATTAGAT
ATGAGAAATCTACGTTCAATCACTGTAGACGTAGATACCAAAACTGCATG
GGTTGAAGCTGGAGCTACCATTGGTGAACTTTATTATAGGATTGCTGAGA
AAAATGGGAATCTGAGTTTTCCTGCTGGATACTGTCGTACTGTTGGGGTA
GGTGGGCATTTCAGTGGAGGAGGCTATGGAGCATTGTTCCGAAAATATGG
TCTTGCAGCAGATAATATCATTGATGCTCACTTAGTCAACGCTGATGGAG
AATTCCTTGACCGAAAATCTATGGGAGAAGATTTGTTTTGGGCCATACGT
GGTGGTGGTGGAGCAAGCTTTGGAATCATTCTCGCTTGGAAAATCAGATT
GGTTGCAGTTCCATCTAAAGTTACTATGTTCTCTGTTAGTAAAAACTTGG
AGATGAATGAGACTGTGAAGATATATAACAAATGGCAAAATATTGCTTAC
AAGTTTGAAAAAGATTTGTTACTCTTTGTTAGTTTCATGACTATTAATTC
TACCGATTCACAAGGGAAATAC---------AAGACAACTATACAAGCTT
CATTCTCTTCTATATTTCTTGGTAGGGTTGAGAGTCTCCTCACATTGATG
CAAAAGAAATTTCCTGAGTTGGGAATTGAAAGAAAAGATTGCCTCGAAAA
GAGCTGGATTGAAACTGTCGTTTACTTTGATGGTTTTTCA----------
--AGTGGG---GATACACCAGAATCTTTACTTAATACAACATTTCAA---
CAAAATGTATTT------TTCAAGGTGAAATTAGACTATGTAAAGAAGCC
AGTTCCAGAAGTTGTGATGGTAAAACTTTTGGAGAAGTTATATGAAGAAG
ATGTAGGTGTGGGGTTTCTTATGATGTACCCTTATGGTGGTAAAATGGAT
GAGATTTCAGAATCAGCAATTCCATTCCCTCATCGAGCTGGATTTATGTA
CAAAATTTTGTACTTGTCTGCATGG---GAGAAAGAAGGAGAA---AGTG
AA------------------AAGCATATGAATTGGGTCCGAAGTGCATAT
AATTTCATGTCTCCTTATGTGTCTCAAAATCCAAGAGCTACATATCTCAA
TTATAGGGACCTTGATTTGGGAACAAATAACGAGAAGGGTCCTATTAGTT
ACTCACAAGCAAGTGTTTGGGGTAAAAAGTATTTCAGTATG---AACTTT
AAGAGGTTAGTTAATGTGAAAACCAAGGTCGATCCAAGTAATTTCTTTAG
AAACGAACAAAGCATCCCACCACTTCTGTCG---------CGACGC----
--CTCTAA------------------------------------------
--------------------------------------------------
-------------------------
>Jamaican_Lion_JAATIP010000254_1_F8388_000722_H
ATGAAG---TACTCATCAGTA------------TCT---TGGTTTCTTTG
CAAA------ATATTATTAGTTTAT------CTTCTT---TCATTCTCTA
TCCAAACTTCTCAAGCTAAT---CCTCAC---------AACAACTTTCTT
CAATGCTTCTCCAAACATATCTCCAAC---AACAAT---ACATCACTTGC
CAAACTCATACACACTCCAAATGACTCTTCATTTATCTCCCTTCTAAATT
CAACCATACAAAACCTTAGATTCACTTCTCCA---ACACCAAAACCCCTA
GTCATCATCACACCTTCAAATACATCCCATGTCCAAGCGTGTGTTTTATG
TTCCAAGAAATATGGCTTACAGATTCGAACTCGAAGCGGCGGCCATGACT
TTGAGGGTGTCTCCTTTGTGTCTAAA---GTCCCATTTGTGATATTAGAT
ATGAGAAATCTACGTTCAATCACTATAGACGTAGATAACAAAACTGCATG
GGTTGAATCTGGAGCTACCCTTGGAGAACTTTATTATAGGATTGCTGAGA
AAAATGAGAATCTTAGTTTTCCTGGTGGCTATTGCCATAGTGTTGGGGTT
GGTGGGCATTTCAGTGGAGGAGGCTATGGAGCGTTGATGCGAAAATATGG
CCTTGCAGCTGATAATGTCATTGATGCTCACTTAGTCAACGCTGATGGAG
AATTCGTTGACCGAAAATCTATGGGAGAAGATTTGTTTTGGGCCATTCGT
GGTGGTGGTGGAGCAAGCTTTGGAATTGTTCTCGCTTGGAAAATTAGATT
GGTTCCTGTGCCATCTAAGGTTACTGTATTATCAGTTAGTAAGAACTTGC
CGATAAATGAAACTGTTAAAATATATAATAAGTGGCAAAATATTGCTCAC
AAGTTTGACCAAGATTTGTTAATGGTAGTTAGGTTCTTAACTGTGAATTC
TACTGATGAGCATGGGAAGAAT---------ATGACAACAATACAAGCTA
CATTCTTTTCTATTTTTCTTGGTAGAGTGGATAAGTTTCTTTCCTTGATG
CAAACTAACTTTCCTGAGTTGGGTGTAGTAAGAAAAGATTGTTTTGAAAC
GAGTTGGATTGAAATGATCTTTTTCTTCAATGAATTCTCA----------
--AGTGAA---GATAAATTGGAGGTTTTGCTCGATCCAACAAATGTA---
GTAAAGGGTTAT------TTCAAGGGGAAACTAGACTACGTTAGGAAGCC
AATTTCAGAAATTGTTATGGTCAAACTTTTGGAAAAGTTATATGAAGAAG
ATGTAGGATTGGCATATATTCAAATGTACCCTTATGGTGGTAAAATGAGC
GAGATTCCTGAATCTGCAATTCCATTCCCACATAGAGCTGGAGTTATGTA
CAAAATTTTATATTGGTCTCAGTGG---GAAAAAGAAGAAGAA---AGTG
AA------------------AGGCATATGAATTGGGTTCGAAGTGTTTAT
AATTACATGACTCCATACGTGTCCGAAAATCCAAGAGCTTCATATATTAA
TTATAGAGACCTAGATTTGGGAACAAATAATGAAAAAGGTCCTATAAGTT
ATGAACAAGCAAGCATTTGGGGGAAAAAGTACTTCAATAAA---AATTTT
AAGAAATTAGTTCAAGTGAAAACCAAGGTTGACCCGACTAATTTCTTTAG
GAACGAACAGAGCATTCCACCTTTA---TCT---CCA---CGATTT----
--CTCTAA------------------------------------------
--------------------------------------------------
-------------------------
>Purple_Kush_CM010793_2_63060305_H
ATGAAG---TACTCATCAGTA------------TCT---TGGTTTCTTTG
CAAA------ATATTATTAGTTTAT------CTTCTT---TCATTCTCTA
TCCAAACTTCTCAAGCTAAT---CCTCAC---------AACAACTTTCTT
CAATGCTTCTCCAAACATATCTCCAAC---AACAAT---ACATCACTTGC
CAAACTCATACACACTCCAAATGACTNTTCATATATCTCCCTTCTAAATT
CAACCATACAGAACCTTAGATTCACTTCA---ACAACACCAAAACCACTA
GTTATCATCACACCTTCAAATACATCCCATGTCCAAGCCTGTGTTTTATG
TTCCAAGAAATATGGCTTACAGATTCGAACTCGAAGCGGCGGCCATGACT
TTGAGGGTGTCTCCTATGTGTCTAAA---GTCCCATTTGTGATATTAGAT
ATGAGAAATCTACGTTCAATCACTGTAGACGTAGATAACAAAACTGCATG
GGTTGAATCTGGAGCTACCCTTGGAGAACTTTATTATAGGATTGCTGAGA
AAAATGAGAATCTTAGTTTTCCTGGTGGCTATTGCCATAGTGTTGGGGTT
GGTGGGCATTTCAGTGGAGGAGGCTATGGAGCATTGATGCGAAAATATGG
CCTTGCAGCTGATAATGTCATTGATGCTCACTTAGTCAACGCTGATGGAG
AATTCGTTGACCGAAAATCTATGGGAGAAGATTTGTTTTGGGCCATTCGT
GGTGGTGGTGGAGCAAGCTTTGGAATTGTTCTTGCTTGGAAAATTAGATT
GGTTCCTGTGCCATCTAAGGTTACTGTATTATCAGTTAGTAAGAACTTGC
CGATAAATGAAACTGTGAAAATTTATAATAAGTGGCAAAATATTGCTCAC
AAGTTTGACCAAGATTTGTTGATGGTAGTTAGGTTCTTAACTGTGAATTC
TACTGATGAGCATGGGAAGAAT---------ATGACAACAATACAAGCTA
CATTCTTTTCTATTTTTCTTGGTAGAGTGGATAATTTTCTTTCCTTGATG
CAAACTAACTTTCCTGAGTTGGGTGTAGTAAGAAAAGATTGTTTTGAAAC
GAGTTGGATTGAAATGATCTTTTTCTTCAATGAATTCTCA----------
--AGTGAG---GATAAATTGGAGGTTTTGCTCGATCCAACAAATGTA---
GTAAAGGGTTAT------TTCAAGGGGAAACTGGACTACGTTAGGAAGCC
AATTTCAGAAATTGTTATGGTCAAACTTTTGGAAAAGTTATATGAAGAAG
ATGTAGGATTGGCATATATTCAAATGTACCCTTATGGTGGTAAAATGAGC
GAGATTCCTGAATCTGCAATTCCATTCCCACATAGAGCTGGAGTTATGTA
CAAAATTTTATATTGGTCTCAGTGG---GAAAAAGAAGAAGAA---AGTG
AA------------------AGGCATATGAATTGGGTTCGAAGTGTTTAT
AATTACATGACTCCATACGTGTCCGAAAATCCAAGAGCTTCATATATTAA
TTATAGAGACCTAGATTTGGGAACAAATAATGAAAAAGGTCCTATAAGTT
ATGAACAAGCAAGCATTTGGGGGAAAAAGTACTTCAATAAA---AATTTT
AAGAAATTAGTTCAAGTGAAAACCAAGGTTGACCCGACTAATTTCTTTAG
GAACGAACAGAGCATTCCACCTTTA---TCT---CCA---CGATTT----
--CTCTAA------------------------------------------
--------------------------------------------------
-------------------------
>XM_030623918_1
------------------------------------------------AT
GAAGTACTAC---TTA---GCTTTCTTTTCATTGTTA---TCTTTTTGCA
TTATAGTTACTAATGCT---TCTCAACCA------CATGAGGACTTCCTT
CAATGTTTGTCCCACAATATCTCA------AAC---ACAACCACTTTGGC
TGAACTCACATACACTCGAAACGACTCGTCGTTTATCTCTGTAATGAGCT
CCAACATACAAAACCTAAGATTTTCCTTCCCTTCAACTCCAAAACCACTC
GTTATCGTTACACCTTCAAACGCCTCCCATGTCCAAGCCTCTGTCTACTG
CTCAAAGATACATGGGTTAGAGATCCGAACACGAAGCGGTGGCCATGATT
TCGAAGGCCTCTCTTACGTTTCTGAA---GTCCCATTTGTCATAATAGAC
TTGAGAAACCTAAGTTCTATCAACGTAAACGTGGATGAAAAAACTGCTTG
GGTTGAAGCCGGAGCTACCATTGGTGAAGTTTATTATAGGATTGCCGAGA
AAAGTCGAAATCTCGGCTTTCCTGCTGGATTTTGCCCTACGGTAGGCGTT
GGTGGACACTTTAGTGGAGGTGGCTATGGACCTTTGGTGCGAAAATATGG
CCTAGCAGCTGATAATATCATTGATGCTTACATTGTTAATGTTGATGGGA
AAATTCTTGATCGAGAATCAATGGGGGAGGATTTGTTTTGGGCCATACGT
GGTGGTGGAGCAGCAAGCTTTGGAATCGTTCTCGCTTGGAAAATCAGATT
GGTTCCTGTCCCATCAACAGTGACAACATTCATTGTTAATAGGGATTTGG
GCCAAAATGAGACCATGAAGCTTGTGAACAAGTGGCAATACATTGCTGAT
AAGTTGGATGATGATTTGGTTATCTTAATTAGGTTCTCGACTGTGAATTC
TACCCAA---------AATAAT---------AAGGTTATACTCCAAGCTC
AATTCTTGTCATTGTTTCTTGGTGGAGTGGATAATCTTCTTTCATTAATG
GAAAAGAGTTTTCCTGAGTTTGGTTTGAAAAGAGAAGATTGCAATGAAAT
GAGCTGGATTGAGTCTGTTTCTTATTTTGCTGGATTCCCT----------
--ATTGGAGCTGAG---ATGGAAAACTTGCTTAATAGAACTCAACAA---
TGGTTG---TTTTCA---TTCAAAGGTAAACTTGACTACGTGAAGAAAAC
TATACCAGAAAATGTATTGAAAACAATGCTTGAAAAGTTATATGAAGAAG
ATGTTGGAGTGGGATTCTTTCAGTTGTTTCCTTATGGTGGGAAAATGAAT
GAGATTTCTGAATCAGAGATTCCATTCTCCCATAGAGCCGGAAACCTCTA
CAAAATTCTCTACTATGCTCAATGGGTTCAGAAACCAGGAGAT---GATG
ATGATGAT---GAT------GGGAGTATCAATTGGCCTAGAAGTGTTTAC
AAGTACATGACTCCTTATGTGTCCAAAAGCCCAAGAAGTGCATATGTAAA
CTATCGAGATCTTGACTTGGGTAAAAATAACGACAAGGGACCCACGAGTT
ACACACAAGCAAGTATTTGGGGTAGAAAGTATTTCGGGAAAGACAATTTC
AAGAGGTTAGTTCATGTGAAGACTAAAGTTGATCCCCAAAATTTCTTCAG
GAATGAACAGAGCATTCCACCTCTT---------CCACTACCA-------
--CTGCCAAGTCCATAA---------------------------------
--------------------------------------------------
-------------------------
>H_lupulus_001039F_g9_t1
------------------------------------------------AT
GAAGTAC------TTG---GCTTTCTTTTCATTGTTA---TCCTTTTCCA
TCATCGTTACTCATGCTGCT---CAATCACGTGGTTATGAGGACTTCCTT
CAATGTCTGTCCCACCATATCTCA------AACTCA---ACCACCTTCGC
TGAGATCATATACACTCGAAACGACTCGTCGTTTATCTCTGTCATGAGCT
CCAACATACAAAACCCTCGATTCTCTTCTCCGTCGATTCCAAAACCCCTC
GTTATCGTTACACCTTCAAATGCCTCCCATGTCCAAGCCTCTGTCTACTG
CTCGCAGAAACATGGCTTGCATATTCGAACACGAAGCGGTGGCCATGATT
TTGAGGGTCTCTCTTACGTGTCCGAA---GTCCCATTCGTCGTAATAGAC
TTGAGAAACCTAAGTTCGATCAGTGTAGACGCAGAAGAAAAAACTGCATG
GGTTGAAGCCGGAGCTACCATTGGAGAACTTTACTATAGGATTTCCGAGA
AAAGTAGAAATCTTGGCTTTCCTGCTGGATTTTGCCCCACGGTAGGCGTC
GGTGGTCACTTTAGTGGCGGTGGCTATGGACCTTTGGTGCGAAAATATGG
CCTTGCAGCTGATAATATCATTGACGCTTATGTAGTCAATGTTGATGGGA
AAATTCTTGACAGAGATTCTATGGGGGAAGATTTGTTCTGGGCCATACGT
GGTGGTGGAGCAGCAAGTTTTGGAATCGTTCTTGCTTGGAAAATCCGATT
GGTTCCGGTCCCATCAACGGTGACTACATTCGTTGTTAATAGGAACTTGG
ACCAGAATGAGACCATGAAGCTTGTGAACCGGTGGCAATACATTGCTGAC
AAGTTAGATGAAGATTTGGTTATCTTGCTTAGGTTCATGACTGTGAATTC
TACAGAAGAT---------AAT---------AAGGTAATAATCCAAGCTC
AATTCATGTCCTTGTTTCTTGGTGGAGTGAATAGTCTCCTTCCATTGATG
GAAAAGAGTTTCCCTGAGTTTGGTTTGAAAAGAGAAGATTGCATTGAAAT
GAGCTGGATTGAATCCGTTTCTTATTTGGCCGGATTCCCA----------
--ATTGGAGCTGAG---ATGGAAAATTTGCTCAATAGAACTCAACAA---
TGGCTG---TTCTCA---TTCAAAGGGAAACTTGACTACGTGAAGAAGAC
TATACCGGAGAACATATTGAAAACAATGCTGGAGAAGTTATATAAAGAAG
ACGTGGGAGTGGGATTCTTCCAGTTGTTTCCTTATGGTGGGAAAATGAAT
GAGATTTCTGAATCAGAGATTCCATTCTCTCACCGAGCCGGAAACCTTTA
CAAAATTCTCTACTACTCCCAATGGGTTCAAAAGCCAGGAGAA---GATG
GTGAAGCCGCTGATATTATTAGGCATATAAATTGGCCGAGAAATGTTTAC
AAGTACATGACTCCTTATGTGTCCAAAAATCCAAGAGGTGCATACGTAAA
CTATAGAGACCTTGATTTAGGTAAAAATAACGACGAGGGTCCCACGAGTT
ACACTCAAGCAAGTATTTGGGGTAAAAAATACTTTGGGAAAGACAACTTC
AAAAGGTTAGTTCATGTGAAGACTAAAGTTGATCCTAAAAATTTTTACAG
GAATGAACAAAGCATCCCACCTCTT---------CCACAGCCACGG----
-----CCGGGTCAATAA---------------------------------
--------------------------------------------------
-------------------------
>H_lupulus_000840F_g31_t1
------------------------------------------------AT
GAAGTACTCTACTTCT---TCTTACTTTTCATTGTTATAT---CTTTTCA
TTATCGTAGCTCATGCTCATAAACCTCAC---GAG---GACGACTTCATA
CAATGCCTCTCCCGCCGTATCTCAAAA---CACTCT---ACAAACTTTTC
TAAACTCAACTACACTCCAAACGACTCGTCGTTTATCTCTGTCTTGAATT
CCACCATACAAAACCCCCGATTATCCTCTCCTTCAACGCTAAAACCGCTC
GTTATCGTCACACCTTCGAAGGCCTCCCATGTTCAAGCCTCTGTGTACTG
CTCAAAGAAAAATGGCTTGCAGATTCGAACACGAAGCGGTGGACACGATT
TCGAAGGTCTCTCATACGTGTCCGAA---GTTCCTTTCGTCATAATAGAC
CTGAGAAACCTAACTTCGATCACCGTAGACGTGCATGAAAAAACTGCATG
GGTTGAAGCTGGAGCGACCATTGGAGAGGTTTATTATAGGATTTCGGAGA
AAAGTAAAATCCTCGGCTTTCCTGCTGGATTTTGCCCCACGGTAGGTGTT
GGTGGGCACTTTAGTGGCGGTGGCTATGGACCTTTGATTCGAAAGTATGG
CCTTGCAGCTGATAATATCATTGACGCTTACATAGTCAACGTTGATGGGA
AGATTCTTGACCGAGAATCTATGGGGGAAGATCTGTTTTGGGCTATACGT
GGTGGTGGTGCAGCAAGCTTCGGAATCGTTCTCGCTTGGAAAATCAGATT
GGTTCATGTTCCATCGACGGTGACAATATTCGATGTTAGTAAAATCTTGG
ACCAAAATGGCACCATGAAGCTTGTGAACCGGTGGCAGTACATTGCTGAC
AAGTTAGATGAAGATTTGAATATCTTTCTCAGGTTCAGAACTATGAATTC
TCCAAAT---------AATAAT---------AAGTTAGCAATACAAGCTC
AATTCATGTCCTTGTTCCTCGGTGGGGTGGATAGTCTTCTTCCATTGATG
GAAAAGAGCTTCCCTGAGTTTGGTTTGAAAAGAGAAGAATGTGCCGAAAT
GAGTTGGATTGAATCTGTGGCAAATTTCTCCGGAATCCCA----------
--ATTGGG---GAGACA---GAAAAATTGCTTGATAGAACTCCACTATTT
GTT------TTCTCA---TTCAAGGGGAAGCTGGACTATGTGAAGAAGAC
TATTCCGGAGAAGGTATTGAAAACAATGTTGGAGAAGTTATATGAAGATG
ATATAGGAGTTGGATTGTTTCAATTTTTTTCTTATGGTGGGAAAATGAAT
GAGATATCTGAAACAACGATTCCATTCTCCCACCGAGCTGGTAACCTCTA
CAAAATTCTTTACTATTCCCAGTGGGTTCAACAAGAAGGAGAT---GATG
GTAAAGCAGCTGATATT---AGGCATATTAATTGGCCGAGAAGTGTTTAC
AAGCACATGACTCCTTACGTATCCAAAAACCCAAGAGGTGCATATGTAAA
CTATAGGGACCTTGACTTAGGTAAAAATAACGAAAAGGTTCCAACAAGTT
ACGCAAAAGCAAGTATTTGGGGAAAGCAGTATTTTGGTGAAAACAACTTC
AATAGGTTAGTTCATGTGAAGACTAAGGTTGATCCGACAAATTTCTTCAG
AAATGAACAAAGCATTCCGCCTCTT---------CAATTGCCACGG----
-----CCGGGTAATTAA---------------------------------
--------------------------------------------------
-------------------------
>T_orientale_JXTC01000010_1_2160270_2161952
ATGAAG---TACTCGGCA---TAC------TCTTCATTC---GTTCTTTG
T---------GTCATT---GTT------TCTCTTCTC---TCATTTTCTC
TACGAGCTTCA---GCTCATTCT---CAT---------GAGGACTTTCTT
CAATGCCTCTCCCACAATTTCTCA------AACTCT---ACCACCCTCGC
TAAACTCATCTACACTCCAAACAATCCGTCGTATATTTCTATCTTGAATT
CTACCATACAAAATCCTCGAATCACTTCTCCTTCAAGCCTAAAACCACTC
CTCATTATTACACCTTCGAATGCCTCGCATGTCCAGGCCTCCGTTTACTG
CTCCAGGAAACATGGCTTGCAGATTCGAACACGTAGTGGTGGCCATGACC
TTGAGGGTCTCTCTTACGTGTCCGAA---GTCCCATTCGTTATAATCGAT
CTGAGAAACCTAATTTCCATAAATGTGGACGTACATGAAAAAACTGCATG
GGTTGAGGCCGGAGCTACCATTGGAGAAGTTTACTATAGGATTGCTGAGA
AAAGTGGAAATCTCGGCTTTCCAGCCGGCGTTTGTCACACTGTAGGAGTT
GGTGGGCACTTCAGCGGTGGCGGCTATGGAAACCTAATGCGAAAATATGG
CCTTGCAGCCGATAATATCATTGACGCTCAGTTGGTCAACGCTGACGGAG
AACTTCTTGACCGGGAATCTATGGGGGAAGATTTATTTTGGGCCATTCGT
GGTGGTGGTGCAGCAAGCTTTGGAATCGTTCTTGCTTGGAAAATCCACTT
GGTTCCGGTACCGTCAACAGTGACGATGTTCACTGTAGACAGGAACTTGG
AGCAAAATGAAACCTTGAAGATTGTTAATCGGTGGCAATATATTGCTGAC
AAGTTCGATGAGGATTTGTTAATCTTTGTTAGGTTCCTAACTGTGAATTC
TACTGATCAAGAAGGGAATAAT---------AAGACAACAATACAAGCTT
CATTCTTTTCGTTGTTCCTTGGTGGAGTGGATAATCTTCTTTCTTTGATG
GCAAAGCGCTTCCCTGAGTTGGGATTGAAAAGAGAAGATTGCACCGAAAT
GAGCTGGATTGAATCCGTCCATTATTCGGCTGGACTGCCA----------
--AGTGGA------AAGTTGGAAGGTTTGCTTAATCGGACACCTCTAGAA
GTG---CCAATATTACCATTCAAAGTGAAACTAGACTATGTGAAGAAGCC
TATTCCAGAAAAGGTATTGGAAACAATGCTGGATAGGTTATACGAAGAAG
AGGTAGGAAAGGGATTGATCCAATTGTTTCCTTATGGAGGAAAAATGAGT
GAGATTCCGGAATCAGAAATTCCATTCTCGCACCGAGCTGGAAACCTTTA
CAAAATTTTGTACTATGTCAAATGGGACGAAGGAGAAAATGAT---AGT-
--AAAGCAGTTGAA------AGGCATTTGAATTGGGTCAGAAGTGTTTAC
AATTACATGACTCCCTATGTGTCTAAAAATCCAAGAGGTGCATATCTCAA
TTATAGGGACCTTGACTTGGGAACCAATAACGACAAGGGCCCAATAAGTT
ATGCACAAGCGAGCATTTGGGGAAAAAAGTATTTCGGGAGC---AATTTC
AAGAGATTAGTGCACGTGAAGACCAAGGTTGATCCTAAGAATTTCTTCAG
GAATGAACAAAGCATCCCACCTCTT---------CCTTTGCCCGGGGCCA
AGAAAAACAATAACAAT---GGACCTTGA---------------------
--------------------------------------------------
-------------------------
>T_orientale_JXTC01000010_1_2079510_2081171
ATGAAG---TACTCGGCA---TAC------TGTTCA---TTGTTTCTTTG
C---------ATAATC---GTT------TCTCTTCTC---GCATTTTCTA
TCCGAGCTTCG---GCTCATTCT---CAC---------GAAGACTTTCTT
CAATGCCTCTCCCACCATTTCTCA------AACTCT---TCCACCTTTGC
TAAACTCATCTACACTCCAAACGACCCGTCGTATATTTCTGTCCTAAATT
CCACCATACAAAATCGTCGATTCTCTTCTCTTTCATCCCCAAAACCACTC
CTCATTATTACCCCCTCGAATTCCTCCCATGTCCAAGCCTCCGTTTATTG
CTCCAAGAAACATGGCTTGCAGATTCGAACACGTAGTGGTGGCCATGACT
TCGAAGGTCTTTCTTACGTATCCGAA---GTCCCATTTGTCATAATCGAT
CTGAGAAACCTAATTTCCGTAATTGTAGATGTACATGAAAAAACTGCGTG
GGTTGAAGCCGGAGCCACCATTGGAGAAGTTTATTATAGGATTGCAGAGA
AAAGTGGAAATCTCAGCTTTCCGGCTGGTGTTTGCCACACTGTAGGAGTT
GGTGGGCACTTTAGTGGCGGCGGCTACGGATTTTTGATGCGAAAATATGG
CCTTGCTGCTGATCATATCATTGACGCCCAGTTAGTGAACGCTGAAGGAA
AACTTCTTGACCGAGAGTCTATGGGGGAAGATCTGTTTTGGGCTATTCGT
GGTGGTGGAGCAGCAAGTTTTGGAATCGTTCTCGCTTGGAAAATCCGACT
GGTCCCGGTCCCGTCAACAGTGACTATATCCATTGTAGATAGGAACTTGG
AGCAAAATGAAACCTTGAAGCTCGTTAACCGGTGGCAATATGTTGCTGAC
AAGTTCGATGAAGATTTATTAACCACGGTTGGGTTCCTAACTGTGAATTC
TACTGATCGAGAAGGGAATAAT---------AAGACAATCATACAAGCTA
CATTCGTTTCCTTGTTCCTTGGTGAAGTGGATGGCCTTCTATCTTCGATG
GAAAAGAGCTTCCCTGAGTTGGGTTTGAAAAGAGGAGATTGCATCGAGCT
GAGCTGGATTGAAGGTGTTCATTATTTAGCCGGATTCCCA---------C
TTAGGGGA---GAG---TTGGAAGATTTGCTTAATCGAACGCCTCAA---
CAA---GGGCTATTGCCTTTTAAAACAAAACTCGACTATGTGAAGAAGCC
TATTTCGGAAATGGTCTTGGAAACAGTATTGCAAAGGTTATACGAAGAGG
AGGTCGGAAAGGGATTGATCCAATTTTTCCCTTATGGAGGGAAAATGAGC
GAGATTCCGGAATCAGAAATTCCGTTCCCGCACCGAGCCGGAAACCTTTA
CAAAATTTTTTACCGTGTCGAATGGGACGAAGGAGAAAGTGAT---GTT-
--AAAGCAGTCGAG------AGACATTTGGATTGGGTCAGAAGTGTTTAC
AATTACATGACTCCCTATGTGTCCAAAAATCCAAGAGGTGCATATCTTAA
TTACAGGGACCTTGACTTAGGAACAAATAACGACAAGGGCCCCACAAGTT
ATGCACAAGCGAGTATTTGGGGAAAAAAGTACTTCGGGAGC---AACTTC
AAGAGGTTAGTTCATGTAAAGACAAAGGTTGATCCCAAAAATTTCTTCAG
AAACGAACAAAGCATTCCACCTCTT---------CCGTTACCGGGGGTCA
AGAATAAGAACAATAACTATACAGCTTGA---------------------
--------------------------------------------------
-------------------------
>T_orientale_JXTC01000010_1_2185670_2187427
ATGAAG---TACTCGGCA---TTTATACCTTCTTCC---TTATTTCTTTG
C---------ATTATC---ATT------TCTCTCCTC---TCGTTTTCTT
TCCAAGCTGCACTAGCTCAT------------------GAGGACTTACTT
CAATGCCTCTCCCATCATATCTCA------AACTCAACAATCCCCTTTGC
TAAGCTAATCTACACTCAAAATGACCCTTCCTATTCCTCGATCTTGAATT
GCTCTACACAGAACCCGCGATTCTCTACTCCTTCCACACCGAAACCGCTT
ATTATTGTCACACCATCGAGTGCCTCCCATGTCCAGGCCGCTGTTTACTG
CTGCAGAAAACATAGCTTGCGGATCCGAACCCGAAGCGGCGGCCATGACT
TTGAGGGTCTCTCTTACGTGTCCCAA---GTCCCGTTTGTCGTAATCGAT
CTAAGAAACCTAAGCTCGATAACAGTAGACGTAAATGGGAAGACTTCTTG
GGTTGAAGCCGGAGCTAACATTGGAGAACTTTATTATAGGATTGCCGAGA
ACAGTAAAGATCTCGGCTTTCCGGCAGGCGTTTGCCACACAGTTGGAGTT
GGTGGACACTTCAGTGGTGGCGGCTACGGAGATTTGATGCGAAAATATGG
CCTTGCAGCTGATAATATAATTGACGCTCGGCTTGTCAACGCTGACGGCA
AACTTCTTGACAGAGAATCTATGGGGGAAGATCTGTTTTGGGCCATTCGT
GGTGGTGGAGCGGCAAGCTTTGGAGTCGTTCTCGCTTGGAAAATCCGATT
ACTTCCGGTCCCATCAACGGTTACTATATTCATTGTGGATAGGAACTTGG
AGCGAAACGAAACCATGAAGCTTGTGAACCGGTGGCAATATGTTGCTGAC
AAGTTAGATGAAAATTTGTTCATGCTTCTTAGGTTCACTACTGTGAATTC
TAGGGAAGTAGAG---CATAAT---------AAGATAACAATACAAGCTA
CATTCAATTCCGTGTTCCTTGGTGGGGTGGATAGCCTGCTTCCTTTGATC
GAAATGAATTTCCCTGAGTTGGGTTTGAAAAGAGAAGACTGCACCGAAAT
GAGCTGGATTGAATCCGTTCACTATTCTGCCGGATTTTCA----------
--GGTGGA------AATTTAGAAGATTTGCTCAATAGGACTCCTCAA---
CAA---AGGATATGGCCTTTCAAGGCGAAAGTAGACTACGTGAAGAAGCC
TATTCCGAAAAAAGTGTTGGAAACAATGTTGGAAAGGTTATACGAAGAAG
AGGTAGGAATGGGATTGATCCAGTTCTTCCCTTATGGAGGAAAAATGAGT
AAGATTCCGGCATCAGAAATTCCATTCCCGCATCGAGCTGGATACCTCTT
CAAAATTCAATATTATGTCTTGTGGGAAGAAGGAGAAGGGGAG---GCCA
CAGGCGCCGGCGAA------AGGCATATGAATTGGGTTAGAAGTGTTTAT
AATTACATGACTCCCTATGTATCCACAAATCCAAGAGGTGCATATCTCAA
TTATAGGGACCTTGACTTGGGGAAAAATAACGAGGAGGGTCCAACAAGTT
ATGAACAAGCAAGAATTTGGGGAGAAAAGTATTTTGGC---AACAACTTC
AAGAGATTAGTTCATGTGAAGACTAAGGTTGATCCAATGAATTTCTTCAG
GGACGAACAAAGCATCCCACCTCTT---------CCGTTGCCGGGGGTC-
--AACAAAAATCATAACTATGGACTTGGTTATGAGCTTTCTTATTATTAT
ACTAGTTTCTGGACACGTAACTCCCATTTGGCCATATGTAGGGCCATATA
CAATAAGTTGAAGTGTTTAATGTAA
>T_orientale_JXTC01000120_1_788253_789920
------------------------------------------------AT
GAAG---TCTACA------GCTACATTGCTTTTTCTCTACTCATTTTTTT
TG---GCGGTTTTAGCTGAT---CATCACACTGATCATGAGGACTATCTT
CAGTGCCTCTCTCACCATTTCTCC------AACTCT---ACGTCCAACCC
TGAACTCATCCTCACTCCAAACGACGCGTCGTATTTCTCTGTATTGAATT
CCTCCATAAAGAACCCTCGATTCTCTTCTCCATTGAACCCGAAACCAATC
CTTATTGTTACACCATTGGAAGCCTCACATGTCCAAGCCACCATCATTTG
TTCCAAGAAACATGACATTCAAATCAGAACACGAAGCGGTGGGCATGATT
TTGAGGGCCTTTCATACGTCTCTGAATTAGGCCCATTTGTCATAATCGAT
TTGATAAAGCTTAGTTCGATCACAGTAAACGTAGATGAAAAAACTGCATG
GGTTCAAGCTGGAGCTACCATCGGAGAAGTTTACTATAGGATTTCCGAGA
AAAGCGAAAATCTCGGCTTTCCTGCTGGATTTTGTCCCACCGTAGGTGTT
GGTGGGCACTTCAGTGGAGGAGGCTACGGAGCACTGATGCGAAAATATGG
CATTGCAGCCGATAACGTCATTGACGCTCATTTAGTCAACGTTGACGGAA
GTATTCTTGATAGAGAATCCATGGGGGAAGATCTATTTTGGGCTATACGG
GGTGGAGGGGCAGCAAGCTTTGGAGCTGTTCTCGCTTGGAAAATTCGTCT
AGTTCCGGTCCCATCGACGGTGACAGTGTTCAATGTCCGGAAAAACTTGG
AACAAGAAGAAAACAAGAAGCTAGTGCTCAGGTGGCAATACGTAGCCGAA
AAATTTCCGGAAGATCTGTTAATCTTTGTCAGACTGATCACCGCGAATTC
TACGGAAGGAGCAGGTAATAATAGCAAGGAAAGGGTTGAGCCACAAGCTT
GGTTCTATTCCTTATACCTTGGTGGAGTGGACAAGCTTCTCGAATTGATG
CAGAATAGCTTCCCAGAGTTTGGTTTGAAGAGAGAAGACTGCACCGAAAT
GAAATGGGTTGAATCCTTTCTCTTCTTTAATGAATTCCCAAAC-------
-----GGA---TCATCTCCGGAAGCTCTACTCAACAGGACATCTCAATCA
CAA------TTGTTACCGTTCAAGTCGAAGTCTGACTATGTGAAGGAGCC
AATTTCGGAGAACGTCTTGGATGGAATTTTTGAGAAGTTGTACGAAGAGG
AGGTAGGAAGGGCGTGGATTCAATGGTATCCTTACGGAGCAAAAATGAAC
GAGATTCCGGAATCTGAAATTCCGTTTCCGCACCGAGCCGGAAACATCTA
CTCAGTACTCTACTTTGTTGAATGGGAAGAAGATAATGGAGACATTGCCA
CAACT------GAA------AGTCACCTAAAGTGGATCAGAAGTTTCTAT
AACTACATGACTCCCTTTGTGACCAAAAATCCAAGAGCTTCATATGTCAA
TTACAGGGACCTTGATTTAGGGAGGAATAACTTTAAGGGCCCCACTAGTT
ATGCACAAGCGAGTATTTGGGGTACCAAGTATTTC---AAGAATAATTTC
AACAGGTTGGTACGTGTGAAGACCAAGGTTGATCCGACTAATTTCTTTAG
GAACGAACAAAGTATTCCACCTTTT---------CCGACGCAGCAG---A
AGAAAAGAGGTGACTAG---------------------------------
--------------------------------------------------
-------------------------
